# Supplementary material for: Qinggan Huoxue Recipe attenuates Alcoholic Liver Disease by suppressing PI3K/AKT signaling pathway based on network pharmacology
Source: Int J Med Sci. 2023 Jan 31;20(3):346–58. doi: 10.7150/ijms.80329 (PMC9969510; doi:10.7150/ijms.80329)
Supplement: Supplementary file 1 — Supplementary tables. [file ijmsv20p0346s1.xlsx]

## Sheet: Table S1
Original information of QGHXR-drugs-chemical components-potential targets from TCMNPAS database.
	herb	cid	chemical_name	geneID	score	inchikey	smiles	database	QED_DES
Qinggan Huoxue Recipe	chaihu	c232	Hemo-sol	1559	800	XMGQYMWWDOXHJM-JTQLQIEISA-N	C1(=CC[C@@H](CC1)C(=C)C)C	STITCH	0.48384
Qinggan Huoxue Recipe	chaihu	c232	Hemo-sol	5468	800	XMGQYMWWDOXHJM-JTQLQIEISA-N	C1(=CC[C@@H](CC1)C(=C)C)C	STITCH	0.48384
Qinggan Huoxue Recipe	chaihu	c232	Hemo-sol	1557	900	XMGQYMWWDOXHJM-JTQLQIEISA-N	C1(=CC[C@@H](CC1)C(=C)C)C	STITCH	0.48384
Qinggan Huoxue Recipe	chaihu	c112	Scopoletol	847	461	RODXRVNMMDRFIK-UHFFFAOYSA-N	c1(=O)ccc2c(o1)cc(c(c2)OC)O	STITCH	0.54246
Qinggan Huoxue Recipe	chaihu	c112	Scopoletol	54578	872	RODXRVNMMDRFIK-UHFFFAOYSA-N	c1(=O)ccc2c(o1)cc(c(c2)OC)O	STITCH	0.54246
Qinggan Huoxue Recipe	chaihu	c112	Scopoletol	54658	861	RODXRVNMMDRFIK-UHFFFAOYSA-N	c1(=O)ccc2c(o1)cc(c(c2)OC)O	STITCH	0.54246
Qinggan Huoxue Recipe	chaihu	c112	Scopoletol	836	800	RODXRVNMMDRFIK-UHFFFAOYSA-N	c1(=O)ccc2c(o1)cc(c(c2)OC)O	STITCH	0.54246
Qinggan Huoxue Recipe	chaihu	c112	Scopoletol	7366	737	RODXRVNMMDRFIK-UHFFFAOYSA-N	c1(=O)ccc2c(o1)cc(c(c2)OC)O	STITCH	0.54246
Qinggan Huoxue Recipe	chaihu	c112	Scopoletol	54575	737	RODXRVNMMDRFIK-UHFFFAOYSA-N	c1(=O)ccc2c(o1)cc(c(c2)OC)O	STITCH	0.54246
Qinggan Huoxue Recipe	chaihu	c112	Scopoletol	54600	899	RODXRVNMMDRFIK-UHFFFAOYSA-N	c1(=O)ccc2c(o1)cc(c(c2)OC)O	STITCH	0.54246
Qinggan Huoxue Recipe	chaihu	c112	Scopoletol	54577	737	RODXRVNMMDRFIK-UHFFFAOYSA-N	c1(=O)ccc2c(o1)cc(c(c2)OC)O	STITCH	0.54246
Qinggan Huoxue Recipe	chaihu	c112	Scopoletol	54576	737	RODXRVNMMDRFIK-UHFFFAOYSA-N	c1(=O)ccc2c(o1)cc(c(c2)OC)O	STITCH	0.54246
Qinggan Huoxue Recipe	chaihu	c112	Scopoletol	54659	737	RODXRVNMMDRFIK-UHFFFAOYSA-N	c1(=O)ccc2c(o1)cc(c(c2)OC)O	STITCH	0.54246
Qinggan Huoxue Recipe	chaihu	c628	DIBP	8856	700	MGWAVDBGNNKXQV-UHFFFAOYSA-N	c1(c(cccc1)C(=O)OCC(C)C)C(=O)OCC(C)C	STITCH	0.67612
Qinggan Huoxue Recipe	chaihu	c628	DIBP	9970	700	MGWAVDBGNNKXQV-UHFFFAOYSA-N	c1(c(cccc1)C(=O)OCC(C)C)C(=O)OCC(C)C	STITCH	0.67612
Qinggan Huoxue Recipe	chaihu	c175	palmitic acid	10911	900	IPCSVZSSVZVIGE-UHFFFAOYSA-N	C(=O)(CCCCCCCCCCCCCCC)O	STITCH	0.36534
Qinggan Huoxue Recipe	chaihu	c175	palmitic acid	2767	900	IPCSVZSSVZVIGE-UHFFFAOYSA-N	C(=O)(CCCCCCCCCCCCCCC)O	STITCH	0.36534
Qinggan Huoxue Recipe	chaihu	c175	palmitic acid	27334	900	IPCSVZSSVZVIGE-UHFFFAOYSA-N	C(=O)(CCCCCCCCCCCCCCC)O	STITCH	0.36534
Qinggan Huoxue Recipe	chaihu	c175	palmitic acid	1815	467	IPCSVZSSVZVIGE-UHFFFAOYSA-N	C(=O)(CCCCCCCCCCCCCCC)O	STITCH	0.36534
Qinggan Huoxue Recipe	chaihu	c175	palmitic acid	23411	860	IPCSVZSSVZVIGE-UHFFFAOYSA-N	C(=O)(CCCCCCCCCCCCCCC)O	STITCH	0.36534
Qinggan Huoxue Recipe	chaihu	c175	palmitic acid	5594	846	IPCSVZSSVZVIGE-UHFFFAOYSA-N	C(=O)(CCCCCCCCCCCCCCC)O	STITCH	0.36534
Qinggan Huoxue Recipe	chaihu	c175	palmitic acid	623	945	IPCSVZSSVZVIGE-UHFFFAOYSA-N	C(=O)(CCCCCCCCCCCCCCC)O	STITCH	0.36534
Qinggan Huoxue Recipe	chaihu	c175	palmitic acid	57761	925	IPCSVZSSVZVIGE-UHFFFAOYSA-N	C(=O)(CCCCCCCCCCCCCCC)O	STITCH	0.36534
Qinggan Huoxue Recipe	chaihu	c175	palmitic acid	128674	945	IPCSVZSSVZVIGE-UHFFFAOYSA-N	C(=O)(CCCCCCCCCCCCCCC)O	STITCH	0.36534
Qinggan Huoxue Recipe	chaihu	c175	palmitic acid	5020	900	IPCSVZSSVZVIGE-UHFFFAOYSA-N	C(=O)(CCCCCCCCCCCCCCC)O	STITCH	0.36534
Qinggan Huoxue Recipe	chaihu	c175	palmitic acid	6907	900	IPCSVZSSVZVIGE-UHFFFAOYSA-N	C(=O)(CCCCCCCCCCCCCCC)O	STITCH	0.36534
Qinggan Huoxue Recipe	chaihu	c175	palmitic acid	2862	945	IPCSVZSSVZVIGE-UHFFFAOYSA-N	C(=O)(CCCCCCCCCCCCCCC)O	STITCH	0.36534
Qinggan Huoxue Recipe	chaihu	c175	palmitic acid	79152	534	IPCSVZSSVZVIGE-UHFFFAOYSA-N	C(=O)(CCCCCCCCCCCCCCC)O	STITCH	0.36534
Qinggan Huoxue Recipe	chaihu	c175	palmitic acid	2222	912	IPCSVZSSVZVIGE-UHFFFAOYSA-N	C(=O)(CCCCCCCCCCCCCCC)O	STITCH	0.36534
Qinggan Huoxue Recipe	chaihu	c175	palmitic acid	6822	900	IPCSVZSSVZVIGE-UHFFFAOYSA-N	C(=O)(CCCCCCCCCCCCCCC)O	STITCH	0.36534
Qinggan Huoxue Recipe	chaihu	c175	palmitic acid	1311	795	IPCSVZSSVZVIGE-UHFFFAOYSA-N	C(=O)(CCCCCCCCCCCCCCC)O	STITCH	0.36534
Qinggan Huoxue Recipe	chaihu	c175	palmitic acid	4899	911	IPCSVZSSVZVIGE-UHFFFAOYSA-N	C(=O)(CCCCCCCCCCCCCCC)O	STITCH	0.36534
Qinggan Huoxue Recipe	chaihu	c175	palmitic acid	4353	611	IPCSVZSSVZVIGE-UHFFFAOYSA-N	C(=O)(CCCCCCCCCCCCCCC)O	STITCH	0.36534
Qinggan Huoxue Recipe	chaihu	c175	palmitic acid	6198	823	IPCSVZSSVZVIGE-UHFFFAOYSA-N	C(=O)(CCCCCCCCCCCCCCC)O	STITCH	0.36534
Qinggan Huoxue Recipe	chaihu	c175	palmitic acid	51003	917	IPCSVZSSVZVIGE-UHFFFAOYSA-N	C(=O)(CCCCCCCCCCCCCCC)O	STITCH	0.36534
Qinggan Huoxue Recipe	chaihu	c175	palmitic acid	6347	851	IPCSVZSSVZVIGE-UHFFFAOYSA-N	C(=O)(CCCCCCCCCCCCCCC)O	STITCH	0.36534
Qinggan Huoxue Recipe	chaihu	c175	palmitic acid	2798	945	IPCSVZSSVZVIGE-UHFFFAOYSA-N	C(=O)(CCCCCCCCCCCCCCC)O	STITCH	0.36534
Qinggan Huoxue Recipe	chaihu	c175	palmitic acid	116519	900	IPCSVZSSVZVIGE-UHFFFAOYSA-N	C(=O)(CCCCCCCCCCCCCCC)O	STITCH	0.36534
Qinggan Huoxue Recipe	chaihu	c175	palmitic acid	345	907	IPCSVZSSVZVIGE-UHFFFAOYSA-N	C(=O)(CCCCCCCCCCCCCCC)O	STITCH	0.36534
Qinggan Huoxue Recipe	chaihu	c175	palmitic acid	1432	902	IPCSVZSSVZVIGE-UHFFFAOYSA-N	C(=O)(CCCCCCCCCCCCCCC)O	STITCH	0.36534
Qinggan Huoxue Recipe	chaihu	c175	palmitic acid	5948	900	IPCSVZSSVZVIGE-UHFFFAOYSA-N	C(=O)(CCCCCCCCCCCCCCC)O	STITCH	0.36534
Qinggan Huoxue Recipe	chaihu	c175	palmitic acid	5947	900	IPCSVZSSVZVIGE-UHFFFAOYSA-N	C(=O)(CCCCCCCCCCCCCCC)O	STITCH	0.36534
Qinggan Huoxue Recipe	chaihu	c175	palmitic acid	338	986	IPCSVZSSVZVIGE-UHFFFAOYSA-N	C(=O)(CCCCCCCCCCCCCCC)O	STITCH	0.36534
Qinggan Huoxue Recipe	chaihu	c175	palmitic acid	84634	945	IPCSVZSSVZVIGE-UHFFFAOYSA-N	C(=O)(CCCCCCCCCCCCCCC)O	STITCH	0.36534
Qinggan Huoxue Recipe	chaihu	c175	palmitic acid	5997	900	IPCSVZSSVZVIGE-UHFFFAOYSA-N	C(=O)(CCCCCCCCCCCCCCC)O	STITCH	0.36534
Qinggan Huoxue Recipe	chaihu	c175	palmitic acid	335	912	IPCSVZSSVZVIGE-UHFFFAOYSA-N	C(=O)(CCCCCCCCCCCCCCC)O	STITCH	0.36534
Qinggan Huoxue Recipe	chaihu	c175	palmitic acid	10965	915	IPCSVZSSVZVIGE-UHFFFAOYSA-N	C(=O)(CCCCCCCCCCCCCCC)O	STITCH	0.36534
Qinggan Huoxue Recipe	chaihu	c175	palmitic acid	4801	912	IPCSVZSSVZVIGE-UHFFFAOYSA-N	C(=O)(CCCCCCCCCCCCCCC)O	STITCH	0.36534
Qinggan Huoxue Recipe	chaihu	c175	palmitic acid	8997	900	IPCSVZSSVZVIGE-UHFFFAOYSA-N	C(=O)(CCCCCCCCCCCCCCC)O	STITCH	0.36534
Qinggan Huoxue Recipe	chaihu	c175	palmitic acid	847	541	IPCSVZSSVZVIGE-UHFFFAOYSA-N	C(=O)(CCCCCCCCCCCCCCC)O	STITCH	0.36534
Qinggan Huoxue Recipe	chaihu	c175	palmitic acid	2693	945	IPCSVZSSVZVIGE-UHFFFAOYSA-N	C(=O)(CCCCCCCCCCCCCCC)O	STITCH	0.36534
Qinggan Huoxue Recipe	chaihu	c175	palmitic acid	4035	900	IPCSVZSSVZVIGE-UHFFFAOYSA-N	C(=O)(CCCCCCCCCCCCCCC)O	STITCH	0.36534
Qinggan Huoxue Recipe	chaihu	c175	palmitic acid	2797	900	IPCSVZSSVZVIGE-UHFFFAOYSA-N	C(=O)(CCCCCCCCCCCCCCC)O	STITCH	0.36534
Qinggan Huoxue Recipe	chaihu	c175	palmitic acid	2867	907	IPCSVZSSVZVIGE-UHFFFAOYSA-N	C(=O)(CCCCCCCCCCCCCCC)O	STITCH	0.36534
Qinggan Huoxue Recipe	chaihu	c175	palmitic acid	2864	919	IPCSVZSSVZVIGE-UHFFFAOYSA-N	C(=O)(CCCCCCCCCCCCCCC)O	STITCH	0.36534
Qinggan Huoxue Recipe	chaihu	c175	palmitic acid	9002	900	IPCSVZSSVZVIGE-UHFFFAOYSA-N	C(=O)(CCCCCCCCCCCCCCC)O	STITCH	0.36534
Qinggan Huoxue Recipe	chaihu	c175	palmitic acid	2847	945	IPCSVZSSVZVIGE-UHFFFAOYSA-N	C(=O)(CCCCCCCCCCCCCCC)O	STITCH	0.36534
Qinggan Huoxue Recipe	chaihu	c175	palmitic acid	3630	860	IPCSVZSSVZVIGE-UHFFFAOYSA-N	C(=O)(CCCCCCCCCCCCCCC)O	STITCH	0.36534
Qinggan Huoxue Recipe	chaihu	c175	palmitic acid	9440	900	IPCSVZSSVZVIGE-UHFFFAOYSA-N	C(=O)(CCCCCCCCCCCCCCC)O	STITCH	0.36534
Qinggan Huoxue Recipe	chaihu	c175	palmitic acid	348	915	IPCSVZSSVZVIGE-UHFFFAOYSA-N	C(=O)(CCCCCCCCCCCCCCC)O	STITCH	0.36534
Qinggan Huoxue Recipe	chaihu	c175	palmitic acid	376497	940	IPCSVZSSVZVIGE-UHFFFAOYSA-N	C(=O)(CCCCCCCCCCCCCCC)O	STITCH	0.36534
Qinggan Huoxue Recipe	chaihu	c175	palmitic acid	47	837	IPCSVZSSVZVIGE-UHFFFAOYSA-N	C(=O)(CCCCCCCCCCCCCCC)O	STITCH	0.36534
Qinggan Huoxue Recipe	chaihu	c175	palmitic acid	6382	900	IPCSVZSSVZVIGE-UHFFFAOYSA-N	C(=O)(CCCCCCCCCCCCCCC)O	STITCH	0.36534
Qinggan Huoxue Recipe	chaihu	c175	palmitic acid	56923	945	IPCSVZSSVZVIGE-UHFFFAOYSA-N	C(=O)(CCCCCCCCCCCCCCC)O	STITCH	0.36534
Qinggan Huoxue Recipe	chaihu	c175	palmitic acid	1131	900	IPCSVZSSVZVIGE-UHFFFAOYSA-N	C(=O)(CCCCCCCCCCCCCCC)O	STITCH	0.36534
Qinggan Huoxue Recipe	chaihu	c175	palmitic acid	84246	900	IPCSVZSSVZVIGE-UHFFFAOYSA-N	C(=O)(CCCCCCCCCCCCCCC)O	STITCH	0.36534
Qinggan Huoxue Recipe	chaihu	c175	palmitic acid	4922	900	IPCSVZSSVZVIGE-UHFFFAOYSA-N	C(=O)(CCCCCCCCCCCCCCC)O	STITCH	0.36534
Qinggan Huoxue Recipe	chaihu	c175	palmitic acid	5375	958	IPCSVZSSVZVIGE-UHFFFAOYSA-N	C(=O)(CCCCCCCCCCCCCCC)O	STITCH	0.36534
Qinggan Huoxue Recipe	chaihu	c175	palmitic acid	2167	985	IPCSVZSSVZVIGE-UHFFFAOYSA-N	C(=O)(CCCCCCCCCCCCCCC)O	STITCH	0.36534
Qinggan Huoxue Recipe	chaihu	c175	palmitic acid	10001	900	IPCSVZSSVZVIGE-UHFFFAOYSA-N	C(=O)(CCCCCCCCCCCCCCC)O	STITCH	0.36534
Qinggan Huoxue Recipe	chaihu	c175	palmitic acid	2922	900	IPCSVZSSVZVIGE-UHFFFAOYSA-N	C(=O)(CCCCCCCCCCCCCCC)O	STITCH	0.36534
Qinggan Huoxue Recipe	chaihu	c175	palmitic acid	301	900	IPCSVZSSVZVIGE-UHFFFAOYSA-N	C(=O)(CCCCCCCCCCCCCCC)O	STITCH	0.36534
Qinggan Huoxue Recipe	chaihu	c175	palmitic acid	4829	945	IPCSVZSSVZVIGE-UHFFFAOYSA-N	C(=O)(CCCCCCCCCCCCCCC)O	STITCH	0.36534
Qinggan Huoxue Recipe	chaihu	c175	palmitic acid	3357	945	IPCSVZSSVZVIGE-UHFFFAOYSA-N	C(=O)(CCCCCCCCCCCCCCC)O	STITCH	0.36534
Qinggan Huoxue Recipe	chaihu	c175	palmitic acid	29079	900	IPCSVZSSVZVIGE-UHFFFAOYSA-N	C(=O)(CCCCCCCCCCCCCCC)O	STITCH	0.36534
Qinggan Huoxue Recipe	chaihu	c175	palmitic acid	3569	848	IPCSVZSSVZVIGE-UHFFFAOYSA-N	C(=O)(CCCCCCCCCCCCCCC)O	STITCH	0.36534
Qinggan Huoxue Recipe	chaihu	c175	palmitic acid	23205	912	IPCSVZSSVZVIGE-UHFFFAOYSA-N	C(=O)(CCCCCCCCCCCCCCC)O	STITCH	0.36534
Qinggan Huoxue Recipe	chaihu	c175	palmitic acid	570	800	IPCSVZSSVZVIGE-UHFFFAOYSA-N	C(=O)(CCCCCCCCCCCCCCC)O	STITCH	0.36534
Qinggan Huoxue Recipe	chaihu	c175	palmitic acid	7097	869	IPCSVZSSVZVIGE-UHFFFAOYSA-N	C(=O)(CCCCCCCCCCCCCCC)O	STITCH	0.36534
Qinggan Huoxue Recipe	chaihu	c175	palmitic acid	96764	900	IPCSVZSSVZVIGE-UHFFFAOYSA-N	C(=O)(CCCCCCCCCCCCCCC)O	STITCH	0.36534
Qinggan Huoxue Recipe	chaihu	c175	palmitic acid	7057	658	IPCSVZSSVZVIGE-UHFFFAOYSA-N	C(=O)(CCCCCCCCCCCCCCC)O	STITCH	0.36534
Qinggan Huoxue Recipe	chaihu	c175	palmitic acid	5330	900	IPCSVZSSVZVIGE-UHFFFAOYSA-N	C(=O)(CCCCCCCCCCCCCCC)O	STITCH	0.36534
Qinggan Huoxue Recipe	chaihu	c175	palmitic acid	6095	900	IPCSVZSSVZVIGE-UHFFFAOYSA-N	C(=O)(CCCCCCCCCCCCCCC)O	STITCH	0.36534
Qinggan Huoxue Recipe	chaihu	c175	palmitic acid	949	725	IPCSVZSSVZVIGE-UHFFFAOYSA-N	C(=O)(CCCCCCCCCCCCCCC)O	STITCH	0.36534
Qinggan Huoxue Recipe	chaihu	c175	palmitic acid	6604	900	IPCSVZSSVZVIGE-UHFFFAOYSA-N	C(=O)(CCCCCCCCCCCCCCC)O	STITCH	0.36534
Qinggan Huoxue Recipe	chaihu	c175	palmitic acid	4025	611	IPCSVZSSVZVIGE-UHFFFAOYSA-N	C(=O)(CCCCCCCCCCCCCCC)O	STITCH	0.36534
Qinggan Huoxue Recipe	chaihu	c175	palmitic acid	6121	900	IPCSVZSSVZVIGE-UHFFFAOYSA-N	C(=O)(CCCCCCCCCCCCCCC)O	STITCH	0.36534
Qinggan Huoxue Recipe	chaihu	c175	palmitic acid	1387	909	IPCSVZSSVZVIGE-UHFFFAOYSA-N	C(=O)(CCCCCCCCCCCCCCC)O	STITCH	0.36534
Qinggan Huoxue Recipe	chaihu	c175	palmitic acid	5465	990	IPCSVZSSVZVIGE-UHFFFAOYSA-N	C(=O)(CCCCCCCCCCCCCCC)O	STITCH	0.36534
Qinggan Huoxue Recipe	chaihu	c175	palmitic acid	2769	900	IPCSVZSSVZVIGE-UHFFFAOYSA-N	C(=O)(CCCCCCCCCCCCCCC)O	STITCH	0.36534
Qinggan Huoxue Recipe	chaihu	c175	palmitic acid	5595	863	IPCSVZSSVZVIGE-UHFFFAOYSA-N	C(=O)(CCCCCCCCCCCCCCC)O	STITCH	0.36534
Qinggan Huoxue Recipe	chaihu	c175	palmitic acid	51586	900	IPCSVZSSVZVIGE-UHFFFAOYSA-N	C(=O)(CCCCCCCCCCCCCCC)O	STITCH	0.36534
Qinggan Huoxue Recipe	chaihu	c175	palmitic acid	2033	907	IPCSVZSSVZVIGE-UHFFFAOYSA-N	C(=O)(CCCCCCCCCCCCCCC)O	STITCH	0.36534
Qinggan Huoxue Recipe	chaihu	c175	palmitic acid	50507	800	IPCSVZSSVZVIGE-UHFFFAOYSA-N	C(=O)(CCCCCCCCCCCCCCC)O	STITCH	0.36534
Qinggan Huoxue Recipe	chaihu	c175	palmitic acid	3553	822	IPCSVZSSVZVIGE-UHFFFAOYSA-N	C(=O)(CCCCCCCCCCCCCCC)O	STITCH	0.36534
Qinggan Huoxue Recipe	chaihu	c175	palmitic acid	9441	900	IPCSVZSSVZVIGE-UHFFFAOYSA-N	C(=O)(CCCCCCCCCCCCCCC)O	STITCH	0.36534
Qinggan Huoxue Recipe	chaihu	c175	palmitic acid	4036	900	IPCSVZSSVZVIGE-UHFFFAOYSA-N	C(=O)(CCCCCCCCCCCCCCC)O	STITCH	0.36534
Qinggan Huoxue Recipe	chaihu	c175	palmitic acid	5290	917	IPCSVZSSVZVIGE-UHFFFAOYSA-N	C(=O)(CCCCCCCCCCCCCCC)O	STITCH	0.36534
Qinggan Huoxue Recipe	chaihu	c175	palmitic acid	2817	900	IPCSVZSSVZVIGE-UHFFFAOYSA-N	C(=O)(CCCCCCCCCCCCCCC)O	STITCH	0.36534
Qinggan Huoxue Recipe	chaihu	c175	palmitic acid	10874	900	IPCSVZSSVZVIGE-UHFFFAOYSA-N	C(=O)(CCCCCCCCCCCCCCC)O	STITCH	0.36534
Qinggan Huoxue Recipe	chaihu	c175	palmitic acid	4552	561	IPCSVZSSVZVIGE-UHFFFAOYSA-N	C(=O)(CCCCCCCCCCCCCCC)O	STITCH	0.36534
Qinggan Huoxue Recipe	chaihu	c175	palmitic acid	10891	930	IPCSVZSSVZVIGE-UHFFFAOYSA-N	C(=O)(CCCCCCCCCCCCCCC)O	STITCH	0.36534
Qinggan Huoxue Recipe	chaihu	c175	palmitic acid	950	727	IPCSVZSSVZVIGE-UHFFFAOYSA-N	C(=O)(CCCCCCCCCCCCCCC)O	STITCH	0.36534
Qinggan Huoxue Recipe	chaihu	c175	palmitic acid	3827	900	IPCSVZSSVZVIGE-UHFFFAOYSA-N	C(=O)(CCCCCCCCCCCCCCC)O	STITCH	0.36534
Qinggan Huoxue Recipe	chaihu	c175	palmitic acid	9477	900	IPCSVZSSVZVIGE-UHFFFAOYSA-N	C(=O)(CCCCCCCCCCCCCCC)O	STITCH	0.36534
Qinggan Huoxue Recipe	chaihu	c175	palmitic acid	4986	567	IPCSVZSSVZVIGE-UHFFFAOYSA-N	C(=O)(CCCCCCCCCCCCCCC)O	STITCH	0.36534
Qinggan Huoxue Recipe	chaihu	c175	palmitic acid	1374	996	IPCSVZSSVZVIGE-UHFFFAOYSA-N	C(=O)(CCCCCCCCCCCCCCC)O	STITCH	0.36534
Qinggan Huoxue Recipe	chaihu	c175	palmitic acid	5244	912	IPCSVZSSVZVIGE-UHFFFAOYSA-N	C(=O)(CCCCCCCCCCCCCCC)O	STITCH	0.36534
Qinggan Huoxue Recipe	chaihu	c175	palmitic acid	11010	900	IPCSVZSSVZVIGE-UHFFFAOYSA-N	C(=O)(CCCCCCCCCCCCCCC)O	STITCH	0.36534
Qinggan Huoxue Recipe	chaihu	c175	palmitic acid	8620	900	IPCSVZSSVZVIGE-UHFFFAOYSA-N	C(=O)(CCCCCCCCCCCCCCC)O	STITCH	0.36534
Qinggan Huoxue Recipe	chaihu	c175	palmitic acid	8477	945	IPCSVZSSVZVIGE-UHFFFAOYSA-N	C(=O)(CCCCCCCCCCCCCCC)O	STITCH	0.36534
Qinggan Huoxue Recipe	chaihu	c175	palmitic acid	11001	923	IPCSVZSSVZVIGE-UHFFFAOYSA-N	C(=O)(CCCCCCCCCCCCCCC)O	STITCH	0.36534
Qinggan Huoxue Recipe	chaihu	c175	palmitic acid	3480	603	IPCSVZSSVZVIGE-UHFFFAOYSA-N	C(=O)(CCCCCCCCCCCCCCC)O	STITCH	0.36534
Qinggan Huoxue Recipe	chaihu	c175	palmitic acid	55090	900	IPCSVZSSVZVIGE-UHFFFAOYSA-N	C(=O)(CCCCCCCCCCCCCCC)O	STITCH	0.36534
Qinggan Huoxue Recipe	chaihu	c175	palmitic acid	9611	900	IPCSVZSSVZVIGE-UHFFFAOYSA-N	C(=O)(CCCCCCCCCCCCCCC)O	STITCH	0.36534
Qinggan Huoxue Recipe	chaihu	c175	palmitic acid	7157	823	IPCSVZSSVZVIGE-UHFFFAOYSA-N	C(=O)(CCCCCCCCCCCCCCC)O	STITCH	0.36534
Qinggan Huoxue Recipe	chaihu	c175	palmitic acid	207	871	IPCSVZSSVZVIGE-UHFFFAOYSA-N	C(=O)(CCCCCCCCCCCCCCC)O	STITCH	0.36534
Qinggan Huoxue Recipe	chaihu	c175	palmitic acid	84432	900	IPCSVZSSVZVIGE-UHFFFAOYSA-N	C(=O)(CCCCCCCCCCCCCCC)O	STITCH	0.36534
Qinggan Huoxue Recipe	chaihu	c175	palmitic acid	5972	820	IPCSVZSSVZVIGE-UHFFFAOYSA-N	C(=O)(CCCCCCCCCCCCCCC)O	STITCH	0.36534
Qinggan Huoxue Recipe	chaihu	c175	palmitic acid	2840	900	IPCSVZSSVZVIGE-UHFFFAOYSA-N	C(=O)(CCCCCCCCCCCCCCC)O	STITCH	0.36534
Qinggan Huoxue Recipe	chaihu	c175	palmitic acid	185	945	IPCSVZSSVZVIGE-UHFFFAOYSA-N	C(=O)(CCCCCCCCCCCCCCC)O	STITCH	0.36534
Qinggan Huoxue Recipe	chaihu	c175	palmitic acid	2169	878	IPCSVZSSVZVIGE-UHFFFAOYSA-N	C(=O)(CCCCCCCCCCCCCCC)O	STITCH	0.36534
Qinggan Huoxue Recipe	chaihu	c175	palmitic acid	3358	980	IPCSVZSSVZVIGE-UHFFFAOYSA-N	C(=O)(CCCCCCCCCCCCCCC)O	STITCH	0.36534
Qinggan Huoxue Recipe	chaihu	c175	palmitic acid	2796	900	IPCSVZSSVZVIGE-UHFFFAOYSA-N	C(=O)(CCCCCCCCCCCCCCC)O	STITCH	0.36534
Qinggan Huoxue Recipe	chaihu	c175	palmitic acid	8795	800	IPCSVZSSVZVIGE-UHFFFAOYSA-N	C(=O)(CCCCCCCCCCCCCCC)O	STITCH	0.36534
Qinggan Huoxue Recipe	chaihu	c175	palmitic acid	123	914	IPCSVZSSVZVIGE-UHFFFAOYSA-N	C(=O)(CCCCCCCCCCCCCCC)O	STITCH	0.36534
Qinggan Huoxue Recipe	chaihu	c175	palmitic acid	5047	959	IPCSVZSSVZVIGE-UHFFFAOYSA-N	C(=O)(CCCCCCCCCCCCCCC)O	STITCH	0.36534
Qinggan Huoxue Recipe	chaihu	c175	palmitic acid	64106	945	IPCSVZSSVZVIGE-UHFFFAOYSA-N	C(=O)(CCCCCCCCCCCCCCC)O	STITCH	0.36534
Qinggan Huoxue Recipe	chaihu	c175	palmitic acid	5331	900	IPCSVZSSVZVIGE-UHFFFAOYSA-N	C(=O)(CCCCCCCCCCCCCCC)O	STITCH	0.36534
Qinggan Huoxue Recipe	chaihu	c175	palmitic acid	150	467	IPCSVZSSVZVIGE-UHFFFAOYSA-N	C(=O)(CCCCCCCCCCCCCCC)O	STITCH	0.36534
Qinggan Huoxue Recipe	chaihu	c175	palmitic acid	2180	944	IPCSVZSSVZVIGE-UHFFFAOYSA-N	C(=O)(CCCCCCCCCCCCCCC)O	STITCH	0.36534
Qinggan Huoxue Recipe	chaihu	c175	palmitic acid	84539	945	IPCSVZSSVZVIGE-UHFFFAOYSA-N	C(=O)(CCCCCCCCCCCCCCC)O	STITCH	0.36534
Qinggan Huoxue Recipe	chaihu	c175	palmitic acid	23389	900	IPCSVZSSVZVIGE-UHFFFAOYSA-N	C(=O)(CCCCCCCCCCCCCCC)O	STITCH	0.36534
Qinggan Huoxue Recipe	chaihu	c175	palmitic acid	57105	900	IPCSVZSSVZVIGE-UHFFFAOYSA-N	C(=O)(CCCCCCCCCCCCCCC)O	STITCH	0.36534
Qinggan Huoxue Recipe	chaihu	c175	palmitic acid	10413	900	IPCSVZSSVZVIGE-UHFFFAOYSA-N	C(=O)(CCCCCCCCCCCCCCC)O	STITCH	0.36534
Qinggan Huoxue Recipe	chaihu	c175	palmitic acid	2911	900	IPCSVZSSVZVIGE-UHFFFAOYSA-N	C(=O)(CCCCCCCCCCCCCCC)O	STITCH	0.36534
Qinggan Huoxue Recipe	chaihu	c175	palmitic acid	9412	900	IPCSVZSSVZVIGE-UHFFFAOYSA-N	C(=O)(CCCCCCCCCCCCCCC)O	STITCH	0.36534
Qinggan Huoxue Recipe	chaihu	c175	palmitic acid	351	907	IPCSVZSSVZVIGE-UHFFFAOYSA-N	C(=O)(CCCCCCCCCCCCCCC)O	STITCH	0.36534
Qinggan Huoxue Recipe	chaihu	c175	palmitic acid	2776	900	IPCSVZSSVZVIGE-UHFFFAOYSA-N	C(=O)(CCCCCCCCCCCCCCC)O	STITCH	0.36534
Qinggan Huoxue Recipe	chaihu	c175	palmitic acid	5468	932	IPCSVZSSVZVIGE-UHFFFAOYSA-N	C(=O)(CCCCCCCCCCCCCCC)O	STITCH	0.36534
Qinggan Huoxue Recipe	chaihu	c175	palmitic acid	3156	911	IPCSVZSSVZVIGE-UHFFFAOYSA-N	C(=O)(CCCCCCCCCCCCCCC)O	STITCH	0.36534
Qinggan Huoxue Recipe	chaihu	c175	palmitic acid	112950	900	IPCSVZSSVZVIGE-UHFFFAOYSA-N	C(=O)(CCCCCCCCCCCCCCC)O	STITCH	0.36534
Qinggan Huoxue Recipe	chaihu	c175	palmitic acid	9442	900	IPCSVZSSVZVIGE-UHFFFAOYSA-N	C(=O)(CCCCCCCCCCCCCCC)O	STITCH	0.36534
Qinggan Huoxue Recipe	chaihu	c175	palmitic acid	221914	900	IPCSVZSSVZVIGE-UHFFFAOYSA-N	C(=O)(CCCCCCCCCCCCCCC)O	STITCH	0.36534
Qinggan Huoxue Recipe	chaihu	c175	palmitic acid	5731	945	IPCSVZSSVZVIGE-UHFFFAOYSA-N	C(=O)(CCCCCCCCCCCCCCC)O	STITCH	0.36534
Qinggan Huoxue Recipe	chaihu	c175	palmitic acid	3060	900	IPCSVZSSVZVIGE-UHFFFAOYSA-N	C(=O)(CCCCCCCCCCCCCCC)O	STITCH	0.36534
Qinggan Huoxue Recipe	chaihu	c175	palmitic acid	400569	900	IPCSVZSSVZVIGE-UHFFFAOYSA-N	C(=O)(CCCCCCCCCCCCCCC)O	STITCH	0.36534
Qinggan Huoxue Recipe	chaihu	c175	palmitic acid	886	945	IPCSVZSSVZVIGE-UHFFFAOYSA-N	C(=O)(CCCCCCCCCCCCCCC)O	STITCH	0.36534
Qinggan Huoxue Recipe	chaihu	c175	palmitic acid	60675	900	IPCSVZSSVZVIGE-UHFFFAOYSA-N	C(=O)(CCCCCCCCCCCCCCC)O	STITCH	0.36534
Qinggan Huoxue Recipe	chaihu	c175	palmitic acid	2168	982	IPCSVZSSVZVIGE-UHFFFAOYSA-N	C(=O)(CCCCCCCCCCCCCCC)O	STITCH	0.36534
Qinggan Huoxue Recipe	chaihu	c175	palmitic acid	213	889	IPCSVZSSVZVIGE-UHFFFAOYSA-N	C(=O)(CCCCCCCCCCCCCCC)O	STITCH	0.36534
Qinggan Huoxue Recipe	chaihu	c175	palmitic acid	2151	900	IPCSVZSSVZVIGE-UHFFFAOYSA-N	C(=O)(CCCCCCCCCCCCCCC)O	STITCH	0.36534
Qinggan Huoxue Recipe	chaihu	c175	palmitic acid	2150	900	IPCSVZSSVZVIGE-UHFFFAOYSA-N	C(=O)(CCCCCCCCCCCCCCC)O	STITCH	0.36534
Qinggan Huoxue Recipe	chaihu	c175	palmitic acid	27242	900	IPCSVZSSVZVIGE-UHFFFAOYSA-N	C(=O)(CCCCCCCCCCCCCCC)O	STITCH	0.36534
Qinggan Huoxue Recipe	chaihu	c175	palmitic acid	23305	927	IPCSVZSSVZVIGE-UHFFFAOYSA-N	C(=O)(CCCCCCCCCCCCCCC)O	STITCH	0.36534
Qinggan Huoxue Recipe	chaihu	c175	palmitic acid	2171	825	IPCSVZSSVZVIGE-UHFFFAOYSA-N	C(=O)(CCCCCCCCCCCCCCC)O	STITCH	0.36534
Qinggan Huoxue Recipe	chaihu	c175	palmitic acid	90390	900	IPCSVZSSVZVIGE-UHFFFAOYSA-N	C(=O)(CCCCCCCCCCCCCCC)O	STITCH	0.36534
Qinggan Huoxue Recipe	chaihu	c175	palmitic acid	4846	987	IPCSVZSSVZVIGE-UHFFFAOYSA-N	C(=O)(CCCCCCCCCCCCCCC)O	STITCH	0.36534
Qinggan Huoxue Recipe	chaihu	c175	palmitic acid	552	945	IPCSVZSSVZVIGE-UHFFFAOYSA-N	C(=O)(CCCCCCCCCCCCCCC)O	STITCH	0.36534
Qinggan Huoxue Recipe	chaihu	c175	palmitic acid	8800	900	IPCSVZSSVZVIGE-UHFFFAOYSA-N	C(=O)(CCCCCCCCCCCCCCC)O	STITCH	0.36534
Qinggan Huoxue Recipe	chaihu	c175	palmitic acid	6866	900	IPCSVZSSVZVIGE-UHFFFAOYSA-N	C(=O)(CCCCCCCCCCCCCCC)O	STITCH	0.36534
Qinggan Huoxue Recipe	chaihu	c175	palmitic acid	5469	900	IPCSVZSSVZVIGE-UHFFFAOYSA-N	C(=O)(CCCCCCCCCCCCCCC)O	STITCH	0.36534
Qinggan Huoxue Recipe	chaihu	c175	palmitic acid	51129	908	IPCSVZSSVZVIGE-UHFFFAOYSA-N	C(=O)(CCCCCCCCCCCCCCC)O	STITCH	0.36534
Qinggan Huoxue Recipe	chaihu	c175	palmitic acid	1581	900	IPCSVZSSVZVIGE-UHFFFAOYSA-N	C(=O)(CCCCCCCCCCCCCCC)O	STITCH	0.36534
Qinggan Huoxue Recipe	chaihu	c175	palmitic acid	3479	812	IPCSVZSSVZVIGE-UHFFFAOYSA-N	C(=O)(CCCCCCCCCCCCCCC)O	STITCH	0.36534
Qinggan Huoxue Recipe	chaihu	c175	palmitic acid	8841	900	IPCSVZSSVZVIGE-UHFFFAOYSA-N	C(=O)(CCCCCCCCCCCCCCC)O	STITCH	0.36534
Qinggan Huoxue Recipe	chaihu	c175	palmitic acid	23179	900	IPCSVZSSVZVIGE-UHFFFAOYSA-N	C(=O)(CCCCCCCCCCCCCCC)O	STITCH	0.36534
Qinggan Huoxue Recipe	chaihu	c175	palmitic acid	6870	900	IPCSVZSSVZVIGE-UHFFFAOYSA-N	C(=O)(CCCCCCCCCCCCCCC)O	STITCH	0.36534
Qinggan Huoxue Recipe	chaihu	c175	palmitic acid	7200	913	IPCSVZSSVZVIGE-UHFFFAOYSA-N	C(=O)(CCCCCCCCCCCCCCC)O	STITCH	0.36534
Qinggan Huoxue Recipe	chaihu	c175	palmitic acid	6869	900	IPCSVZSSVZVIGE-UHFFFAOYSA-N	C(=O)(CCCCCCCCCCCCCCC)O	STITCH	0.36534
Qinggan Huoxue Recipe	chaihu	c175	palmitic acid	7804	900	IPCSVZSSVZVIGE-UHFFFAOYSA-N	C(=O)(CCCCCCCCCCCCCCC)O	STITCH	0.36534
Qinggan Huoxue Recipe	chaihu	c175	palmitic acid	23620	945	IPCSVZSSVZVIGE-UHFFFAOYSA-N	C(=O)(CCCCCCCCCCCCCCC)O	STITCH	0.36534
Qinggan Huoxue Recipe	chaihu	c175	palmitic acid	10887	945	IPCSVZSSVZVIGE-UHFFFAOYSA-N	C(=O)(CCCCCCCCCCCCCCC)O	STITCH	0.36534
Qinggan Huoxue Recipe	chaihu	c175	palmitic acid	3643	603	IPCSVZSSVZVIGE-UHFFFAOYSA-N	C(=O)(CCCCCCCCCCCCCCC)O	STITCH	0.36534
Qinggan Huoxue Recipe	chaihu	c175	palmitic acid	2194	959	IPCSVZSSVZVIGE-UHFFFAOYSA-N	C(=O)(CCCCCCCCCCCCCCC)O	STITCH	0.36534
Qinggan Huoxue Recipe	chaihu	c175	palmitic acid	5028	900	IPCSVZSSVZVIGE-UHFFFAOYSA-N	C(=O)(CCCCCCCCCCCCCCC)O	STITCH	0.36534
Qinggan Huoxue Recipe	chaihu	c175	palmitic acid	3667	898	IPCSVZSSVZVIGE-UHFFFAOYSA-N	C(=O)(CCCCCCCCCCCCCCC)O	STITCH	0.36534
Qinggan Huoxue Recipe	chaihu	c175	palmitic acid	10316	945	IPCSVZSSVZVIGE-UHFFFAOYSA-N	C(=O)(CCCCCCCCCCCCCCC)O	STITCH	0.36534
Qinggan Huoxue Recipe	chaihu	c175	palmitic acid	2915	900	IPCSVZSSVZVIGE-UHFFFAOYSA-N	C(=O)(CCCCCCCCCCCCCCC)O	STITCH	0.36534
Qinggan Huoxue Recipe	chaihu	c175	palmitic acid	1128	900	IPCSVZSSVZVIGE-UHFFFAOYSA-N	C(=O)(CCCCCCCCCCCCCCC)O	STITCH	0.36534
Qinggan Huoxue Recipe	chaihu	c175	palmitic acid	3576	847	IPCSVZSSVZVIGE-UHFFFAOYSA-N	C(=O)(CCCCCCCCCCCCCCC)O	STITCH	0.36534
Qinggan Huoxue Recipe	chaihu	c175	palmitic acid	147	945	IPCSVZSSVZVIGE-UHFFFAOYSA-N	C(=O)(CCCCCCCCCCCCCCC)O	STITCH	0.36534
Qinggan Huoxue Recipe	chaihu	c175	palmitic acid	6383	900	IPCSVZSSVZVIGE-UHFFFAOYSA-N	C(=O)(CCCCCCCCCCCCCCC)O	STITCH	0.36534
Qinggan Huoxue Recipe	chaihu	c175	palmitic acid	1241	945	IPCSVZSSVZVIGE-UHFFFAOYSA-N	C(=O)(CCCCCCCCCCCCCCC)O	STITCH	0.36534
Qinggan Huoxue Recipe	chaihu	c175	palmitic acid	54205	830	IPCSVZSSVZVIGE-UHFFFAOYSA-N	C(=O)(CCCCCCCCCCCCCCC)O	STITCH	0.36534
Qinggan Huoxue Recipe	chaihu	c175	palmitic acid	10886	945	IPCSVZSSVZVIGE-UHFFFAOYSA-N	C(=O)(CCCCCCCCCCCCCCC)O	STITCH	0.36534
Qinggan Huoxue Recipe	chaihu	c175	palmitic acid	5122	900	IPCSVZSSVZVIGE-UHFFFAOYSA-N	C(=O)(CCCCCCCCCCCCCCC)O	STITCH	0.36534
Qinggan Huoxue Recipe	chaihu	c175	palmitic acid	948	984	IPCSVZSSVZVIGE-UHFFFAOYSA-N	C(=O)(CCCCCCCCCCCCCCC)O	STITCH	0.36534
Qinggan Huoxue Recipe	chaihu	c175	palmitic acid	134	467	IPCSVZSSVZVIGE-UHFFFAOYSA-N	C(=O)(CCCCCCCCCCCCCCC)O	STITCH	0.36534
Qinggan Huoxue Recipe	chaihu	c175	palmitic acid	9575	900	IPCSVZSSVZVIGE-UHFFFAOYSA-N	C(=O)(CCCCCCCCCCCCCCC)O	STITCH	0.36534
Qinggan Huoxue Recipe	chaihu	c175	palmitic acid	211	908	IPCSVZSSVZVIGE-UHFFFAOYSA-N	C(=O)(CCCCCCCCCCCCCCC)O	STITCH	0.36534
Qinggan Huoxue Recipe	chaihu	c175	palmitic acid	222545	900	IPCSVZSSVZVIGE-UHFFFAOYSA-N	C(=O)(CCCCCCCCCCCCCCC)O	STITCH	0.36534
Qinggan Huoxue Recipe	chaihu	c175	palmitic acid	4023	638	IPCSVZSSVZVIGE-UHFFFAOYSA-N	C(=O)(CCCCCCCCCCCCCCC)O	STITCH	0.36534
Qinggan Huoxue Recipe	chaihu	c175	palmitic acid	5031	900	IPCSVZSSVZVIGE-UHFFFAOYSA-N	C(=O)(CCCCCCCCCCCCCCC)O	STITCH	0.36534
Qinggan Huoxue Recipe	chaihu	c175	palmitic acid	7201	945	IPCSVZSSVZVIGE-UHFFFAOYSA-N	C(=O)(CCCCCCCCCCCCCCC)O	STITCH	0.36534
Qinggan Huoxue Recipe	chaihu	c175	palmitic acid	5029	900	IPCSVZSSVZVIGE-UHFFFAOYSA-N	C(=O)(CCCCCCCCCCCCCCC)O	STITCH	0.36534
Qinggan Huoxue Recipe	chaihu	c175	palmitic acid	2829	900	IPCSVZSSVZVIGE-UHFFFAOYSA-N	C(=O)(CCCCCCCCCCCCCCC)O	STITCH	0.36534
Qinggan Huoxue Recipe	chaihu	c175	palmitic acid	8463	900	IPCSVZSSVZVIGE-UHFFFAOYSA-N	C(=O)(CCCCCCCCCCCCCCC)O	STITCH	0.36534
Qinggan Huoxue Recipe	chaihu	c175	palmitic acid	1579	909	IPCSVZSSVZVIGE-UHFFFAOYSA-N	C(=O)(CCCCCCCCCCCCCCC)O	STITCH	0.36534
Qinggan Huoxue Recipe	chaihu	c175	palmitic acid	641371	900	IPCSVZSSVZVIGE-UHFFFAOYSA-N	C(=O)(CCCCCCCCCCCCCCC)O	STITCH	0.36534
Qinggan Huoxue Recipe	chaihu	c175	palmitic acid	7351	772	IPCSVZSSVZVIGE-UHFFFAOYSA-N	C(=O)(CCCCCCCCCCCCCCC)O	STITCH	0.36534
Qinggan Huoxue Recipe	chaihu	c175	palmitic acid	156	900	IPCSVZSSVZVIGE-UHFFFAOYSA-N	C(=O)(CCCCCCCCCCCCCCC)O	STITCH	0.36534
Qinggan Huoxue Recipe	chaihu	c175	palmitic acid	5319	826	IPCSVZSSVZVIGE-UHFFFAOYSA-N	C(=O)(CCCCCCCCCCCCCCC)O	STITCH	0.36534
Qinggan Huoxue Recipe	chaihu	c175	palmitic acid	133522	917	IPCSVZSSVZVIGE-UHFFFAOYSA-N	C(=O)(CCCCCCCCCCCCCCC)O	STITCH	0.36534
Qinggan Huoxue Recipe	chaihu	c175	palmitic acid	55588	900	IPCSVZSSVZVIGE-UHFFFAOYSA-N	C(=O)(CCCCCCCCCCCCCCC)O	STITCH	0.36534
Qinggan Huoxue Recipe	chaihu	c175	palmitic acid	1909	945	IPCSVZSSVZVIGE-UHFFFAOYSA-N	C(=O)(CCCCCCCCCCCCCCC)O	STITCH	0.36534
Qinggan Huoxue Recipe	chaihu	c175	palmitic acid	8824	907	IPCSVZSSVZVIGE-UHFFFAOYSA-N	C(=O)(CCCCCCCCCCCCCCC)O	STITCH	0.36534
Qinggan Huoxue Recipe	chaihu	c175	palmitic acid	7173	611	IPCSVZSSVZVIGE-UHFFFAOYSA-N	C(=O)(CCCCCCCCCCCCCCC)O	STITCH	0.36534
Qinggan Huoxue Recipe	chaihu	c175	palmitic acid	2828	900	IPCSVZSSVZVIGE-UHFFFAOYSA-N	C(=O)(CCCCCCCCCCCCCCC)O	STITCH	0.36534
Qinggan Huoxue Recipe	chaihu	c175	palmitic acid	9370	858	IPCSVZSSVZVIGE-UHFFFAOYSA-N	C(=O)(CCCCCCCCCCCCCCC)O	STITCH	0.36534
Qinggan Huoxue Recipe	chaihu	c175	palmitic acid	8648	900	IPCSVZSSVZVIGE-UHFFFAOYSA-N	C(=O)(CCCCCCCCCCCCCCC)O	STITCH	0.36534
Qinggan Huoxue Recipe	chaihu	c175	palmitic acid	6863	900	IPCSVZSSVZVIGE-UHFFFAOYSA-N	C(=O)(CCCCCCCCCCCCCCC)O	STITCH	0.36534
Qinggan Huoxue Recipe	chaihu	c175	palmitic acid	2149	900	IPCSVZSSVZVIGE-UHFFFAOYSA-N	C(=O)(CCCCCCCCCCCCCCC)O	STITCH	0.36534
Qinggan Huoxue Recipe	chaihu	c175	palmitic acid	3992	920	IPCSVZSSVZVIGE-UHFFFAOYSA-N	C(=O)(CCCCCCCCCCCCCCC)O	STITCH	0.36534
Qinggan Huoxue Recipe	chaihu	c175	palmitic acid	3157	909	IPCSVZSSVZVIGE-UHFFFAOYSA-N	C(=O)(CCCCCCCCCCCCCCC)O	STITCH	0.36534
Qinggan Huoxue Recipe	chaihu	c175	palmitic acid	2274	911	IPCSVZSSVZVIGE-UHFFFAOYSA-N	C(=O)(CCCCCCCCCCCCCCC)O	STITCH	0.36534
Qinggan Huoxue Recipe	chaihu	c175	palmitic acid	122970	900	IPCSVZSSVZVIGE-UHFFFAOYSA-N	C(=O)(CCCCCCCCCCCCCCC)O	STITCH	0.36534
Qinggan Huoxue Recipe	chaihu	c175	palmitic acid	2837	945	IPCSVZSSVZVIGE-UHFFFAOYSA-N	C(=O)(CCCCCCCCCCCCCCC)O	STITCH	0.36534
Qinggan Huoxue Recipe	chaihu	c175	palmitic acid	9282	900	IPCSVZSSVZVIGE-UHFFFAOYSA-N	C(=O)(CCCCCCCCCCCCCCC)O	STITCH	0.36534
Qinggan Huoxue Recipe	chaihu	c175	palmitic acid	5021	945	IPCSVZSSVZVIGE-UHFFFAOYSA-N	C(=O)(CCCCCCCCCCCCCCC)O	STITCH	0.36534
Qinggan Huoxue Recipe	chaihu	c175	palmitic acid	1555	800	IPCSVZSSVZVIGE-UHFFFAOYSA-N	C(=O)(CCCCCCCCCCCCCCC)O	STITCH	0.36534
Qinggan Huoxue Recipe	chaihu	c175	palmitic acid	29841	900	IPCSVZSSVZVIGE-UHFFFAOYSA-N	C(=O)(CCCCCCCCCCCCCCC)O	STITCH	0.36534
Qinggan Huoxue Recipe	chaihu	c175	palmitic acid	10025	900	IPCSVZSSVZVIGE-UHFFFAOYSA-N	C(=O)(CCCCCCCCCCCCCCC)O	STITCH	0.36534
Qinggan Huoxue Recipe	chaihu	c175	palmitic acid	10498	900	IPCSVZSSVZVIGE-UHFFFAOYSA-N	C(=O)(CCCCCCCCCCCCCCC)O	STITCH	0.36534
Qinggan Huoxue Recipe	chaihu	c175	palmitic acid	81857	900	IPCSVZSSVZVIGE-UHFFFAOYSA-N	C(=O)(CCCCCCCCCCCCCCC)O	STITCH	0.36534
Qinggan Huoxue Recipe	chaihu	c175	palmitic acid	4843	900	IPCSVZSSVZVIGE-UHFFFAOYSA-N	C(=O)(CCCCCCCCCCCCCCC)O	STITCH	0.36534
Qinggan Huoxue Recipe	chaihu	c175	palmitic acid	26230	900	IPCSVZSSVZVIGE-UHFFFAOYSA-N	C(=O)(CCCCCCCCCCCCCCC)O	STITCH	0.36534
Qinggan Huoxue Recipe	chaihu	c175	palmitic acid	57121	900	IPCSVZSSVZVIGE-UHFFFAOYSA-N	C(=O)(CCCCCCCCCCCCCCC)O	STITCH	0.36534
Qinggan Huoxue Recipe	chaihu	c175	palmitic acid	2865	900	IPCSVZSSVZVIGE-UHFFFAOYSA-N	C(=O)(CCCCCCCCCCCCCCC)O	STITCH	0.36534
Qinggan Huoxue Recipe	chaihu	c175	palmitic acid	29933	907	IPCSVZSSVZVIGE-UHFFFAOYSA-N	C(=O)(CCCCCCCCCCCCCCC)O	STITCH	0.36534
Qinggan Huoxue Recipe	chaihu	c175	palmitic acid	6667	900	IPCSVZSSVZVIGE-UHFFFAOYSA-N	C(=O)(CCCCCCCCCCCCCCC)O	STITCH	0.36534
Qinggan Huoxue Recipe	chaihu	c175	palmitic acid	596	824	IPCSVZSSVZVIGE-UHFFFAOYSA-N	C(=O)(CCCCCCCCCCCCCCC)O	STITCH	0.36534
Qinggan Huoxue Recipe	chaihu	c175	palmitic acid	151056	900	IPCSVZSSVZVIGE-UHFFFAOYSA-N	C(=O)(CCCCCCCCCCCCCCC)O	STITCH	0.36534
Qinggan Huoxue Recipe	chaihu	c175	palmitic acid	2520	900	IPCSVZSSVZVIGE-UHFFFAOYSA-N	C(=O)(CCCCCCCCCCCCCCC)O	STITCH	0.36534
Qinggan Huoxue Recipe	chaihu	c175	palmitic acid	5367	900	IPCSVZSSVZVIGE-UHFFFAOYSA-N	C(=O)(CCCCCCCCCCCCCCC)O	STITCH	0.36534
Qinggan Huoxue Recipe	chaihu	c175	palmitic acid	4887	467	IPCSVZSSVZVIGE-UHFFFAOYSA-N	C(=O)(CCCCCCCCCCCCCCC)O	STITCH	0.36534
Qinggan Huoxue Recipe	chaihu	c175	palmitic acid	10287	909	IPCSVZSSVZVIGE-UHFFFAOYSA-N	C(=O)(CCCCCCCCCCCCCCC)O	STITCH	0.36534
Qinggan Huoxue Recipe	chaihu	c175	palmitic acid	54331	900	IPCSVZSSVZVIGE-UHFFFAOYSA-N	C(=O)(CCCCCCCCCCCCCCC)O	STITCH	0.36534
Qinggan Huoxue Recipe	chaihu	c175	palmitic acid	887	945	IPCSVZSSVZVIGE-UHFFFAOYSA-N	C(=O)(CCCCCCCCCCCCCCC)O	STITCH	0.36534
Qinggan Huoxue Recipe	chaihu	c175	palmitic acid	115557	900	IPCSVZSSVZVIGE-UHFFFAOYSA-N	C(=O)(CCCCCCCCCCCCCCC)O	STITCH	0.36534
Qinggan Huoxue Recipe	chaihu	c175	palmitic acid	885	900	IPCSVZSSVZVIGE-UHFFFAOYSA-N	C(=O)(CCCCCCCCCCCCCCC)O	STITCH	0.36534
Qinggan Huoxue Recipe	chaihu	c175	palmitic acid	135	467	IPCSVZSSVZVIGE-UHFFFAOYSA-N	C(=O)(CCCCCCCCCCCCCCC)O	STITCH	0.36534
Qinggan Huoxue Recipe	chaihu	c175	palmitic acid	468	830	IPCSVZSSVZVIGE-UHFFFAOYSA-N	C(=O)(CCCCCCCCCCCCCCC)O	STITCH	0.36534
Qinggan Huoxue Recipe	chaihu	c175	palmitic acid	1103	563	IPCSVZSSVZVIGE-UHFFFAOYSA-N	C(=O)(CCCCCCCCCCCCCCC)O	STITCH	0.36534
Qinggan Huoxue Recipe	chaihu	c175	palmitic acid	1908	900	IPCSVZSSVZVIGE-UHFFFAOYSA-N	C(=O)(CCCCCCCCCCCCCCC)O	STITCH	0.36534
Qinggan Huoxue Recipe	chaihu	c175	palmitic acid	9227	900	IPCSVZSSVZVIGE-UHFFFAOYSA-N	C(=O)(CCCCCCCCCCCCCCC)O	STITCH	0.36534
Qinggan Huoxue Recipe	chaihu	c175	palmitic acid	219541	900	IPCSVZSSVZVIGE-UHFFFAOYSA-N	C(=O)(CCCCCCCCCCCCCCC)O	STITCH	0.36534
Qinggan Huoxue Recipe	chaihu	c175	palmitic acid	3363	467	IPCSVZSSVZVIGE-UHFFFAOYSA-N	C(=O)(CCCCCCCCCCCCCCC)O	STITCH	0.36534
Qinggan Huoxue Recipe	chaihu	c175	palmitic acid	3091	900	IPCSVZSSVZVIGE-UHFFFAOYSA-N	C(=O)(CCCCCCCCCCCCCCC)O	STITCH	0.36534
Qinggan Huoxue Recipe	chaihu	c175	palmitic acid	23236	900	IPCSVZSSVZVIGE-UHFFFAOYSA-N	C(=O)(CCCCCCCCCCCCCCC)O	STITCH	0.36534
Qinggan Huoxue Recipe	chaihu	c175	palmitic acid	4862	900	IPCSVZSSVZVIGE-UHFFFAOYSA-N	C(=O)(CCCCCCCCCCCCCCC)O	STITCH	0.36534
Qinggan Huoxue Recipe	chaihu	c175	palmitic acid	7204	900	IPCSVZSSVZVIGE-UHFFFAOYSA-N	C(=O)(CCCCCCCCCCCCCCC)O	STITCH	0.36534
Qinggan Huoxue Recipe	chaihu	c175	palmitic acid	4889	467	IPCSVZSSVZVIGE-UHFFFAOYSA-N	C(=O)(CCCCCCCCCCCCCCC)O	STITCH	0.36534
Qinggan Huoxue Recipe	chaihu	c175	palmitic acid	7060	705	IPCSVZSSVZVIGE-UHFFFAOYSA-N	C(=O)(CCCCCCCCCCCCCCC)O	STITCH	0.36534
Qinggan Huoxue Recipe	chaihu	c175	palmitic acid	2182	920	IPCSVZSSVZVIGE-UHFFFAOYSA-N	C(=O)(CCCCCCCCCCCCCCC)O	STITCH	0.36534
Qinggan Huoxue Recipe	chaihu	c175	palmitic acid	2358	900	IPCSVZSSVZVIGE-UHFFFAOYSA-N	C(=O)(CCCCCCCCCCCCCCC)O	STITCH	0.36534
Qinggan Huoxue Recipe	chaihu	c175	palmitic acid	257313	900	IPCSVZSSVZVIGE-UHFFFAOYSA-N	C(=O)(CCCCCCCCCCCCCCC)O	STITCH	0.36534
Qinggan Huoxue Recipe	chaihu	c175	palmitic acid	32	769	IPCSVZSSVZVIGE-UHFFFAOYSA-N	C(=O)(CCCCCCCCCCCCCCC)O	STITCH	0.36534
Qinggan Huoxue Recipe	chaihu	c175	palmitic acid	6837	900	IPCSVZSSVZVIGE-UHFFFAOYSA-N	C(=O)(CCCCCCCCCCCCCCC)O	STITCH	0.36534
Qinggan Huoxue Recipe	chaihu	c175	palmitic acid	10161	900	IPCSVZSSVZVIGE-UHFFFAOYSA-N	C(=O)(CCCCCCCCCCCCCCC)O	STITCH	0.36534
Qinggan Huoxue Recipe	chaihu	c175	palmitic acid	1499	800	IPCSVZSSVZVIGE-UHFFFAOYSA-N	C(=O)(CCCCCCCCCCCCCCC)O	STITCH	0.36534
Qinggan Huoxue Recipe	chaihu	c175	palmitic acid	9672	900	IPCSVZSSVZVIGE-UHFFFAOYSA-N	C(=O)(CCCCCCCCCCCCCCC)O	STITCH	0.36534
Qinggan Huoxue Recipe	chaihu	c175	palmitic acid	347148	900	IPCSVZSSVZVIGE-UHFFFAOYSA-N	C(=O)(CCCCCCCCCCCCCCC)O	STITCH	0.36534
Qinggan Huoxue Recipe	chaihu	c175	palmitic acid	4800	900	IPCSVZSSVZVIGE-UHFFFAOYSA-N	C(=O)(CCCCCCCCCCCCCCC)O	STITCH	0.36534
Qinggan Huoxue Recipe	chaihu	c175	palmitic acid	7005	900	IPCSVZSSVZVIGE-UHFFFAOYSA-N	C(=O)(CCCCCCCCCCCCCCC)O	STITCH	0.36534
Qinggan Huoxue Recipe	chaihu	c175	palmitic acid	54600	900	IPCSVZSSVZVIGE-UHFFFAOYSA-N	C(=O)(CCCCCCCCCCCCCCC)O	STITCH	0.36534
Qinggan Huoxue Recipe	chaihu	c175	palmitic acid	6720	894	IPCSVZSSVZVIGE-UHFFFAOYSA-N	C(=O)(CCCCCCCCCCCCCCC)O	STITCH	0.36534
Qinggan Huoxue Recipe	chaihu	c175	palmitic acid	51703	939	IPCSVZSSVZVIGE-UHFFFAOYSA-N	C(=O)(CCCCCCCCCCCCCCC)O	STITCH	0.36534
Qinggan Huoxue Recipe	chaihu	c175	palmitic acid	6288	964	IPCSVZSSVZVIGE-UHFFFAOYSA-N	C(=O)(CCCCCCCCCCCCCCC)O	STITCH	0.36534
Qinggan Huoxue Recipe	chaihu	c175	palmitic acid	5733	467	IPCSVZSSVZVIGE-UHFFFAOYSA-N	C(=O)(CCCCCCCCCCCCCCC)O	STITCH	0.36534
Qinggan Huoxue Recipe	chaihu	c175	palmitic acid	2695	912	IPCSVZSSVZVIGE-UHFFFAOYSA-N	C(=O)(CCCCCCCCCCCCCCC)O	STITCH	0.36534
Qinggan Huoxue Recipe	chaihu	c175	palmitic acid	2181	922	IPCSVZSSVZVIGE-UHFFFAOYSA-N	C(=O)(CCCCCCCCCCCCCCC)O	STITCH	0.36534
Qinggan Huoxue Recipe	chaihu	c175	palmitic acid	6714	423	IPCSVZSSVZVIGE-UHFFFAOYSA-N	C(=O)(CCCCCCCCCCCCCCC)O	STITCH	0.36534
Qinggan Huoxue Recipe	chaihu	c175	palmitic acid	1902	945	IPCSVZSSVZVIGE-UHFFFAOYSA-N	C(=O)(CCCCCCCCCCCCCCC)O	STITCH	0.36534
Qinggan Huoxue Recipe	chaihu	c175	palmitic acid	23054	900	IPCSVZSSVZVIGE-UHFFFAOYSA-N	C(=O)(CCCCCCCCCCCCCCC)O	STITCH	0.36534
Qinggan Huoxue Recipe	chaihu	c175	palmitic acid	387129	945	IPCSVZSSVZVIGE-UHFFFAOYSA-N	C(=O)(CCCCCCCCCCCCCCC)O	STITCH	0.36534
Qinggan Huoxue Recipe	chaihu	c175	palmitic acid	5599	968	IPCSVZSSVZVIGE-UHFFFAOYSA-N	C(=O)(CCCCCCCCCCCCCCC)O	STITCH	0.36534
Qinggan Huoxue Recipe	chaihu	c175	palmitic acid	25942	900	IPCSVZSSVZVIGE-UHFFFAOYSA-N	C(=O)(CCCCCCCCCCCCCCC)O	STITCH	0.36534
Qinggan Huoxue Recipe	chaihu	c175	palmitic acid	1066	980	IPCSVZSSVZVIGE-UHFFFAOYSA-N	C(=O)(CCCCCCCCCCCCCCC)O	STITCH	0.36534
Qinggan Huoxue Recipe	chaihu	c175	palmitic acid	6241	644	IPCSVZSSVZVIGE-UHFFFAOYSA-N	C(=O)(CCCCCCCCCCCCCCC)O	STITCH	0.36534
Qinggan Huoxue Recipe	chaihu	c175	palmitic acid	25937	900	IPCSVZSSVZVIGE-UHFFFAOYSA-N	C(=O)(CCCCCCCCCCCCCCC)O	STITCH	0.36534
Qinggan Huoxue Recipe	chaihu	c175	palmitic acid	6721	915	IPCSVZSSVZVIGE-UHFFFAOYSA-N	C(=O)(CCCCCCCCCCCCCCC)O	STITCH	0.36534
Qinggan Huoxue Recipe	chaihu	c175	palmitic acid	2475	828	IPCSVZSSVZVIGE-UHFFFAOYSA-N	C(=O)(CCCCCCCCCCCCCCC)O	STITCH	0.36534
Qinggan Huoxue Recipe	chaihu	c175	palmitic acid	9374	958	IPCSVZSSVZVIGE-UHFFFAOYSA-N	C(=O)(CCCCCCCCCCCCCCC)O	STITCH	0.36534
Qinggan Huoxue Recipe	chaihu	c175	palmitic acid	5742	685	IPCSVZSSVZVIGE-UHFFFAOYSA-N	C(=O)(CCCCCCCCCCCCCCC)O	STITCH	0.36534
Qinggan Huoxue Recipe	chaihu	c175	palmitic acid	4886	467	IPCSVZSSVZVIGE-UHFFFAOYSA-N	C(=O)(CCCCCCCCCCCCCCC)O	STITCH	0.36534
Qinggan Huoxue Recipe	chaihu	c175	palmitic acid	183	907	IPCSVZSSVZVIGE-UHFFFAOYSA-N	C(=O)(CCCCCCCCCCCCCCC)O	STITCH	0.36534
Qinggan Huoxue Recipe	chaihu	c175	palmitic acid	7058	658	IPCSVZSSVZVIGE-UHFFFAOYSA-N	C(=O)(CCCCCCCCCCCCCCC)O	STITCH	0.36534
Qinggan Huoxue Recipe	chaihu	c175	palmitic acid	50486	900	IPCSVZSSVZVIGE-UHFFFAOYSA-N	C(=O)(CCCCCCCCCCCCCCC)O	STITCH	0.36534
Qinggan Huoxue Recipe	chaihu	c175	palmitic acid	3814	900	IPCSVZSSVZVIGE-UHFFFAOYSA-N	C(=O)(CCCCCCCCCCCCCCC)O	STITCH	0.36534
Qinggan Huoxue Recipe	chaihu	c175	palmitic acid	64407	900	IPCSVZSSVZVIGE-UHFFFAOYSA-N	C(=O)(CCCCCCCCCCCCCCC)O	STITCH	0.36534
Qinggan Huoxue Recipe	chaihu	c175	palmitic acid	6375	900	IPCSVZSSVZVIGE-UHFFFAOYSA-N	C(=O)(CCCCCCCCCCCCCCC)O	STITCH	0.36534
Qinggan Huoxue Recipe	chaihu	c175	palmitic acid	6846	900	IPCSVZSSVZVIGE-UHFFFAOYSA-N	C(=O)(CCCCCCCCCCCCCCC)O	STITCH	0.36534
Qinggan Huoxue Recipe	chaihu	c175	palmitic acid	1490	979	IPCSVZSSVZVIGE-UHFFFAOYSA-N	C(=O)(CCCCCCCCCCCCCCC)O	STITCH	0.36534
Qinggan Huoxue Recipe	chaihu	c175	palmitic acid	336	900	IPCSVZSSVZVIGE-UHFFFAOYSA-N	C(=O)(CCCCCCCCCCCCCCC)O	STITCH	0.36534
Qinggan Huoxue Recipe	chaihu	c175	palmitic acid	9439	900	IPCSVZSSVZVIGE-UHFFFAOYSA-N	C(=O)(CCCCCCCCCCCCCCC)O	STITCH	0.36534
Qinggan Huoxue Recipe	chaihu	c175	palmitic acid	913	672	IPCSVZSSVZVIGE-UHFFFAOYSA-N	C(=O)(CCCCCCCCCCCCCCC)O	STITCH	0.36534
Qinggan Huoxue Recipe	chaihu	c175	palmitic acid	912	795	IPCSVZSSVZVIGE-UHFFFAOYSA-N	C(=O)(CCCCCCCCCCCCCCC)O	STITCH	0.36534
Qinggan Huoxue Recipe	chaihu	c175	palmitic acid	7059	705	IPCSVZSSVZVIGE-UHFFFAOYSA-N	C(=O)(CCCCCCCCCCCCCCC)O	STITCH	0.36534
Qinggan Huoxue Recipe	chaihu	c175	palmitic acid	23097	900	IPCSVZSSVZVIGE-UHFFFAOYSA-N	C(=O)(CCCCCCCCCCCCCCC)O	STITCH	0.36534
Qinggan Huoxue Recipe	chaihu	c175	palmitic acid	3158	908	IPCSVZSSVZVIGE-UHFFFAOYSA-N	C(=O)(CCCCCCCCCCCCCCC)O	STITCH	0.36534
Qinggan Huoxue Recipe	chaihu	c175	palmitic acid	1268	511	IPCSVZSSVZVIGE-UHFFFAOYSA-N	C(=O)(CCCCCCCCCCCCCCC)O	STITCH	0.36534
Qinggan Huoxue Recipe	chaihu	c175	palmitic acid	4199	900	IPCSVZSSVZVIGE-UHFFFAOYSA-N	C(=O)(CCCCCCCCCCCCCCC)O	STITCH	0.36534
Qinggan Huoxue Recipe	chaihu	c175	palmitic acid	6319	912	IPCSVZSSVZVIGE-UHFFFAOYSA-N	C(=O)(CCCCCCCCCCCCCCC)O	STITCH	0.36534
Qinggan Huoxue Recipe	chaihu	c175	palmitic acid	4923	945	IPCSVZSSVZVIGE-UHFFFAOYSA-N	C(=O)(CCCCCCCCCCCCCCC)O	STITCH	0.36534
Qinggan Huoxue Recipe	chaihu	c175	palmitic acid	23566	945	IPCSVZSSVZVIGE-UHFFFAOYSA-N	C(=O)(CCCCCCCCCCCCCCC)O	STITCH	0.36534
Qinggan Huoxue Recipe	chaihu	c175	palmitic acid	5737	945	IPCSVZSSVZVIGE-UHFFFAOYSA-N	C(=O)(CCCCCCCCCCCCCCC)O	STITCH	0.36534
Qinggan Huoxue Recipe	chaihu	c175	palmitic acid	2239	900	IPCSVZSSVZVIGE-UHFFFAOYSA-N	C(=O)(CCCCCCCCCCCCCCC)O	STITCH	0.36534
Qinggan Huoxue Recipe	chaihu	c175	palmitic acid	3062	945	IPCSVZSSVZVIGE-UHFFFAOYSA-N	C(=O)(CCCCCCCCCCCCCCC)O	STITCH	0.36534
Qinggan Huoxue Recipe	chaihu	c175	palmitic acid	1558	958	IPCSVZSSVZVIGE-UHFFFAOYSA-N	C(=O)(CCCCCCCCCCCCCCC)O	STITCH	0.36534
Qinggan Huoxue Recipe	chaihu	c175	palmitic acid	338557	952	IPCSVZSSVZVIGE-UHFFFAOYSA-N	C(=O)(CCCCCCCCCCCCCCC)O	STITCH	0.36534
Qinggan Huoxue Recipe	chaihu	c175	palmitic acid	1376	995	IPCSVZSSVZVIGE-UHFFFAOYSA-N	C(=O)(CCCCCCCCCCCCCCC)O	STITCH	0.36534
Qinggan Huoxue Recipe	chaihu	c175	palmitic acid	5770	822	IPCSVZSSVZVIGE-UHFFFAOYSA-N	C(=O)(CCCCCCCCCCCCCCC)O	STITCH	0.36534
Qinggan Huoxue Recipe	chaihu	c175	palmitic acid	5730	800	IPCSVZSSVZVIGE-UHFFFAOYSA-N	C(=O)(CCCCCCCCCCCCCCC)O	STITCH	0.36534
Qinggan Huoxue Recipe	chaihu	c175	palmitic acid	27063	900	IPCSVZSSVZVIGE-UHFFFAOYSA-N	C(=O)(CCCCCCCCCCCCCCC)O	STITCH	0.36534
Qinggan Huoxue Recipe	chaihu	c175	palmitic acid	5728	818	IPCSVZSSVZVIGE-UHFFFAOYSA-N	C(=O)(CCCCCCCCCCCCCCC)O	STITCH	0.36534
Qinggan Huoxue Recipe	chaihu	c175	palmitic acid	8202	900	IPCSVZSSVZVIGE-UHFFFAOYSA-N	C(=O)(CCCCCCCCCCCCCCC)O	STITCH	0.36534
Qinggan Huoxue Recipe	chaihu	c175	palmitic acid	94233	945	IPCSVZSSVZVIGE-UHFFFAOYSA-N	C(=O)(CCCCCCCCCCCCCCC)O	STITCH	0.36534
Qinggan Huoxue Recipe	chaihu	c175	palmitic acid	1907	900	IPCSVZSSVZVIGE-UHFFFAOYSA-N	C(=O)(CCCCCCCCCCCCCCC)O	STITCH	0.36534
Qinggan Huoxue Recipe	chaihu	c175	palmitic acid	6385	900	IPCSVZSSVZVIGE-UHFFFAOYSA-N	C(=O)(CCCCCCCCCCCCCCC)O	STITCH	0.36534
Qinggan Huoxue Recipe	chaihu	c175	palmitic acid	27095	992	IPCSVZSSVZVIGE-UHFFFAOYSA-N	C(=O)(CCCCCCCCCCCCCCC)O	STITCH	0.36534
Qinggan Huoxue Recipe	chaihu	c175	palmitic acid	10800	900	IPCSVZSSVZVIGE-UHFFFAOYSA-N	C(=O)(CCCCCCCCCCCCCCC)O	STITCH	0.36534
Qinggan Huoxue Recipe	chaihu	c175	palmitic acid	6865	900	IPCSVZSSVZVIGE-UHFFFAOYSA-N	C(=O)(CCCCCCCCCCCCCCC)O	STITCH	0.36534
Qinggan Huoxue Recipe	chaihu	c175	palmitic acid	3061	945	IPCSVZSSVZVIGE-UHFFFAOYSA-N	C(=O)(CCCCCCCCCCCCCCC)O	STITCH	0.36534
Qinggan Huoxue Recipe	chaihu	c175	palmitic acid	2170	830	IPCSVZSSVZVIGE-UHFFFAOYSA-N	C(=O)(CCCCCCCCCCCCCCC)O	STITCH	0.36534
Qinggan Huoxue Recipe	chaihu	c175	palmitic acid	54797	900	IPCSVZSSVZVIGE-UHFFFAOYSA-N	C(=O)(CCCCCCCCCCCCCCC)O	STITCH	0.36534
Qinggan Huoxue Recipe	chaihu	c175	palmitic acid	7099	876	IPCSVZSSVZVIGE-UHFFFAOYSA-N	C(=O)(CCCCCCCCCCCCCCC)O	STITCH	0.36534
Qinggan Huoxue Recipe	chaihu	c175	palmitic acid	9968	900	IPCSVZSSVZVIGE-UHFFFAOYSA-N	C(=O)(CCCCCCCCCCCCCCC)O	STITCH	0.36534
Qinggan Huoxue Recipe	chaihu	c175	palmitic acid	100996758	467	IPCSVZSSVZVIGE-UHFFFAOYSA-N	C(=O)(CCCCCCCCCCCCCCC)O	STITCH	0.36534
Qinggan Huoxue Recipe	chaihu	c175	palmitic acid	1269	467	IPCSVZSSVZVIGE-UHFFFAOYSA-N	C(=O)(CCCCCCCCCCCCCCC)O	STITCH	0.36534
Qinggan Huoxue Recipe	chaihu	c175	palmitic acid	3339	900	IPCSVZSSVZVIGE-UHFFFAOYSA-N	C(=O)(CCCCCCCCCCCCCCC)O	STITCH	0.36534
Qinggan Huoxue Recipe	chaihu	c175	palmitic acid	19	982	IPCSVZSSVZVIGE-UHFFFAOYSA-N	C(=O)(CCCCCCCCCCCCCCC)O	STITCH	0.36534
Qinggan Huoxue Recipe	chaihu	c175	palmitic acid	64600	597	IPCSVZSSVZVIGE-UHFFFAOYSA-N	C(=O)(CCCCCCCCCCCCCCC)O	STITCH	0.36534
Qinggan Huoxue Recipe	chaihu	c175	palmitic acid	26279	597	IPCSVZSSVZVIGE-UHFFFAOYSA-N	C(=O)(CCCCCCCCCCCCCCC)O	STITCH	0.36534
Qinggan Huoxue Recipe	chaihu	c175	palmitic acid	5322	597	IPCSVZSSVZVIGE-UHFFFAOYSA-N	C(=O)(CCCCCCCCCCCCCCC)O	STITCH	0.36534
Qinggan Huoxue Recipe	chaihu	c175	palmitic acid	5320	631	IPCSVZSSVZVIGE-UHFFFAOYSA-N	C(=O)(CCCCCCCCCCCCCCC)O	STITCH	0.36534
Qinggan Huoxue Recipe	chaihu	c175	palmitic acid	30814	597	IPCSVZSSVZVIGE-UHFFFAOYSA-N	C(=O)(CCCCCCCCCCCCCCC)O	STITCH	0.36534
Qinggan Huoxue Recipe	chaihu	c175	palmitic acid	9630	900	IPCSVZSSVZVIGE-UHFFFAOYSA-N	C(=O)(CCCCCCCCCCCCCCC)O	STITCH	0.36534
Qinggan Huoxue Recipe	chaihu	c175	palmitic acid	129521	900	IPCSVZSSVZVIGE-UHFFFAOYSA-N	C(=O)(CCCCCCCCCCCCCCC)O	STITCH	0.36534
Qinggan Huoxue Recipe	chaihu	c175	palmitic acid	10082	900	IPCSVZSSVZVIGE-UHFFFAOYSA-N	C(=O)(CCCCCCCCCCCCCCC)O	STITCH	0.36534
Qinggan Huoxue Recipe	chaihu	c175	palmitic acid	2262	900	IPCSVZSSVZVIGE-UHFFFAOYSA-N	C(=O)(CCCCCCCCCCCCCCC)O	STITCH	0.36534
Qinggan Huoxue Recipe	chaihu	c175	palmitic acid	1910	945	IPCSVZSSVZVIGE-UHFFFAOYSA-N	C(=O)(CCCCCCCCCCCCCCC)O	STITCH	0.36534
Qinggan Huoxue Recipe	chaihu	c175	palmitic acid	11332	908	IPCSVZSSVZVIGE-UHFFFAOYSA-N	C(=O)(CCCCCCCCCCCCCCC)O	STITCH	0.36534
Qinggan Huoxue Recipe	chaihu	c175	palmitic acid	55301	838	IPCSVZSSVZVIGE-UHFFFAOYSA-N	C(=O)(CCCCCCCCCCCCCCC)O	STITCH	0.36534
Qinggan Huoxue Recipe	chaihu	c175	palmitic acid	3356	974	IPCSVZSSVZVIGE-UHFFFAOYSA-N	C(=O)(CCCCCCCCCCCCCCC)O	STITCH	0.36534
Qinggan Huoxue Recipe	chaihu	c175	palmitic acid	375790	900	IPCSVZSSVZVIGE-UHFFFAOYSA-N	C(=O)(CCCCCCCCCCCCCCC)O	STITCH	0.36534
Qinggan Huoxue Recipe	chaihu	c175	palmitic acid	1906	900	IPCSVZSSVZVIGE-UHFFFAOYSA-N	C(=O)(CCCCCCCCCCCCCCC)O	STITCH	0.36534
Qinggan Huoxue Recipe	chaihu	c175	palmitic acid	146	945	IPCSVZSSVZVIGE-UHFFFAOYSA-N	C(=O)(CCCCCCCCCCCCCCC)O	STITCH	0.36534
Qinggan Huoxue Recipe	chaihu	c175	palmitic acid	1543	900	IPCSVZSSVZVIGE-UHFFFAOYSA-N	C(=O)(CCCCCCCCCCCCCCC)O	STITCH	0.36534
Qinggan Huoxue Recipe	chaihu	c175	palmitic acid	5160	819	IPCSVZSSVZVIGE-UHFFFAOYSA-N	C(=O)(CCCCCCCCCCCCCCC)O	STITCH	0.36534
Qinggan Huoxue Recipe	chaihu	c175	palmitic acid	2925	945	IPCSVZSSVZVIGE-UHFFFAOYSA-N	C(=O)(CCCCCCCCCCCCCCC)O	STITCH	0.36534
Qinggan Huoxue Recipe	chaihu	c175	palmitic acid	551	900	IPCSVZSSVZVIGE-UHFFFAOYSA-N	C(=O)(CCCCCCCCCCCCCCC)O	STITCH	0.36534
Qinggan Huoxue Recipe	chaihu	c175	palmitic acid	148	945	IPCSVZSSVZVIGE-UHFFFAOYSA-N	C(=O)(CCCCCCCCCCCCCCC)O	STITCH	0.36534
Qinggan Huoxue Recipe	chaihu	c175	palmitic acid	1024	900	IPCSVZSSVZVIGE-UHFFFAOYSA-N	C(=O)(CCCCCCCCCCCCCCC)O	STITCH	0.36534
Qinggan Huoxue Recipe	chaihu	c175	palmitic acid	1133	900	IPCSVZSSVZVIGE-UHFFFAOYSA-N	C(=O)(CCCCCCCCCCCCCCC)O	STITCH	0.36534
Qinggan Huoxue Recipe	chaihu	c175	palmitic acid	406	900	IPCSVZSSVZVIGE-UHFFFAOYSA-N	C(=O)(CCCCCCCCCCCCCCC)O	STITCH	0.36534
Qinggan Huoxue Recipe	chaihu	c175	palmitic acid	2869	900	IPCSVZSSVZVIGE-UHFFFAOYSA-N	C(=O)(CCCCCCCCCCCCCCC)O	STITCH	0.36534
Qinggan Huoxue Recipe	chaihu	c175	palmitic acid	9862	900	IPCSVZSSVZVIGE-UHFFFAOYSA-N	C(=O)(CCCCCCCCCCCCCCC)O	STITCH	0.36534
Qinggan Huoxue Recipe	chaihu	c175	palmitic acid	2719	900	IPCSVZSSVZVIGE-UHFFFAOYSA-N	C(=O)(CCCCCCCCCCCCCCC)O	STITCH	0.36534
Qinggan Huoxue Recipe	chaihu	c175	palmitic acid	84109	945	IPCSVZSSVZVIGE-UHFFFAOYSA-N	C(=O)(CCCCCCCCCCCCCCC)O	STITCH	0.36534
Qinggan Huoxue Recipe	chaihu	c175	palmitic acid	4828	900	IPCSVZSSVZVIGE-UHFFFAOYSA-N	C(=O)(CCCCCCCCCCCCCCC)O	STITCH	0.36534
Qinggan Huoxue Recipe	chaihu	c175	palmitic acid	3269	900	IPCSVZSSVZVIGE-UHFFFAOYSA-N	C(=O)(CCCCCCCCCCCCCCC)O	STITCH	0.36534
Qinggan Huoxue Recipe	chaihu	c175	palmitic acid	9969	900	IPCSVZSSVZVIGE-UHFFFAOYSA-N	C(=O)(CCCCCCCCCCCCCCC)O	STITCH	0.36534
Qinggan Huoxue Recipe	chaihu	c175	palmitic acid	594857	900	IPCSVZSSVZVIGE-UHFFFAOYSA-N	C(=O)(CCCCCCCCCCCCCCC)O	STITCH	0.36534
Qinggan Huoxue Recipe	chaihu	c175	palmitic acid	2642	927	IPCSVZSSVZVIGE-UHFFFAOYSA-N	C(=O)(CCCCCCCCCCCCCCC)O	STITCH	0.36534
Qinggan Huoxue Recipe	chaihu	c175	palmitic acid	9612	900	IPCSVZSSVZVIGE-UHFFFAOYSA-N	C(=O)(CCCCCCCCCCCCCCC)O	STITCH	0.36534
Qinggan Huoxue Recipe	chaihu	c175	palmitic acid	5970	700	IPCSVZSSVZVIGE-UHFFFAOYSA-N	C(=O)(CCCCCCCCCCCCCCC)O	STITCH	0.36534
Qinggan Huoxue Recipe	chaihu	c175	palmitic acid	9170	945	IPCSVZSSVZVIGE-UHFFFAOYSA-N	C(=O)(CCCCCCCCCCCCCCC)O	STITCH	0.36534
Qinggan Huoxue Recipe	chaihu	c175	palmitic acid	152	467	IPCSVZSSVZVIGE-UHFFFAOYSA-N	C(=O)(CCCCCCCCCCCCCCC)O	STITCH	0.36534
Qinggan Huoxue Recipe	chaihu	c175	palmitic acid	4647	900	IPCSVZSSVZVIGE-UHFFFAOYSA-N	C(=O)(CCCCCCCCCCCCCCC)O	STITCH	0.36534
Qinggan Huoxue Recipe	chaihu	c175	palmitic acid	7852	467	IPCSVZSSVZVIGE-UHFFFAOYSA-N	C(=O)(CCCCCCCCCCCCCCC)O	STITCH	0.36534
Qinggan Huoxue Recipe	chaihu	c175	palmitic acid	2641	988	IPCSVZSSVZVIGE-UHFFFAOYSA-N	C(=O)(CCCCCCCCCCCCCCC)O	STITCH	0.36534
Qinggan Huoxue Recipe	chaihu	c175	palmitic acid	1385	816	IPCSVZSSVZVIGE-UHFFFAOYSA-N	C(=O)(CCCCCCCCCCCCCCC)O	STITCH	0.36534
Qinggan Huoxue Recipe	chaihu	c175	palmitic acid	4295	900	IPCSVZSSVZVIGE-UHFFFAOYSA-N	C(=O)(CCCCCCCCCCCCCCC)O	STITCH	0.36534
Qinggan Huoxue Recipe	chaihu	c175	palmitic acid	5601	917	IPCSVZSSVZVIGE-UHFFFAOYSA-N	C(=O)(CCCCCCCCCCCCCCC)O	STITCH	0.36534
Qinggan Huoxue Recipe	chaihu	c175	palmitic acid	6915	945	IPCSVZSSVZVIGE-UHFFFAOYSA-N	C(=O)(CCCCCCCCCCCCCCC)O	STITCH	0.36534
Qinggan Huoxue Recipe	chaihu	c175	palmitic acid	8399	597	IPCSVZSSVZVIGE-UHFFFAOYSA-N	C(=O)(CCCCCCCCCCCCCCC)O	STITCH	0.36534
Qinggan Huoxue Recipe	chaihu	c175	palmitic acid	4988	567	IPCSVZSSVZVIGE-UHFFFAOYSA-N	C(=O)(CCCCCCCCCCCCCCC)O	STITCH	0.36534
Qinggan Huoxue Recipe	chaihu	c175	palmitic acid	5538	986	IPCSVZSSVZVIGE-UHFFFAOYSA-N	C(=O)(CCCCCCCCCCCCCCC)O	STITCH	0.36534
Qinggan Huoxue Recipe	chaihu	c175	palmitic acid	4802	900	IPCSVZSSVZVIGE-UHFFFAOYSA-N	C(=O)(CCCCCCCCCCCCCCC)O	STITCH	0.36534
Qinggan Huoxue Recipe	chaihu	c175	palmitic acid	7124	949	IPCSVZSSVZVIGE-UHFFFAOYSA-N	C(=O)(CCCCCCCCCCCCCCC)O	STITCH	0.36534
Qinggan Huoxue Recipe	chaihu	c175	palmitic acid	10499	900	IPCSVZSSVZVIGE-UHFFFAOYSA-N	C(=O)(CCCCCCCCCCCCCCC)O	STITCH	0.36534
Qinggan Huoxue Recipe	chaihu	c175	palmitic acid	79718	900	IPCSVZSSVZVIGE-UHFFFAOYSA-N	C(=O)(CCCCCCCCCCCCCCC)O	STITCH	0.36534
Qinggan Huoxue Recipe	chaihu	c175	palmitic acid	34	927	IPCSVZSSVZVIGE-UHFFFAOYSA-N	C(=O)(CCCCCCCCCCCCCCC)O	STITCH	0.36534
Qinggan Huoxue Recipe	chaihu	c175	palmitic acid	85441	900	IPCSVZSSVZVIGE-UHFFFAOYSA-N	C(=O)(CCCCCCCCCCCCCCC)O	STITCH	0.36534
Qinggan Huoxue Recipe	chaihu	c175	palmitic acid	6256	900	IPCSVZSSVZVIGE-UHFFFAOYSA-N	C(=O)(CCCCCCCCCCCCCCC)O	STITCH	0.36534
Qinggan Huoxue Recipe	chaihu	c175	palmitic acid	5447	561	IPCSVZSSVZVIGE-UHFFFAOYSA-N	C(=O)(CCCCCCCCCCCCCCC)O	STITCH	0.36534
Qinggan Huoxue Recipe	chaihu	c175	palmitic acid	892	900	IPCSVZSSVZVIGE-UHFFFAOYSA-N	C(=O)(CCCCCCCCCCCCCCC)O	STITCH	0.36534
Qinggan Huoxue Recipe	chaihu	c175	palmitic acid	56413	945	IPCSVZSSVZVIGE-UHFFFAOYSA-N	C(=O)(CCCCCCCCCCCCCCC)O	STITCH	0.36534
Qinggan Huoxue Recipe	chaihu	c175	palmitic acid	8111	900	IPCSVZSSVZVIGE-UHFFFAOYSA-N	C(=O)(CCCCCCCCCCCCCCC)O	STITCH	0.36534
Qinggan Huoxue Recipe	chaihu	c175	palmitic acid	7296	900	IPCSVZSSVZVIGE-UHFFFAOYSA-N	C(=O)(CCCCCCCCCCCCCCC)O	STITCH	0.36534
Qinggan Huoxue Recipe	chaihu	c175	palmitic acid	567	795	IPCSVZSSVZVIGE-UHFFFAOYSA-N	C(=O)(CCCCCCCCCCCCCCC)O	STITCH	0.36534
Qinggan Huoxue Recipe	chaihu	c175	palmitic acid	3949	911	IPCSVZSSVZVIGE-UHFFFAOYSA-N	C(=O)(CCCCCCCCCCCCCCC)O	STITCH	0.36534
Qinggan Huoxue Recipe	chaihu	c175	palmitic acid	80205	900	IPCSVZSSVZVIGE-UHFFFAOYSA-N	C(=O)(CCCCCCCCCCCCCCC)O	STITCH	0.36534
Qinggan Huoxue Recipe	chaihu	c26	quercetin	1080	700	REFJWTPEDVJJIY-UHFFFAOYSA-N	c1(cc(c2c(c1)oc(c(c2=O)O)c1ccc(c(c1)O)O)O)O	STITCH	0.50642
Qinggan Huoxue Recipe	chaihu	c26	quercetin	1815	525	REFJWTPEDVJJIY-UHFFFAOYSA-N	c1(cc(c2c(c1)oc(c(c2=O)O)c1ccc(c(c1)O)O)O)O	STITCH	0.50642
Qinggan Huoxue Recipe	chaihu	c26	quercetin	2099	743	REFJWTPEDVJJIY-UHFFFAOYSA-N	c1(cc(c2c(c1)oc(c(c2=O)O)c1ccc(c(c1)O)O)O)O	STITCH	0.50642
Qinggan Huoxue Recipe	chaihu	c26	quercetin	23411	953	REFJWTPEDVJJIY-UHFFFAOYSA-N	c1(cc(c2c(c1)oc(c(c2=O)O)c1ccc(c(c1)O)O)O)O	STITCH	0.50642
Qinggan Huoxue Recipe	chaihu	c26	quercetin	5594	870	REFJWTPEDVJJIY-UHFFFAOYSA-N	c1(cc(c2c(c1)oc(c(c2=O)O)c1ccc(c(c1)O)O)O)O	STITCH	0.50642
Qinggan Huoxue Recipe	chaihu	c26	quercetin	3162	879	REFJWTPEDVJJIY-UHFFFAOYSA-N	c1(cc(c2c(c1)oc(c(c2=O)O)c1ccc(c(c1)O)O)O)O	STITCH	0.50642
Qinggan Huoxue Recipe	chaihu	c26	quercetin	4792	725	REFJWTPEDVJJIY-UHFFFAOYSA-N	c1(cc(c2c(c1)oc(c(c2=O)O)c1ccc(c(c1)O)O)O)O	STITCH	0.50642
Qinggan Huoxue Recipe	chaihu	c26	quercetin	4313	842	REFJWTPEDVJJIY-UHFFFAOYSA-N	c1(cc(c2c(c1)oc(c(c2=O)O)c1ccc(c(c1)O)O)O)O	STITCH	0.50642
Qinggan Huoxue Recipe	chaihu	c26	quercetin	2936	511	REFJWTPEDVJJIY-UHFFFAOYSA-N	c1(cc(c2c(c1)oc(c(c2=O)O)c1ccc(c(c1)O)O)O)O	STITCH	0.50642
Qinggan Huoxue Recipe	chaihu	c26	quercetin	5444	944	REFJWTPEDVJJIY-UHFFFAOYSA-N	c1(cc(c2c(c1)oc(c(c2=O)O)c1ccc(c(c1)O)O)O)O	STITCH	0.50642
Qinggan Huoxue Recipe	chaihu	c26	quercetin	4353	439	REFJWTPEDVJJIY-UHFFFAOYSA-N	c1(cc(c2c(c1)oc(c(c2=O)O)c1ccc(c(c1)O)O)O)O	STITCH	0.50642
Qinggan Huoxue Recipe	chaihu	c26	quercetin	6347	952	REFJWTPEDVJJIY-UHFFFAOYSA-N	c1(cc(c2c(c1)oc(c(c2=O)O)c1ccc(c(c1)O)O)O)O	STITCH	0.50642
Qinggan Huoxue Recipe	chaihu	c26	quercetin	1432	723	REFJWTPEDVJJIY-UHFFFAOYSA-N	c1(cc(c2c(c1)oc(c(c2=O)O)c1ccc(c(c1)O)O)O)O	STITCH	0.50642
Qinggan Huoxue Recipe	chaihu	c26	quercetin	338	727	REFJWTPEDVJJIY-UHFFFAOYSA-N	c1(cc(c2c(c1)oc(c(c2=O)O)c1ccc(c(c1)O)O)O)O	STITCH	0.50642
Qinggan Huoxue Recipe	chaihu	c26	quercetin	9429	662	REFJWTPEDVJJIY-UHFFFAOYSA-N	c1(cc(c2c(c1)oc(c(c2=O)O)c1ccc(c(c1)O)O)O)O	STITCH	0.50642
Qinggan Huoxue Recipe	chaihu	c26	quercetin	847	895	REFJWTPEDVJJIY-UHFFFAOYSA-N	c1(cc(c2c(c1)oc(c(c2=O)O)c1ccc(c(c1)O)O)O)O	STITCH	0.50642
Qinggan Huoxue Recipe	chaihu	c26	quercetin	196	711	REFJWTPEDVJJIY-UHFFFAOYSA-N	c1(cc(c2c(c1)oc(c(c2=O)O)c1ccc(c(c1)O)O)O)O	STITCH	0.50642
Qinggan Huoxue Recipe	chaihu	c26	quercetin	1026	733	REFJWTPEDVJJIY-UHFFFAOYSA-N	c1(cc(c2c(c1)oc(c(c2=O)O)c1ccc(c(c1)O)O)O)O	STITCH	0.50642
Qinggan Huoxue Recipe	chaihu	c26	quercetin	57834	514	REFJWTPEDVJJIY-UHFFFAOYSA-N	c1(cc(c2c(c1)oc(c(c2=O)O)c1ccc(c(c1)O)O)O)O	STITCH	0.50642
Qinggan Huoxue Recipe	chaihu	c26	quercetin	239	879	REFJWTPEDVJJIY-UHFFFAOYSA-N	c1(cc(c2c(c1)oc(c(c2=O)O)c1ccc(c(c1)O)O)O)O	STITCH	0.50642
Qinggan Huoxue Recipe	chaihu	c26	quercetin	1571	823	REFJWTPEDVJJIY-UHFFFAOYSA-N	c1(cc(c2c(c1)oc(c(c2=O)O)c1ccc(c(c1)O)O)O)O	STITCH	0.50642
Qinggan Huoxue Recipe	chaihu	c26	quercetin	3845	853	REFJWTPEDVJJIY-UHFFFAOYSA-N	c1(cc(c2c(c1)oc(c(c2=O)O)c1ccc(c(c1)O)O)O)O	STITCH	0.50642
Qinggan Huoxue Recipe	chaihu	c26	quercetin	3569	951	REFJWTPEDVJJIY-UHFFFAOYSA-N	c1(cc(c2c(c1)oc(c(c2=O)O)c1ccc(c(c1)O)O)O)O	STITCH	0.50642
Qinggan Huoxue Recipe	chaihu	c26	quercetin	7097	800	REFJWTPEDVJJIY-UHFFFAOYSA-N	c1(cc(c2c(c1)oc(c(c2=O)O)c1ccc(c(c1)O)O)O)O	STITCH	0.50642
Qinggan Huoxue Recipe	chaihu	c26	quercetin	1559	728	REFJWTPEDVJJIY-UHFFFAOYSA-N	c1(cc(c2c(c1)oc(c(c2=O)O)c1ccc(c(c1)O)O)O)O	STITCH	0.50642
Qinggan Huoxue Recipe	chaihu	c26	quercetin	5465	865	REFJWTPEDVJJIY-UHFFFAOYSA-N	c1(cc(c2c(c1)oc(c(c2=O)O)c1ccc(c(c1)O)O)O)O	STITCH	0.50642
Qinggan Huoxue Recipe	chaihu	c26	quercetin	5595	863	REFJWTPEDVJJIY-UHFFFAOYSA-N	c1(cc(c2c(c1)oc(c(c2=O)O)c1ccc(c(c1)O)O)O)O	STITCH	0.50642
Qinggan Huoxue Recipe	chaihu	c26	quercetin	50507	663	REFJWTPEDVJJIY-UHFFFAOYSA-N	c1(cc(c2c(c1)oc(c(c2=O)O)c1ccc(c(c1)O)O)O)O	STITCH	0.50642
Qinggan Huoxue Recipe	chaihu	c26	quercetin	7299	810	REFJWTPEDVJJIY-UHFFFAOYSA-N	c1(cc(c2c(c1)oc(c(c2=O)O)c1ccc(c(c1)O)O)O)O	STITCH	0.50642
Qinggan Huoxue Recipe	chaihu	c26	quercetin	3553	738	REFJWTPEDVJJIY-UHFFFAOYSA-N	c1(cc(c2c(c1)oc(c(c2=O)O)c1ccc(c(c1)O)O)O)O	STITCH	0.50642
Qinggan Huoxue Recipe	chaihu	c26	quercetin	5290	723	REFJWTPEDVJJIY-UHFFFAOYSA-N	c1(cc(c2c(c1)oc(c(c2=O)O)c1ccc(c(c1)O)O)O)O	STITCH	0.50642
Qinggan Huoxue Recipe	chaihu	c26	quercetin	590	409	REFJWTPEDVJJIY-UHFFFAOYSA-N	c1(cc(c2c(c1)oc(c(c2=O)O)c1ccc(c(c1)O)O)O)O	STITCH	0.50642
Qinggan Huoxue Recipe	chaihu	c26	quercetin	3383	847	REFJWTPEDVJJIY-UHFFFAOYSA-N	c1(cc(c2c(c1)oc(c(c2=O)O)c1ccc(c(c1)O)O)O)O	STITCH	0.50642
Qinggan Huoxue Recipe	chaihu	c26	quercetin	5243	953	REFJWTPEDVJJIY-UHFFFAOYSA-N	c1(cc(c2c(c1)oc(c(c2=O)O)c1ccc(c(c1)O)O)O)O	STITCH	0.50642
Qinggan Huoxue Recipe	chaihu	c26	quercetin	1017	725	REFJWTPEDVJJIY-UHFFFAOYSA-N	c1(cc(c2c(c1)oc(c(c2=O)O)c1ccc(c(c1)O)O)O)O	STITCH	0.50642
Qinggan Huoxue Recipe	chaihu	c26	quercetin	5925	700	REFJWTPEDVJJIY-UHFFFAOYSA-N	c1(cc(c2c(c1)oc(c(c2=O)O)c1ccc(c(c1)O)O)O)O	STITCH	0.50642
Qinggan Huoxue Recipe	chaihu	c26	quercetin	3480	593	REFJWTPEDVJJIY-UHFFFAOYSA-N	c1(cc(c2c(c1)oc(c(c2=O)O)c1ccc(c(c1)O)O)O)O	STITCH	0.50642
Qinggan Huoxue Recipe	chaihu	c26	quercetin	7157	952	REFJWTPEDVJJIY-UHFFFAOYSA-N	c1(cc(c2c(c1)oc(c(c2=O)O)c1ccc(c(c1)O)O)O)O	STITCH	0.50642
Qinggan Huoxue Recipe	chaihu	c26	quercetin	207	957	REFJWTPEDVJJIY-UHFFFAOYSA-N	c1(cc(c2c(c1)oc(c(c2=O)O)c1ccc(c(c1)O)O)O)O	STITCH	0.50642
Qinggan Huoxue Recipe	chaihu	c26	quercetin	1956	826	REFJWTPEDVJJIY-UHFFFAOYSA-N	c1(cc(c2c(c1)oc(c(c2=O)O)c1ccc(c(c1)O)O)O)O	STITCH	0.50642
Qinggan Huoxue Recipe	chaihu	c26	quercetin	8795	840	REFJWTPEDVJJIY-UHFFFAOYSA-N	c1(cc(c2c(c1)oc(c(c2=O)O)c1ccc(c(c1)O)O)O)O	STITCH	0.50642
Qinggan Huoxue Recipe	chaihu	c26	quercetin	9407	786	REFJWTPEDVJJIY-UHFFFAOYSA-N	c1(cc(c2c(c1)oc(c(c2=O)O)c1ccc(c(c1)O)O)O)O	STITCH	0.50642
Qinggan Huoxue Recipe	chaihu	c26	quercetin	231	804	REFJWTPEDVJJIY-UHFFFAOYSA-N	c1(cc(c2c(c1)oc(c(c2=O)O)c1ccc(c(c1)O)O)O)O	STITCH	0.50642
Qinggan Huoxue Recipe	chaihu	c26	quercetin	581	734	REFJWTPEDVJJIY-UHFFFAOYSA-N	c1(cc(c2c(c1)oc(c(c2=O)O)c1ccc(c(c1)O)O)O)O	STITCH	0.50642
Qinggan Huoxue Recipe	chaihu	c26	quercetin	4846	850	REFJWTPEDVJJIY-UHFFFAOYSA-N	c1(cc(c2c(c1)oc(c(c2=O)O)c1ccc(c(c1)O)O)O)O	STITCH	0.50642
Qinggan Huoxue Recipe	chaihu	c26	quercetin	598	584	REFJWTPEDVJJIY-UHFFFAOYSA-N	c1(cc(c2c(c1)oc(c(c2=O)O)c1ccc(c(c1)O)O)O)O	STITCH	0.50642
Qinggan Huoxue Recipe	chaihu	c26	quercetin	54578	678	REFJWTPEDVJJIY-UHFFFAOYSA-N	c1(cc(c2c(c1)oc(c(c2=O)O)c1ccc(c(c1)O)O)O)O	STITCH	0.50642
Qinggan Huoxue Recipe	chaihu	c26	quercetin	54658	908	REFJWTPEDVJJIY-UHFFFAOYSA-N	c1(cc(c2c(c1)oc(c(c2=O)O)c1ccc(c(c1)O)O)O)O	STITCH	0.50642
Qinggan Huoxue Recipe	chaihu	c26	quercetin	3667	462	REFJWTPEDVJJIY-UHFFFAOYSA-N	c1(cc(c2c(c1)oc(c(c2=O)O)c1ccc(c(c1)O)O)O)O	STITCH	0.50642
Qinggan Huoxue Recipe	chaihu	c26	quercetin	2353	845	REFJWTPEDVJJIY-UHFFFAOYSA-N	c1(cc(c2c(c1)oc(c(c2=O)O)c1ccc(c(c1)O)O)O)O	STITCH	0.50642
Qinggan Huoxue Recipe	chaihu	c26	quercetin	3576	778	REFJWTPEDVJJIY-UHFFFAOYSA-N	c1(cc(c2c(c1)oc(c(c2=O)O)c1ccc(c(c1)O)O)O)O	STITCH	0.50642
Qinggan Huoxue Recipe	chaihu	c26	quercetin	54205	855	REFJWTPEDVJJIY-UHFFFAOYSA-N	c1(cc(c2c(c1)oc(c(c2=O)O)c1ccc(c(c1)O)O)O)O	STITCH	0.50642
Qinggan Huoxue Recipe	chaihu	c26	quercetin	836	953	REFJWTPEDVJJIY-UHFFFAOYSA-N	c1(cc(c2c(c1)oc(c(c2=O)O)c1ccc(c(c1)O)O)O)O	STITCH	0.50642
Qinggan Huoxue Recipe	chaihu	c26	quercetin	1579	684	REFJWTPEDVJJIY-UHFFFAOYSA-N	c1(cc(c2c(c1)oc(c(c2=O)O)c1ccc(c(c1)O)O)O)O	STITCH	0.50642
Qinggan Huoxue Recipe	chaihu	c26	quercetin	1728	654	REFJWTPEDVJJIY-UHFFFAOYSA-N	c1(cc(c2c(c1)oc(c(c2=O)O)c1ccc(c(c1)O)O)O)O	STITCH	0.50642
Qinggan Huoxue Recipe	chaihu	c26	quercetin	9370	824	REFJWTPEDVJJIY-UHFFFAOYSA-N	c1(cc(c2c(c1)oc(c(c2=O)O)c1ccc(c(c1)O)O)O)O	STITCH	0.50642
Qinggan Huoxue Recipe	chaihu	c26	quercetin	8648	422	REFJWTPEDVJJIY-UHFFFAOYSA-N	c1(cc(c2c(c1)oc(c(c2=O)O)c1ccc(c(c1)O)O)O)O	STITCH	0.50642
Qinggan Huoxue Recipe	chaihu	c26	quercetin	66002	445	REFJWTPEDVJJIY-UHFFFAOYSA-N	c1(cc(c2c(c1)oc(c(c2=O)O)c1ccc(c(c1)O)O)O)O	STITCH	0.50642
Qinggan Huoxue Recipe	chaihu	c26	quercetin	6817	734	REFJWTPEDVJJIY-UHFFFAOYSA-N	c1(cc(c2c(c1)oc(c(c2=O)O)c1ccc(c(c1)O)O)O)O	STITCH	0.50642
Qinggan Huoxue Recipe	chaihu	c26	quercetin	4312	840	REFJWTPEDVJJIY-UHFFFAOYSA-N	c1(cc(c2c(c1)oc(c(c2=O)O)c1ccc(c(c1)O)O)O)O	STITCH	0.50642
Qinggan Huoxue Recipe	chaihu	c26	quercetin	2932	830	REFJWTPEDVJJIY-UHFFFAOYSA-N	c1(cc(c2c(c1)oc(c(c2=O)O)c1ccc(c(c1)O)O)O)O	STITCH	0.50642
Qinggan Huoxue Recipe	chaihu	c26	quercetin	4843	766	REFJWTPEDVJJIY-UHFFFAOYSA-N	c1(cc(c2c(c1)oc(c(c2=O)O)c1ccc(c(c1)O)O)O)O	STITCH	0.50642
Qinggan Huoxue Recipe	chaihu	c26	quercetin	6667	700	REFJWTPEDVJJIY-UHFFFAOYSA-N	c1(cc(c2c(c1)oc(c(c2=O)O)c1ccc(c(c1)O)O)O)O	STITCH	0.50642
Qinggan Huoxue Recipe	chaihu	c26	quercetin	596	849	REFJWTPEDVJJIY-UHFFFAOYSA-N	c1(cc(c2c(c1)oc(c(c2=O)O)c1ccc(c(c1)O)O)O)O	STITCH	0.50642
Qinggan Huoxue Recipe	chaihu	c26	quercetin	842	933	REFJWTPEDVJJIY-UHFFFAOYSA-N	c1(cc(c2c(c1)oc(c(c2=O)O)c1ccc(c(c1)O)O)O)O	STITCH	0.50642
Qinggan Huoxue Recipe	chaihu	c26	quercetin	199974	543	REFJWTPEDVJJIY-UHFFFAOYSA-N	c1(cc(c2c(c1)oc(c(c2=O)O)c1ccc(c(c1)O)O)O)O	STITCH	0.50642
Qinggan Huoxue Recipe	chaihu	c26	quercetin	8856	700	REFJWTPEDVJJIY-UHFFFAOYSA-N	c1(cc(c2c(c1)oc(c(c2=O)O)c1ccc(c(c1)O)O)O)O	STITCH	0.50642
Qinggan Huoxue Recipe	chaihu	c26	quercetin	1576	953	REFJWTPEDVJJIY-UHFFFAOYSA-N	c1(cc(c2c(c1)oc(c(c2=O)O)c1ccc(c(c1)O)O)O)O	STITCH	0.50642
Qinggan Huoxue Recipe	chaihu	c26	quercetin	3091	943	REFJWTPEDVJJIY-UHFFFAOYSA-N	c1(cc(c2c(c1)oc(c(c2=O)O)c1ccc(c(c1)O)O)O)O	STITCH	0.50642
Qinggan Huoxue Recipe	chaihu	c26	quercetin	4128	759	REFJWTPEDVJJIY-UHFFFAOYSA-N	c1(cc(c2c(c1)oc(c(c2=O)O)c1ccc(c(c1)O)O)O)O	STITCH	0.50642
Qinggan Huoxue Recipe	chaihu	c26	quercetin	7366	898	REFJWTPEDVJJIY-UHFFFAOYSA-N	c1(cc(c2c(c1)oc(c(c2=O)O)c1ccc(c(c1)O)O)O)O	STITCH	0.50642
Qinggan Huoxue Recipe	chaihu	c26	quercetin	1544	954	REFJWTPEDVJJIY-UHFFFAOYSA-N	c1(cc(c2c(c1)oc(c(c2=O)O)c1ccc(c(c1)O)O)O)O	STITCH	0.50642
Qinggan Huoxue Recipe	chaihu	c26	quercetin	54575	898	REFJWTPEDVJJIY-UHFFFAOYSA-N	c1(cc(c2c(c1)oc(c(c2=O)O)c1ccc(c(c1)O)O)O)O	STITCH	0.50642
Qinggan Huoxue Recipe	chaihu	c26	quercetin	2100	726	REFJWTPEDVJJIY-UHFFFAOYSA-N	c1(cc(c2c(c1)oc(c(c2=O)O)c1ccc(c(c1)O)O)O)O	STITCH	0.50642
Qinggan Huoxue Recipe	chaihu	c26	quercetin	1499	772	REFJWTPEDVJJIY-UHFFFAOYSA-N	c1(cc(c2c(c1)oc(c(c2=O)O)c1ccc(c(c1)O)O)O)O	STITCH	0.50642
Qinggan Huoxue Recipe	chaihu	c26	quercetin	54600	897	REFJWTPEDVJJIY-UHFFFAOYSA-N	c1(cc(c2c(c1)oc(c(c2=O)O)c1ccc(c(c1)O)O)O)O	STITCH	0.50642
Qinggan Huoxue Recipe	chaihu	c26	quercetin	6714	951	REFJWTPEDVJJIY-UHFFFAOYSA-N	c1(cc(c2c(c1)oc(c(c2=O)O)c1ccc(c(c1)O)O)O)O	STITCH	0.50642
Qinggan Huoxue Recipe	chaihu	c26	quercetin	841	736	REFJWTPEDVJJIY-UHFFFAOYSA-N	c1(cc(c2c(c1)oc(c(c2=O)O)c1ccc(c(c1)O)O)O)O	STITCH	0.50642
Qinggan Huoxue Recipe	chaihu	c26	quercetin	5599	951	REFJWTPEDVJJIY-UHFFFAOYSA-N	c1(cc(c2c(c1)oc(c(c2=O)O)c1ccc(c(c1)O)O)O)O	STITCH	0.50642
Qinggan Huoxue Recipe	chaihu	c26	quercetin	1565	722	REFJWTPEDVJJIY-UHFFFAOYSA-N	c1(cc(c2c(c1)oc(c(c2=O)O)c1ccc(c(c1)O)O)O)O	STITCH	0.50642
Qinggan Huoxue Recipe	chaihu	c26	quercetin	2475	614	REFJWTPEDVJJIY-UHFFFAOYSA-N	c1(cc(c2c(c1)oc(c(c2=O)O)c1ccc(c(c1)O)O)O)O	STITCH	0.50642
Qinggan Huoxue Recipe	chaihu	c26	quercetin	5742	755	REFJWTPEDVJJIY-UHFFFAOYSA-N	c1(cc(c2c(c1)oc(c(c2=O)O)c1ccc(c(c1)O)O)O)O	STITCH	0.50642
Qinggan Huoxue Recipe	chaihu	c26	quercetin	4886	800	REFJWTPEDVJJIY-UHFFFAOYSA-N	c1(cc(c2c(c1)oc(c(c2=O)O)c1ccc(c(c1)O)O)O)O	STITCH	0.50642
Qinggan Huoxue Recipe	chaihu	c26	quercetin	142	742	REFJWTPEDVJJIY-UHFFFAOYSA-N	c1(cc(c2c(c1)oc(c(c2=O)O)c1ccc(c(c1)O)O)O)O	STITCH	0.50642
Qinggan Huoxue Recipe	chaihu	c26	quercetin	9970	700	REFJWTPEDVJJIY-UHFFFAOYSA-N	c1(cc(c2c(c1)oc(c(c2=O)O)c1ccc(c(c1)O)O)O)O	STITCH	0.50642
Qinggan Huoxue Recipe	chaihu	c26	quercetin	3725	948	REFJWTPEDVJJIY-UHFFFAOYSA-N	c1(cc(c2c(c1)oc(c(c2=O)O)c1ccc(c(c1)O)O)O)O	STITCH	0.50642
Qinggan Huoxue Recipe	chaihu	c26	quercetin	1558	964	REFJWTPEDVJJIY-UHFFFAOYSA-N	c1(cc(c2c(c1)oc(c(c2=O)O)c1ccc(c(c1)O)O)O)O	STITCH	0.50642
Qinggan Huoxue Recipe	chaihu	c26	quercetin	284541	684	REFJWTPEDVJJIY-UHFFFAOYSA-N	c1(cc(c2c(c1)oc(c(c2=O)O)c1ccc(c(c1)O)O)O)O	STITCH	0.50642
Qinggan Huoxue Recipe	chaihu	c26	quercetin	260293	543	REFJWTPEDVJJIY-UHFFFAOYSA-N	c1(cc(c2c(c1)oc(c(c2=O)O)c1ccc(c(c1)O)O)O)O	STITCH	0.50642
Qinggan Huoxue Recipe	chaihu	c26	quercetin	1580	543	REFJWTPEDVJJIY-UHFFFAOYSA-N	c1(cc(c2c(c1)oc(c(c2=O)O)c1ccc(c(c1)O)O)O)O	STITCH	0.50642
Qinggan Huoxue Recipe	chaihu	c26	quercetin	4318	956	REFJWTPEDVJJIY-UHFFFAOYSA-N	c1(cc(c2c(c1)oc(c(c2=O)O)c1ccc(c(c1)O)O)O)O	STITCH	0.50642
Qinggan Huoxue Recipe	chaihu	c26	quercetin	5328	837	REFJWTPEDVJJIY-UHFFFAOYSA-N	c1(cc(c2c(c1)oc(c(c2=O)O)c1ccc(c(c1)O)O)O)O	STITCH	0.50642
Qinggan Huoxue Recipe	chaihu	c26	quercetin	54577	906	REFJWTPEDVJJIY-UHFFFAOYSA-N	c1(cc(c2c(c1)oc(c(c2=O)O)c1ccc(c(c1)O)O)O)O	STITCH	0.50642
Qinggan Huoxue Recipe	chaihu	c26	quercetin	54576	886	REFJWTPEDVJJIY-UHFFFAOYSA-N	c1(cc(c2c(c1)oc(c(c2=O)O)c1ccc(c(c1)O)O)O)O	STITCH	0.50642
Qinggan Huoxue Recipe	chaihu	c26	quercetin	7099	845	REFJWTPEDVJJIY-UHFFFAOYSA-N	c1(cc(c2c(c1)oc(c(c2=O)O)c1ccc(c(c1)O)O)O)O	STITCH	0.50642
Qinggan Huoxue Recipe	chaihu	c26	quercetin	240	638	REFJWTPEDVJJIY-UHFFFAOYSA-N	c1(cc(c2c(c1)oc(c(c2=O)O)c1ccc(c(c1)O)O)O)O	STITCH	0.50642
Qinggan Huoxue Recipe	chaihu	c26	quercetin	367	943	REFJWTPEDVJJIY-UHFFFAOYSA-N	c1(cc(c2c(c1)oc(c(c2=O)O)c1ccc(c(c1)O)O)O)O	STITCH	0.50642
Qinggan Huoxue Recipe	chaihu	c26	quercetin	19	853	REFJWTPEDVJJIY-UHFFFAOYSA-N	c1(cc(c2c(c1)oc(c(c2=O)O)c1ccc(c(c1)O)O)O)O	STITCH	0.50642
Qinggan Huoxue Recipe	chaihu	c26	quercetin	4129	616	REFJWTPEDVJJIY-UHFFFAOYSA-N	c1(cc(c2c(c1)oc(c(c2=O)O)c1ccc(c(c1)O)O)O)O	STITCH	0.50642
Qinggan Huoxue Recipe	chaihu	c26	quercetin	1906	700	REFJWTPEDVJJIY-UHFFFAOYSA-N	c1(cc(c2c(c1)oc(c(c2=O)O)c1ccc(c(c1)O)O)O)O	STITCH	0.50642
Qinggan Huoxue Recipe	chaihu	c26	quercetin	7498	907	REFJWTPEDVJJIY-UHFFFAOYSA-N	c1(cc(c2c(c1)oc(c(c2=O)O)c1ccc(c(c1)O)O)O)O	STITCH	0.50642
Qinggan Huoxue Recipe	chaihu	c26	quercetin	1543	963	REFJWTPEDVJJIY-UHFFFAOYSA-N	c1(cc(c2c(c1)oc(c(c2=O)O)c1ccc(c(c1)O)O)O)O	STITCH	0.50642
Qinggan Huoxue Recipe	chaihu	c26	quercetin	983	491	REFJWTPEDVJJIY-UHFFFAOYSA-N	c1(cc(c2c(c1)oc(c(c2=O)O)c1ccc(c(c1)O)O)O)O	STITCH	0.50642
Qinggan Huoxue Recipe	chaihu	c26	quercetin	4780	794	REFJWTPEDVJJIY-UHFFFAOYSA-N	c1(cc(c2c(c1)oc(c(c2=O)O)c1ccc(c(c1)O)O)O)O	STITCH	0.50642
Qinggan Huoxue Recipe	chaihu	c26	quercetin	2950	945	REFJWTPEDVJJIY-UHFFFAOYSA-N	c1(cc(c2c(c1)oc(c(c2=O)O)c1ccc(c(c1)O)O)O)O	STITCH	0.50642
Qinggan Huoxue Recipe	chaihu	c26	quercetin	4363	750	REFJWTPEDVJJIY-UHFFFAOYSA-N	c1(cc(c2c(c1)oc(c(c2=O)O)c1ccc(c(c1)O)O)O)O	STITCH	0.50642
Qinggan Huoxue Recipe	chaihu	c26	quercetin	7852	800	REFJWTPEDVJJIY-UHFFFAOYSA-N	c1(cc(c2c(c1)oc(c(c2=O)O)c1ccc(c(c1)O)O)O)O	STITCH	0.50642
Qinggan Huoxue Recipe	chaihu	c26	quercetin	7124	763	REFJWTPEDVJJIY-UHFFFAOYSA-N	c1(cc(c2c(c1)oc(c(c2=O)O)c1ccc(c(c1)O)O)O)O	STITCH	0.50642
Qinggan Huoxue Recipe	chaihu	c26	quercetin	7153	674	REFJWTPEDVJJIY-UHFFFAOYSA-N	c1(cc(c2c(c1)oc(c(c2=O)O)c1ccc(c(c1)O)O)O)O	STITCH	0.50642
Qinggan Huoxue Recipe	chaihu	c26	quercetin	627	815	REFJWTPEDVJJIY-UHFFFAOYSA-N	c1(cc(c2c(c1)oc(c(c2=O)O)c1ccc(c(c1)O)O)O)O	STITCH	0.50642
Qinggan Huoxue Recipe	chaihu	c26	quercetin	6513	813	REFJWTPEDVJJIY-UHFFFAOYSA-N	c1(cc(c2c(c1)oc(c(c2=O)O)c1ccc(c(c1)O)O)O)O	STITCH	0.50642
Qinggan Huoxue Recipe	chaihu	c26	quercetin	54659	908	REFJWTPEDVJJIY-UHFFFAOYSA-N	c1(cc(c2c(c1)oc(c(c2=O)O)c1ccc(c(c1)O)O)O)O	STITCH	0.50642
Qinggan Huoxue Recipe	chaihu	c26	quercetin	5447	700	REFJWTPEDVJJIY-UHFFFAOYSA-N	c1(cc(c2c(c1)oc(c(c2=O)O)c1ccc(c(c1)O)O)O)O	STITCH	0.50642
Qinggan Huoxue Recipe	chaihu	c255	Nonanal	231	700	GYHFUZHODSMOHU-UHFFFAOYSA-N	C(CCCC=O)CCCC	STITCH	0.39376
Qinggan Huoxue Recipe	chaihu	c837	Decanal	217	700	KSMVZQYAVGTKIV-UHFFFAOYSA-N	C(CCCCC)CCCC=O	STITCH	0.3868
Qinggan Huoxue Recipe	chaihu	c837	Decanal	231	700	KSMVZQYAVGTKIV-UHFFFAOYSA-N	C(CCCCC)CCCC=O	STITCH	0.3868
Qinggan Huoxue Recipe	chaihu	c256	geraniol	1017	800	GLZPCOQZEFWAFX-JXMROGBWSA-N	C(=C\CO)(/CCC=C(C)C)\C	STITCH	0.61715
Qinggan Huoxue Recipe	chaihu	c115	EIC	57761	900	OYHQOLUKZRVURQ-HZJYTTRNSA-N	C(C/C=C\C/C=C\CCCCC)CCCCCC(=O)O	STITCH	0.29441
Qinggan Huoxue Recipe	chaihu	c115	EIC	6907	900	OYHQOLUKZRVURQ-HZJYTTRNSA-N	C(C/C=C\C/C=C\CCCCC)CCCCCC(=O)O	STITCH	0.29441
Qinggan Huoxue Recipe	chaihu	c115	EIC	2222	907	OYHQOLUKZRVURQ-HZJYTTRNSA-N	C(C/C=C\C/C=C\CCCCC)CCCCCC(=O)O	STITCH	0.29441
Qinggan Huoxue Recipe	chaihu	c115	EIC	6822	900	OYHQOLUKZRVURQ-HZJYTTRNSA-N	C(C/C=C\C/C=C\CCCCC)CCCCCC(=O)O	STITCH	0.29441
Qinggan Huoxue Recipe	chaihu	c115	EIC	5444	816	OYHQOLUKZRVURQ-HZJYTTRNSA-N	C(C/C=C\C/C=C\CCCCC)CCCCCC(=O)O	STITCH	0.29441
Qinggan Huoxue Recipe	chaihu	c115	EIC	5054	823	OYHQOLUKZRVURQ-HZJYTTRNSA-N	C(C/C=C\C/C=C\CCCCC)CCCCCC(=O)O	STITCH	0.29441
Qinggan Huoxue Recipe	chaihu	c115	EIC	4899	900	OYHQOLUKZRVURQ-HZJYTTRNSA-N	C(C/C=C\C/C=C\CCCCC)CCCCCC(=O)O	STITCH	0.29441
Qinggan Huoxue Recipe	chaihu	c115	EIC	51003	900	OYHQOLUKZRVURQ-HZJYTTRNSA-N	C(C/C=C\C/C=C\CCCCC)CCCCCC(=O)O	STITCH	0.29441
Qinggan Huoxue Recipe	chaihu	c115	EIC	116519	900	OYHQOLUKZRVURQ-HZJYTTRNSA-N	C(C/C=C\C/C=C\CCCCC)CCCCCC(=O)O	STITCH	0.29441
Qinggan Huoxue Recipe	chaihu	c115	EIC	345	908	OYHQOLUKZRVURQ-HZJYTTRNSA-N	C(C/C=C\C/C=C\CCCCC)CCCCCC(=O)O	STITCH	0.29441
Qinggan Huoxue Recipe	chaihu	c115	EIC	5947	900	OYHQOLUKZRVURQ-HZJYTTRNSA-N	C(C/C=C\C/C=C\CCCCC)CCCCCC(=O)O	STITCH	0.29441
Qinggan Huoxue Recipe	chaihu	c115	EIC	338	943	OYHQOLUKZRVURQ-HZJYTTRNSA-N	C(C/C=C\C/C=C\CCCCC)CCCCCC(=O)O	STITCH	0.29441
Qinggan Huoxue Recipe	chaihu	c115	EIC	335	981	OYHQOLUKZRVURQ-HZJYTTRNSA-N	C(C/C=C\C/C=C\CCCCC)CCCCCC(=O)O	STITCH	0.29441
Qinggan Huoxue Recipe	chaihu	c115	EIC	10965	800	OYHQOLUKZRVURQ-HZJYTTRNSA-N	C(C/C=C\C/C=C\CCCCC)CCCCCC(=O)O	STITCH	0.29441
Qinggan Huoxue Recipe	chaihu	c115	EIC	4801	917	OYHQOLUKZRVURQ-HZJYTTRNSA-N	C(C/C=C\C/C=C\CCCCC)CCCCCC(=O)O	STITCH	0.29441
Qinggan Huoxue Recipe	chaihu	c115	EIC	847	904	OYHQOLUKZRVURQ-HZJYTTRNSA-N	C(C/C=C\C/C=C\CCCCC)CCCCCC(=O)O	STITCH	0.29441
Qinggan Huoxue Recipe	chaihu	c115	EIC	4035	900	OYHQOLUKZRVURQ-HZJYTTRNSA-N	C(C/C=C\C/C=C\CCCCC)CCCCCC(=O)O	STITCH	0.29441
Qinggan Huoxue Recipe	chaihu	c115	EIC	2806	445	OYHQOLUKZRVURQ-HZJYTTRNSA-N	C(C/C=C\C/C=C\CCCCC)CCCCCC(=O)O	STITCH	0.29441
Qinggan Huoxue Recipe	chaihu	c115	EIC	2864	900	OYHQOLUKZRVURQ-HZJYTTRNSA-N	C(C/C=C\C/C=C\CCCCC)CCCCCC(=O)O	STITCH	0.29441
Qinggan Huoxue Recipe	chaihu	c115	EIC	57834	800	OYHQOLUKZRVURQ-HZJYTTRNSA-N	C(C/C=C\C/C=C\CCCCC)CCCCCC(=O)O	STITCH	0.29441
Qinggan Huoxue Recipe	chaihu	c115	EIC	239	657	OYHQOLUKZRVURQ-HZJYTTRNSA-N	C(C/C=C\C/C=C\CCCCC)CCCCCC(=O)O	STITCH	0.29441
Qinggan Huoxue Recipe	chaihu	c115	EIC	9440	900	OYHQOLUKZRVURQ-HZJYTTRNSA-N	C(C/C=C\C/C=C\CCCCC)CCCCCC(=O)O	STITCH	0.29441
Qinggan Huoxue Recipe	chaihu	c115	EIC	348	916	OYHQOLUKZRVURQ-HZJYTTRNSA-N	C(C/C=C\C/C=C\CCCCC)CCCCCC(=O)O	STITCH	0.29441
Qinggan Huoxue Recipe	chaihu	c115	EIC	376497	932	OYHQOLUKZRVURQ-HZJYTTRNSA-N	C(C/C=C\C/C=C\CCCCC)CCCCCC(=O)O	STITCH	0.29441
Qinggan Huoxue Recipe	chaihu	c115	EIC	1571	900	OYHQOLUKZRVURQ-HZJYTTRNSA-N	C(C/C=C\C/C=C\CCCCC)CCCCCC(=O)O	STITCH	0.29441
Qinggan Huoxue Recipe	chaihu	c115	EIC	6382	900	OYHQOLUKZRVURQ-HZJYTTRNSA-N	C(C/C=C\C/C=C\CCCCC)CCCCCC(=O)O	STITCH	0.29441
Qinggan Huoxue Recipe	chaihu	c115	EIC	84246	900	OYHQOLUKZRVURQ-HZJYTTRNSA-N	C(C/C=C\C/C=C\CCCCC)CCCCCC(=O)O	STITCH	0.29441
Qinggan Huoxue Recipe	chaihu	c115	EIC	2167	987	OYHQOLUKZRVURQ-HZJYTTRNSA-N	C(C/C=C\C/C=C\CCCCC)CCCCCC(=O)O	STITCH	0.29441
Qinggan Huoxue Recipe	chaihu	c115	EIC	10001	900	OYHQOLUKZRVURQ-HZJYTTRNSA-N	C(C/C=C\C/C=C\CCCCC)CCCCCC(=O)O	STITCH	0.29441
Qinggan Huoxue Recipe	chaihu	c115	EIC	29079	900	OYHQOLUKZRVURQ-HZJYTTRNSA-N	C(C/C=C\C/C=C\CCCCC)CCCCCC(=O)O	STITCH	0.29441
Qinggan Huoxue Recipe	chaihu	c115	EIC	3569	839	OYHQOLUKZRVURQ-HZJYTTRNSA-N	C(C/C=C\C/C=C\CCCCC)CCCCCC(=O)O	STITCH	0.29441
Qinggan Huoxue Recipe	chaihu	c115	EIC	23205	900	OYHQOLUKZRVURQ-HZJYTTRNSA-N	C(C/C=C\C/C=C\CCCCC)CCCCCC(=O)O	STITCH	0.29441
Qinggan Huoxue Recipe	chaihu	c115	EIC	570	800	OYHQOLUKZRVURQ-HZJYTTRNSA-N	C(C/C=C\C/C=C\CCCCC)CCCCCC(=O)O	STITCH	0.29441
Qinggan Huoxue Recipe	chaihu	c115	EIC	96764	900	OYHQOLUKZRVURQ-HZJYTTRNSA-N	C(C/C=C\C/C=C\CCCCC)CCCCCC(=O)O	STITCH	0.29441
Qinggan Huoxue Recipe	chaihu	c115	EIC	1559	900	OYHQOLUKZRVURQ-HZJYTTRNSA-N	C(C/C=C\C/C=C\CCCCC)CCCCCC(=O)O	STITCH	0.29441
Qinggan Huoxue Recipe	chaihu	c115	EIC	6095	900	OYHQOLUKZRVURQ-HZJYTTRNSA-N	C(C/C=C\C/C=C\CCCCC)CCCCCC(=O)O	STITCH	0.29441
Qinggan Huoxue Recipe	chaihu	c115	EIC	949	506	OYHQOLUKZRVURQ-HZJYTTRNSA-N	C(C/C=C\C/C=C\CCCCC)CCCCCC(=O)O	STITCH	0.29441
Qinggan Huoxue Recipe	chaihu	c115	EIC	6604	900	OYHQOLUKZRVURQ-HZJYTTRNSA-N	C(C/C=C\C/C=C\CCCCC)CCCCCC(=O)O	STITCH	0.29441
Qinggan Huoxue Recipe	chaihu	c115	EIC	6121	900	OYHQOLUKZRVURQ-HZJYTTRNSA-N	C(C/C=C\C/C=C\CCCCC)CCCCCC(=O)O	STITCH	0.29441
Qinggan Huoxue Recipe	chaihu	c115	EIC	1387	907	OYHQOLUKZRVURQ-HZJYTTRNSA-N	C(C/C=C\C/C=C\CCCCC)CCCCCC(=O)O	STITCH	0.29441
Qinggan Huoxue Recipe	chaihu	c115	EIC	5465	992	OYHQOLUKZRVURQ-HZJYTTRNSA-N	C(C/C=C\C/C=C\CCCCC)CCCCCC(=O)O	STITCH	0.29441
Qinggan Huoxue Recipe	chaihu	c115	EIC	51586	900	OYHQOLUKZRVURQ-HZJYTTRNSA-N	C(C/C=C\C/C=C\CCCCC)CCCCCC(=O)O	STITCH	0.29441
Qinggan Huoxue Recipe	chaihu	c115	EIC	2033	900	OYHQOLUKZRVURQ-HZJYTTRNSA-N	C(C/C=C\C/C=C\CCCCC)CCCCCC(=O)O	STITCH	0.29441
Qinggan Huoxue Recipe	chaihu	c115	EIC	7299	842	OYHQOLUKZRVURQ-HZJYTTRNSA-N	C(C/C=C\C/C=C\CCCCC)CCCCCC(=O)O	STITCH	0.29441
Qinggan Huoxue Recipe	chaihu	c115	EIC	9441	900	OYHQOLUKZRVURQ-HZJYTTRNSA-N	C(C/C=C\C/C=C\CCCCC)CCCCCC(=O)O	STITCH	0.29441
Qinggan Huoxue Recipe	chaihu	c115	EIC	1991	403	OYHQOLUKZRVURQ-HZJYTTRNSA-N	C(C/C=C\C/C=C\CCCCC)CCCCCC(=O)O	STITCH	0.29441
Qinggan Huoxue Recipe	chaihu	c115	EIC	4036	900	OYHQOLUKZRVURQ-HZJYTTRNSA-N	C(C/C=C\C/C=C\CCCCC)CCCCCC(=O)O	STITCH	0.29441
Qinggan Huoxue Recipe	chaihu	c115	EIC	3931	427	OYHQOLUKZRVURQ-HZJYTTRNSA-N	C(C/C=C\C/C=C\CCCCC)CCCCCC(=O)O	STITCH	0.29441
Qinggan Huoxue Recipe	chaihu	c115	EIC	2817	900	OYHQOLUKZRVURQ-HZJYTTRNSA-N	C(C/C=C\C/C=C\CCCCC)CCCCCC(=O)O	STITCH	0.29441
Qinggan Huoxue Recipe	chaihu	c115	EIC	10891	980	OYHQOLUKZRVURQ-HZJYTTRNSA-N	C(C/C=C\C/C=C\CCCCC)CCCCCC(=O)O	STITCH	0.29441
Qinggan Huoxue Recipe	chaihu	c115	EIC	950	408	OYHQOLUKZRVURQ-HZJYTTRNSA-N	C(C/C=C\C/C=C\CCCCC)CCCCCC(=O)O	STITCH	0.29441
Qinggan Huoxue Recipe	chaihu	c115	EIC	9477	900	OYHQOLUKZRVURQ-HZJYTTRNSA-N	C(C/C=C\C/C=C\CCCCC)CCCCCC(=O)O	STITCH	0.29441
Qinggan Huoxue Recipe	chaihu	c115	EIC	1374	948	OYHQOLUKZRVURQ-HZJYTTRNSA-N	C(C/C=C\C/C=C\CCCCC)CCCCCC(=O)O	STITCH	0.29441
Qinggan Huoxue Recipe	chaihu	c115	EIC	5244	900	OYHQOLUKZRVURQ-HZJYTTRNSA-N	C(C/C=C\C/C=C\CCCCC)CCCCCC(=O)O	STITCH	0.29441
Qinggan Huoxue Recipe	chaihu	c115	EIC	11010	900	OYHQOLUKZRVURQ-HZJYTTRNSA-N	C(C/C=C\C/C=C\CCCCC)CCCCCC(=O)O	STITCH	0.29441
Qinggan Huoxue Recipe	chaihu	c115	EIC	11001	923	OYHQOLUKZRVURQ-HZJYTTRNSA-N	C(C/C=C\C/C=C\CCCCC)CCCCCC(=O)O	STITCH	0.29441
Qinggan Huoxue Recipe	chaihu	c115	EIC	55090	900	OYHQOLUKZRVURQ-HZJYTTRNSA-N	C(C/C=C\C/C=C\CCCCC)CCCCCC(=O)O	STITCH	0.29441
Qinggan Huoxue Recipe	chaihu	c115	EIC	9611	908	OYHQOLUKZRVURQ-HZJYTTRNSA-N	C(C/C=C\C/C=C\CCCCC)CCCCCC(=O)O	STITCH	0.29441
Qinggan Huoxue Recipe	chaihu	c115	EIC	123	909	OYHQOLUKZRVURQ-HZJYTTRNSA-N	C(C/C=C\C/C=C\CCCCC)CCCCCC(=O)O	STITCH	0.29441
Qinggan Huoxue Recipe	chaihu	c115	EIC	5047	773	OYHQOLUKZRVURQ-HZJYTTRNSA-N	C(C/C=C\C/C=C\CCCCC)CCCCCC(=O)O	STITCH	0.29441
Qinggan Huoxue Recipe	chaihu	c115	EIC	9415	957	OYHQOLUKZRVURQ-HZJYTTRNSA-N	C(C/C=C\C/C=C\CCCCC)CCCCCC(=O)O	STITCH	0.29441
Qinggan Huoxue Recipe	chaihu	c115	EIC	2180	912	OYHQOLUKZRVURQ-HZJYTTRNSA-N	C(C/C=C\C/C=C\CCCCC)CCCCCC(=O)O	STITCH	0.29441
Qinggan Huoxue Recipe	chaihu	c115	EIC	23389	900	OYHQOLUKZRVURQ-HZJYTTRNSA-N	C(C/C=C\C/C=C\CCCCC)CCCCCC(=O)O	STITCH	0.29441
Qinggan Huoxue Recipe	chaihu	c115	EIC	10413	900	OYHQOLUKZRVURQ-HZJYTTRNSA-N	C(C/C=C\C/C=C\CCCCC)CCCCCC(=O)O	STITCH	0.29441
Qinggan Huoxue Recipe	chaihu	c115	EIC	9412	900	OYHQOLUKZRVURQ-HZJYTTRNSA-N	C(C/C=C\C/C=C\CCCCC)CCCCCC(=O)O	STITCH	0.29441
Qinggan Huoxue Recipe	chaihu	c115	EIC	5468	953	OYHQOLUKZRVURQ-HZJYTTRNSA-N	C(C/C=C\C/C=C\CCCCC)CCCCCC(=O)O	STITCH	0.29441
Qinggan Huoxue Recipe	chaihu	c115	EIC	3156	945	OYHQOLUKZRVURQ-HZJYTTRNSA-N	C(C/C=C\C/C=C\CCCCC)CCCCCC(=O)O	STITCH	0.29441
Qinggan Huoxue Recipe	chaihu	c115	EIC	6296	900	OYHQOLUKZRVURQ-HZJYTTRNSA-N	C(C/C=C\C/C=C\CCCCC)CCCCCC(=O)O	STITCH	0.29441
Qinggan Huoxue Recipe	chaihu	c115	EIC	112950	900	OYHQOLUKZRVURQ-HZJYTTRNSA-N	C(C/C=C\C/C=C\CCCCC)CCCCCC(=O)O	STITCH	0.29441
Qinggan Huoxue Recipe	chaihu	c115	EIC	9442	900	OYHQOLUKZRVURQ-HZJYTTRNSA-N	C(C/C=C\C/C=C\CCCCC)CCCCCC(=O)O	STITCH	0.29441
Qinggan Huoxue Recipe	chaihu	c115	EIC	221914	900	OYHQOLUKZRVURQ-HZJYTTRNSA-N	C(C/C=C\C/C=C\CCCCC)CCCCCC(=O)O	STITCH	0.29441
Qinggan Huoxue Recipe	chaihu	c115	EIC	400569	900	OYHQOLUKZRVURQ-HZJYTTRNSA-N	C(C/C=C\C/C=C\CCCCC)CCCCCC(=O)O	STITCH	0.29441
Qinggan Huoxue Recipe	chaihu	c115	EIC	7412	828	OYHQOLUKZRVURQ-HZJYTTRNSA-N	C(C/C=C\C/C=C\CCCCC)CCCCCC(=O)O	STITCH	0.29441
Qinggan Huoxue Recipe	chaihu	c115	EIC	2168	912	OYHQOLUKZRVURQ-HZJYTTRNSA-N	C(C/C=C\C/C=C\CCCCC)CCCCCC(=O)O	STITCH	0.29441
Qinggan Huoxue Recipe	chaihu	c115	EIC	213	475	OYHQOLUKZRVURQ-HZJYTTRNSA-N	C(C/C=C\C/C=C\CCCCC)CCCCCC(=O)O	STITCH	0.29441
Qinggan Huoxue Recipe	chaihu	c115	EIC	27242	900	OYHQOLUKZRVURQ-HZJYTTRNSA-N	C(C/C=C\C/C=C\CCCCC)CCCCCC(=O)O	STITCH	0.29441
Qinggan Huoxue Recipe	chaihu	c115	EIC	23305	900	OYHQOLUKZRVURQ-HZJYTTRNSA-N	C(C/C=C\C/C=C\CCCCC)CCCCCC(=O)O	STITCH	0.29441
Qinggan Huoxue Recipe	chaihu	c115	EIC	2171	825	OYHQOLUKZRVURQ-HZJYTTRNSA-N	C(C/C=C\C/C=C\CCCCC)CCCCCC(=O)O	STITCH	0.29441
Qinggan Huoxue Recipe	chaihu	c115	EIC	90390	900	OYHQOLUKZRVURQ-HZJYTTRNSA-N	C(C/C=C\C/C=C\CCCCC)CCCCCC(=O)O	STITCH	0.29441
Qinggan Huoxue Recipe	chaihu	c115	EIC	717	563	OYHQOLUKZRVURQ-HZJYTTRNSA-N	C(C/C=C\C/C=C\CCCCC)CCCCCC(=O)O	STITCH	0.29441
Qinggan Huoxue Recipe	chaihu	c115	EIC	8800	900	OYHQOLUKZRVURQ-HZJYTTRNSA-N	C(C/C=C\C/C=C\CCCCC)CCCCCC(=O)O	STITCH	0.29441
Qinggan Huoxue Recipe	chaihu	c115	EIC	5469	913	OYHQOLUKZRVURQ-HZJYTTRNSA-N	C(C/C=C\C/C=C\CCCCC)CCCCCC(=O)O	STITCH	0.29441
Qinggan Huoxue Recipe	chaihu	c115	EIC	51129	981	OYHQOLUKZRVURQ-HZJYTTRNSA-N	C(C/C=C\C/C=C\CCCCC)CCCCCC(=O)O	STITCH	0.29441
Qinggan Huoxue Recipe	chaihu	c115	EIC	1581	933	OYHQOLUKZRVURQ-HZJYTTRNSA-N	C(C/C=C\C/C=C\CCCCC)CCCCCC(=O)O	STITCH	0.29441
Qinggan Huoxue Recipe	chaihu	c115	EIC	116285	900	OYHQOLUKZRVURQ-HZJYTTRNSA-N	C(C/C=C\C/C=C\CCCCC)CCCCCC(=O)O	STITCH	0.29441
Qinggan Huoxue Recipe	chaihu	c115	EIC	8841	913	OYHQOLUKZRVURQ-HZJYTTRNSA-N	C(C/C=C\C/C=C\CCCCC)CCCCCC(=O)O	STITCH	0.29441
Qinggan Huoxue Recipe	chaihu	c115	EIC	23179	900	OYHQOLUKZRVURQ-HZJYTTRNSA-N	C(C/C=C\C/C=C\CCCCC)CCCCCC(=O)O	STITCH	0.29441
Qinggan Huoxue Recipe	chaihu	c115	EIC	7804	900	OYHQOLUKZRVURQ-HZJYTTRNSA-N	C(C/C=C\C/C=C\CCCCC)CCCCCC(=O)O	STITCH	0.29441
Qinggan Huoxue Recipe	chaihu	c115	EIC	54658	800	OYHQOLUKZRVURQ-HZJYTTRNSA-N	C(C/C=C\C/C=C\CCCCC)CCCCCC(=O)O	STITCH	0.29441
Qinggan Huoxue Recipe	chaihu	c115	EIC	2353	800	OYHQOLUKZRVURQ-HZJYTTRNSA-N	C(C/C=C\C/C=C\CCCCC)CCCCCC(=O)O	STITCH	0.29441
Qinggan Huoxue Recipe	chaihu	c115	EIC	6383	900	OYHQOLUKZRVURQ-HZJYTTRNSA-N	C(C/C=C\C/C=C\CCCCC)CCCCCC(=O)O	STITCH	0.29441
Qinggan Huoxue Recipe	chaihu	c115	EIC	948	940	OYHQOLUKZRVURQ-HZJYTTRNSA-N	C(C/C=C\C/C=C\CCCCC)CCCCCC(=O)O	STITCH	0.29441
Qinggan Huoxue Recipe	chaihu	c115	EIC	9575	900	OYHQOLUKZRVURQ-HZJYTTRNSA-N	C(C/C=C\C/C=C\CCCCC)CCCCCC(=O)O	STITCH	0.29441
Qinggan Huoxue Recipe	chaihu	c115	EIC	211	900	OYHQOLUKZRVURQ-HZJYTTRNSA-N	C(C/C=C\C/C=C\CCCCC)CCCCCC(=O)O	STITCH	0.29441
Qinggan Huoxue Recipe	chaihu	c115	EIC	4023	462	OYHQOLUKZRVURQ-HZJYTTRNSA-N	C(C/C=C\C/C=C\CCCCC)CCCCCC(=O)O	STITCH	0.29441
Qinggan Huoxue Recipe	chaihu	c115	EIC	8463	900	OYHQOLUKZRVURQ-HZJYTTRNSA-N	C(C/C=C\C/C=C\CCCCC)CCCCCC(=O)O	STITCH	0.29441
Qinggan Huoxue Recipe	chaihu	c115	EIC	1579	908	OYHQOLUKZRVURQ-HZJYTTRNSA-N	C(C/C=C\C/C=C\CCCCC)CCCCCC(=O)O	STITCH	0.29441
Qinggan Huoxue Recipe	chaihu	c115	EIC	641371	800	OYHQOLUKZRVURQ-HZJYTTRNSA-N	C(C/C=C\C/C=C\CCCCC)CCCCCC(=O)O	STITCH	0.29441
Qinggan Huoxue Recipe	chaihu	c115	EIC	5319	932	OYHQOLUKZRVURQ-HZJYTTRNSA-N	C(C/C=C\C/C=C\CCCCC)CCCCCC(=O)O	STITCH	0.29441
Qinggan Huoxue Recipe	chaihu	c115	EIC	133522	900	OYHQOLUKZRVURQ-HZJYTTRNSA-N	C(C/C=C\C/C=C\CCCCC)CCCCCC(=O)O	STITCH	0.29441
Qinggan Huoxue Recipe	chaihu	c115	EIC	55588	900	OYHQOLUKZRVURQ-HZJYTTRNSA-N	C(C/C=C\C/C=C\CCCCC)CCCCCC(=O)O	STITCH	0.29441
Qinggan Huoxue Recipe	chaihu	c115	EIC	51228	800	OYHQOLUKZRVURQ-HZJYTTRNSA-N	C(C/C=C\C/C=C\CCCCC)CCCCCC(=O)O	STITCH	0.29441
Qinggan Huoxue Recipe	chaihu	c115	EIC	8648	900	OYHQOLUKZRVURQ-HZJYTTRNSA-N	C(C/C=C\C/C=C\CCCCC)CCCCCC(=O)O	STITCH	0.29441
Qinggan Huoxue Recipe	chaihu	c115	EIC	66002	800	OYHQOLUKZRVURQ-HZJYTTRNSA-N	C(C/C=C\C/C=C\CCCCC)CCCCCC(=O)O	STITCH	0.29441
Qinggan Huoxue Recipe	chaihu	c115	EIC	3992	955	OYHQOLUKZRVURQ-HZJYTTRNSA-N	C(C/C=C\C/C=C\CCCCC)CCCCCC(=O)O	STITCH	0.29441
Qinggan Huoxue Recipe	chaihu	c115	EIC	3157	909	OYHQOLUKZRVURQ-HZJYTTRNSA-N	C(C/C=C\C/C=C\CCCCC)CCCCCC(=O)O	STITCH	0.29441
Qinggan Huoxue Recipe	chaihu	c115	EIC	2274	900	OYHQOLUKZRVURQ-HZJYTTRNSA-N	C(C/C=C\C/C=C\CCCCC)CCCCCC(=O)O	STITCH	0.29441
Qinggan Huoxue Recipe	chaihu	c115	EIC	122970	800	OYHQOLUKZRVURQ-HZJYTTRNSA-N	C(C/C=C\C/C=C\CCCCC)CCCCCC(=O)O	STITCH	0.29441
Qinggan Huoxue Recipe	chaihu	c115	EIC	9282	900	OYHQOLUKZRVURQ-HZJYTTRNSA-N	C(C/C=C\C/C=C\CCCCC)CCCCCC(=O)O	STITCH	0.29441
Qinggan Huoxue Recipe	chaihu	c115	EIC	29841	900	OYHQOLUKZRVURQ-HZJYTTRNSA-N	C(C/C=C\C/C=C\CCCCC)CCCCCC(=O)O	STITCH	0.29441
Qinggan Huoxue Recipe	chaihu	c115	EIC	10025	900	OYHQOLUKZRVURQ-HZJYTTRNSA-N	C(C/C=C\C/C=C\CCCCC)CCCCCC(=O)O	STITCH	0.29441
Qinggan Huoxue Recipe	chaihu	c115	EIC	10498	900	OYHQOLUKZRVURQ-HZJYTTRNSA-N	C(C/C=C\C/C=C\CCCCC)CCCCCC(=O)O	STITCH	0.29441
Qinggan Huoxue Recipe	chaihu	c115	EIC	81857	900	OYHQOLUKZRVURQ-HZJYTTRNSA-N	C(C/C=C\C/C=C\CCCCC)CCCCCC(=O)O	STITCH	0.29441
Qinggan Huoxue Recipe	chaihu	c115	EIC	26230	900	OYHQOLUKZRVURQ-HZJYTTRNSA-N	C(C/C=C\C/C=C\CCCCC)CCCCCC(=O)O	STITCH	0.29441
Qinggan Huoxue Recipe	chaihu	c115	EIC	54988	900	OYHQOLUKZRVURQ-HZJYTTRNSA-N	C(C/C=C\C/C=C\CCCCC)CCCCCC(=O)O	STITCH	0.29441
Qinggan Huoxue Recipe	chaihu	c115	EIC	6667	900	OYHQOLUKZRVURQ-HZJYTTRNSA-N	C(C/C=C\C/C=C\CCCCC)CCCCCC(=O)O	STITCH	0.29441
Qinggan Huoxue Recipe	chaihu	c115	EIC	151056	900	OYHQOLUKZRVURQ-HZJYTTRNSA-N	C(C/C=C\C/C=C\CCCCC)CCCCCC(=O)O	STITCH	0.29441
Qinggan Huoxue Recipe	chaihu	c115	EIC	6401	822	OYHQOLUKZRVURQ-HZJYTTRNSA-N	C(C/C=C\C/C=C\CCCCC)CCCCCC(=O)O	STITCH	0.29441
Qinggan Huoxue Recipe	chaihu	c115	EIC	1553	800	OYHQOLUKZRVURQ-HZJYTTRNSA-N	C(C/C=C\C/C=C\CCCCC)CCCCCC(=O)O	STITCH	0.29441
Qinggan Huoxue Recipe	chaihu	c115	EIC	199974	800	OYHQOLUKZRVURQ-HZJYTTRNSA-N	C(C/C=C\C/C=C\CCCCC)CCCCCC(=O)O	STITCH	0.29441
Qinggan Huoxue Recipe	chaihu	c115	EIC	9227	900	OYHQOLUKZRVURQ-HZJYTTRNSA-N	C(C/C=C\C/C=C\CCCCC)CCCCCC(=O)O	STITCH	0.29441
Qinggan Huoxue Recipe	chaihu	c115	EIC	219541	900	OYHQOLUKZRVURQ-HZJYTTRNSA-N	C(C/C=C\C/C=C\CCCCC)CCCCCC(=O)O	STITCH	0.29441
Qinggan Huoxue Recipe	chaihu	c115	EIC	1576	900	OYHQOLUKZRVURQ-HZJYTTRNSA-N	C(C/C=C\C/C=C\CCCCC)CCCCCC(=O)O	STITCH	0.29441
Qinggan Huoxue Recipe	chaihu	c115	EIC	3091	907	OYHQOLUKZRVURQ-HZJYTTRNSA-N	C(C/C=C\C/C=C\CCCCC)CCCCCC(=O)O	STITCH	0.29441
Qinggan Huoxue Recipe	chaihu	c115	EIC	4862	900	OYHQOLUKZRVURQ-HZJYTTRNSA-N	C(C/C=C\C/C=C\CCCCC)CCCCCC(=O)O	STITCH	0.29441
Qinggan Huoxue Recipe	chaihu	c115	EIC	2182	979	OYHQOLUKZRVURQ-HZJYTTRNSA-N	C(C/C=C\C/C=C\CCCCC)CCCCCC(=O)O	STITCH	0.29441
Qinggan Huoxue Recipe	chaihu	c115	EIC	142827	900	OYHQOLUKZRVURQ-HZJYTTRNSA-N	C(C/C=C\C/C=C\CCCCC)CCCCCC(=O)O	STITCH	0.29441
Qinggan Huoxue Recipe	chaihu	c115	EIC	1544	900	OYHQOLUKZRVURQ-HZJYTTRNSA-N	C(C/C=C\C/C=C\CCCCC)CCCCCC(=O)O	STITCH	0.29441
Qinggan Huoxue Recipe	chaihu	c115	EIC	6837	900	OYHQOLUKZRVURQ-HZJYTTRNSA-N	C(C/C=C\C/C=C\CCCCC)CCCCCC(=O)O	STITCH	0.29441
Qinggan Huoxue Recipe	chaihu	c115	EIC	9672	900	OYHQOLUKZRVURQ-HZJYTTRNSA-N	C(C/C=C\C/C=C\CCCCC)CCCCCC(=O)O	STITCH	0.29441
Qinggan Huoxue Recipe	chaihu	c115	EIC	4800	900	OYHQOLUKZRVURQ-HZJYTTRNSA-N	C(C/C=C\C/C=C\CCCCC)CCCCCC(=O)O	STITCH	0.29441
Qinggan Huoxue Recipe	chaihu	c115	EIC	7005	900	OYHQOLUKZRVURQ-HZJYTTRNSA-N	C(C/C=C\C/C=C\CCCCC)CCCCCC(=O)O	STITCH	0.29441
Qinggan Huoxue Recipe	chaihu	c115	EIC	54600	900	OYHQOLUKZRVURQ-HZJYTTRNSA-N	C(C/C=C\C/C=C\CCCCC)CCCCCC(=O)O	STITCH	0.29441
Qinggan Huoxue Recipe	chaihu	c115	EIC	51703	900	OYHQOLUKZRVURQ-HZJYTTRNSA-N	C(C/C=C\C/C=C\CCCCC)CCCCCC(=O)O	STITCH	0.29441
Qinggan Huoxue Recipe	chaihu	c115	EIC	2181	900	OYHQOLUKZRVURQ-HZJYTTRNSA-N	C(C/C=C\C/C=C\CCCCC)CCCCCC(=O)O	STITCH	0.29441
Qinggan Huoxue Recipe	chaihu	c115	EIC	23054	914	OYHQOLUKZRVURQ-HZJYTTRNSA-N	C(C/C=C\C/C=C\CCCCC)CCCCCC(=O)O	STITCH	0.29441
Qinggan Huoxue Recipe	chaihu	c115	EIC	5599	822	OYHQOLUKZRVURQ-HZJYTTRNSA-N	C(C/C=C\C/C=C\CCCCC)CCCCCC(=O)O	STITCH	0.29441
Qinggan Huoxue Recipe	chaihu	c115	EIC	25942	900	OYHQOLUKZRVURQ-HZJYTTRNSA-N	C(C/C=C\C/C=C\CCCCC)CCCCCC(=O)O	STITCH	0.29441
Qinggan Huoxue Recipe	chaihu	c115	EIC	1565	800	OYHQOLUKZRVURQ-HZJYTTRNSA-N	C(C/C=C\C/C=C\CCCCC)CCCCCC(=O)O	STITCH	0.29441
Qinggan Huoxue Recipe	chaihu	c115	EIC	25937	900	OYHQOLUKZRVURQ-HZJYTTRNSA-N	C(C/C=C\C/C=C\CCCCC)CCCCCC(=O)O	STITCH	0.29441
Qinggan Huoxue Recipe	chaihu	c115	EIC	6721	909	OYHQOLUKZRVURQ-HZJYTTRNSA-N	C(C/C=C\C/C=C\CCCCC)CCCCCC(=O)O	STITCH	0.29441
Qinggan Huoxue Recipe	chaihu	c115	EIC	183	907	OYHQOLUKZRVURQ-HZJYTTRNSA-N	C(C/C=C\C/C=C\CCCCC)CCCCCC(=O)O	STITCH	0.29441
Qinggan Huoxue Recipe	chaihu	c115	EIC	50486	900	OYHQOLUKZRVURQ-HZJYTTRNSA-N	C(C/C=C\C/C=C\CCCCC)CCCCCC(=O)O	STITCH	0.29441
Qinggan Huoxue Recipe	chaihu	c115	EIC	1490	900	OYHQOLUKZRVURQ-HZJYTTRNSA-N	C(C/C=C\C/C=C\CCCCC)CCCCCC(=O)O	STITCH	0.29441
Qinggan Huoxue Recipe	chaihu	c115	EIC	336	900	OYHQOLUKZRVURQ-HZJYTTRNSA-N	C(C/C=C\C/C=C\CCCCC)CCCCCC(=O)O	STITCH	0.29441
Qinggan Huoxue Recipe	chaihu	c115	EIC	9439	900	OYHQOLUKZRVURQ-HZJYTTRNSA-N	C(C/C=C\C/C=C\CCCCC)CCCCCC(=O)O	STITCH	0.29441
Qinggan Huoxue Recipe	chaihu	c115	EIC	23097	900	OYHQOLUKZRVURQ-HZJYTTRNSA-N	C(C/C=C\C/C=C\CCCCC)CCCCCC(=O)O	STITCH	0.29441
Qinggan Huoxue Recipe	chaihu	c115	EIC	3158	911	OYHQOLUKZRVURQ-HZJYTTRNSA-N	C(C/C=C\C/C=C\CCCCC)CCCCCC(=O)O	STITCH	0.29441
Qinggan Huoxue Recipe	chaihu	c115	EIC	4199	900	OYHQOLUKZRVURQ-HZJYTTRNSA-N	C(C/C=C\C/C=C\CCCCC)CCCCCC(=O)O	STITCH	0.29441
Qinggan Huoxue Recipe	chaihu	c115	EIC	6319	552	OYHQOLUKZRVURQ-HZJYTTRNSA-N	C(C/C=C\C/C=C\CCCCC)CCCCCC(=O)O	STITCH	0.29441
Qinggan Huoxue Recipe	chaihu	c115	EIC	2239	909	OYHQOLUKZRVURQ-HZJYTTRNSA-N	C(C/C=C\C/C=C\CCCCC)CCCCCC(=O)O	STITCH	0.29441
Qinggan Huoxue Recipe	chaihu	c115	EIC	1558	900	OYHQOLUKZRVURQ-HZJYTTRNSA-N	C(C/C=C\C/C=C\CCCCC)CCCCCC(=O)O	STITCH	0.29441
Qinggan Huoxue Recipe	chaihu	c115	EIC	1557	900	OYHQOLUKZRVURQ-HZJYTTRNSA-N	C(C/C=C\C/C=C\CCCCC)CCCCCC(=O)O	STITCH	0.29441
Qinggan Huoxue Recipe	chaihu	c115	EIC	1376	933	OYHQOLUKZRVURQ-HZJYTTRNSA-N	C(C/C=C\C/C=C\CCCCC)CCCCCC(=O)O	STITCH	0.29441
Qinggan Huoxue Recipe	chaihu	c115	EIC	27063	900	OYHQOLUKZRVURQ-HZJYTTRNSA-N	C(C/C=C\C/C=C\CCCCC)CCCCCC(=O)O	STITCH	0.29441
Qinggan Huoxue Recipe	chaihu	c115	EIC	260293	800	OYHQOLUKZRVURQ-HZJYTTRNSA-N	C(C/C=C\C/C=C\CCCCC)CCCCCC(=O)O	STITCH	0.29441
Qinggan Huoxue Recipe	chaihu	c115	EIC	1580	800	OYHQOLUKZRVURQ-HZJYTTRNSA-N	C(C/C=C\C/C=C\CCCCC)CCCCCC(=O)O	STITCH	0.29441
Qinggan Huoxue Recipe	chaihu	c115	EIC	8202	900	OYHQOLUKZRVURQ-HZJYTTRNSA-N	C(C/C=C\C/C=C\CCCCC)CCCCCC(=O)O	STITCH	0.29441
Qinggan Huoxue Recipe	chaihu	c115	EIC	6385	979	OYHQOLUKZRVURQ-HZJYTTRNSA-N	C(C/C=C\C/C=C\CCCCC)CCCCCC(=O)O	STITCH	0.29441
Qinggan Huoxue Recipe	chaihu	c115	EIC	54797	900	OYHQOLUKZRVURQ-HZJYTTRNSA-N	C(C/C=C\C/C=C\CCCCC)CCCCCC(=O)O	STITCH	0.29441
Qinggan Huoxue Recipe	chaihu	c115	EIC	9968	900	OYHQOLUKZRVURQ-HZJYTTRNSA-N	C(C/C=C\C/C=C\CCCCC)CCCCCC(=O)O	STITCH	0.29441
Qinggan Huoxue Recipe	chaihu	c115	EIC	240	885	OYHQOLUKZRVURQ-HZJYTTRNSA-N	C(C/C=C\C/C=C\CCCCC)CCCCCC(=O)O	STITCH	0.29441
Qinggan Huoxue Recipe	chaihu	c115	EIC	3339	900	OYHQOLUKZRVURQ-HZJYTTRNSA-N	C(C/C=C\C/C=C\CCCCC)CCCCCC(=O)O	STITCH	0.29441
Qinggan Huoxue Recipe	chaihu	c115	EIC	19	920	OYHQOLUKZRVURQ-HZJYTTRNSA-N	C(C/C=C\C/C=C\CCCCC)CCCCCC(=O)O	STITCH	0.29441
Qinggan Huoxue Recipe	chaihu	c115	EIC	64600	900	OYHQOLUKZRVURQ-HZJYTTRNSA-N	C(C/C=C\C/C=C\CCCCC)CCCCCC(=O)O	STITCH	0.29441
Qinggan Huoxue Recipe	chaihu	c115	EIC	5322	900	OYHQOLUKZRVURQ-HZJYTTRNSA-N	C(C/C=C\C/C=C\CCCCC)CCCCCC(=O)O	STITCH	0.29441
Qinggan Huoxue Recipe	chaihu	c115	EIC	5320	925	OYHQOLUKZRVURQ-HZJYTTRNSA-N	C(C/C=C\C/C=C\CCCCC)CCCCCC(=O)O	STITCH	0.29441
Qinggan Huoxue Recipe	chaihu	c115	EIC	30814	900	OYHQOLUKZRVURQ-HZJYTTRNSA-N	C(C/C=C\C/C=C\CCCCC)CCCCCC(=O)O	STITCH	0.29441
Qinggan Huoxue Recipe	chaihu	c115	EIC	10082	909	OYHQOLUKZRVURQ-HZJYTTRNSA-N	C(C/C=C\C/C=C\CCCCC)CCCCCC(=O)O	STITCH	0.29441
Qinggan Huoxue Recipe	chaihu	c115	EIC	2262	900	OYHQOLUKZRVURQ-HZJYTTRNSA-N	C(C/C=C\C/C=C\CCCCC)CCCCCC(=O)O	STITCH	0.29441
Qinggan Huoxue Recipe	chaihu	c115	EIC	11332	800	OYHQOLUKZRVURQ-HZJYTTRNSA-N	C(C/C=C\C/C=C\CCCCC)CCCCCC(=O)O	STITCH	0.29441
Qinggan Huoxue Recipe	chaihu	c115	EIC	375790	900	OYHQOLUKZRVURQ-HZJYTTRNSA-N	C(C/C=C\C/C=C\CCCCC)CCCCCC(=O)O	STITCH	0.29441
Qinggan Huoxue Recipe	chaihu	c115	EIC	1543	907	OYHQOLUKZRVURQ-HZJYTTRNSA-N	C(C/C=C\C/C=C\CCCCC)CCCCCC(=O)O	STITCH	0.29441
Qinggan Huoxue Recipe	chaihu	c115	EIC	1024	900	OYHQOLUKZRVURQ-HZJYTTRNSA-N	C(C/C=C\C/C=C\CCCCC)CCCCCC(=O)O	STITCH	0.29441
Qinggan Huoxue Recipe	chaihu	c115	EIC	406	900	OYHQOLUKZRVURQ-HZJYTTRNSA-N	C(C/C=C\C/C=C\CCCCC)CCCCCC(=O)O	STITCH	0.29441
Qinggan Huoxue Recipe	chaihu	c115	EIC	9862	900	OYHQOLUKZRVURQ-HZJYTTRNSA-N	C(C/C=C\C/C=C\CCCCC)CCCCCC(=O)O	STITCH	0.29441
Qinggan Huoxue Recipe	chaihu	c115	EIC	2719	900	OYHQOLUKZRVURQ-HZJYTTRNSA-N	C(C/C=C\C/C=C\CCCCC)CCCCCC(=O)O	STITCH	0.29441
Qinggan Huoxue Recipe	chaihu	c115	EIC	9969	900	OYHQOLUKZRVURQ-HZJYTTRNSA-N	C(C/C=C\C/C=C\CCCCC)CCCCCC(=O)O	STITCH	0.29441
Qinggan Huoxue Recipe	chaihu	c115	EIC	341392	900	OYHQOLUKZRVURQ-HZJYTTRNSA-N	C(C/C=C\C/C=C\CCCCC)CCCCCC(=O)O	STITCH	0.29441
Qinggan Huoxue Recipe	chaihu	c115	EIC	9612	921	OYHQOLUKZRVURQ-HZJYTTRNSA-N	C(C/C=C\C/C=C\CCCCC)CCCCCC(=O)O	STITCH	0.29441
Qinggan Huoxue Recipe	chaihu	c115	EIC	4647	900	OYHQOLUKZRVURQ-HZJYTTRNSA-N	C(C/C=C\C/C=C\CCCCC)CCCCCC(=O)O	STITCH	0.29441
Qinggan Huoxue Recipe	chaihu	c115	EIC	8399	909	OYHQOLUKZRVURQ-HZJYTTRNSA-N	C(C/C=C\C/C=C\CCCCC)CCCCCC(=O)O	STITCH	0.29441
Qinggan Huoxue Recipe	chaihu	c115	EIC	4802	900	OYHQOLUKZRVURQ-HZJYTTRNSA-N	C(C/C=C\C/C=C\CCCCC)CCCCCC(=O)O	STITCH	0.29441
Qinggan Huoxue Recipe	chaihu	c115	EIC	7124	848	OYHQOLUKZRVURQ-HZJYTTRNSA-N	C(C/C=C\C/C=C\CCCCC)CCCCCC(=O)O	STITCH	0.29441
Qinggan Huoxue Recipe	chaihu	c115	EIC	10499	900	OYHQOLUKZRVURQ-HZJYTTRNSA-N	C(C/C=C\C/C=C\CCCCC)CCCCCC(=O)O	STITCH	0.29441
Qinggan Huoxue Recipe	chaihu	c115	EIC	79718	900	OYHQOLUKZRVURQ-HZJYTTRNSA-N	C(C/C=C\C/C=C\CCCCC)CCCCCC(=O)O	STITCH	0.29441
Qinggan Huoxue Recipe	chaihu	c115	EIC	34	900	OYHQOLUKZRVURQ-HZJYTTRNSA-N	C(C/C=C\C/C=C\CCCCC)CCCCCC(=O)O	STITCH	0.29441
Qinggan Huoxue Recipe	chaihu	c115	EIC	629	563	OYHQOLUKZRVURQ-HZJYTTRNSA-N	C(C/C=C\C/C=C\CCCCC)CCCCCC(=O)O	STITCH	0.29441
Qinggan Huoxue Recipe	chaihu	c115	EIC	85441	900	OYHQOLUKZRVURQ-HZJYTTRNSA-N	C(C/C=C\C/C=C\CCCCC)CCCCCC(=O)O	STITCH	0.29441
Qinggan Huoxue Recipe	chaihu	c115	EIC	6256	909	OYHQOLUKZRVURQ-HZJYTTRNSA-N	C(C/C=C\C/C=C\CCCCC)CCCCCC(=O)O	STITCH	0.29441
Qinggan Huoxue Recipe	chaihu	c115	EIC	892	900	OYHQOLUKZRVURQ-HZJYTTRNSA-N	C(C/C=C\C/C=C\CCCCC)CCCCCC(=O)O	STITCH	0.29441
Qinggan Huoxue Recipe	chaihu	c115	EIC	7296	900	OYHQOLUKZRVURQ-HZJYTTRNSA-N	C(C/C=C\C/C=C\CCCCC)CCCCCC(=O)O	STITCH	0.29441
Qinggan Huoxue Recipe	chaihu	c115	EIC	3949	916	OYHQOLUKZRVURQ-HZJYTTRNSA-N	C(C/C=C\C/C=C\CCCCC)CCCCCC(=O)O	STITCH	0.29441
Qinggan Huoxue Recipe	chaihu	c115	EIC	80205	900	OYHQOLUKZRVURQ-HZJYTTRNSA-N	C(C/C=C\C/C=C\CCCCC)CCCCCC(=O)O	STITCH	0.29441
Qinggan Huoxue Recipe	chaihu	c502	Furol	1666	607	HYBBIBNJHNGZAN-UHFFFAOYSA-N	C(=O)c1ccco1	STITCH	0.47916
Qinggan Huoxue Recipe	chaihu	c502	Furol	218	715	HYBBIBNJHNGZAN-UHFFFAOYSA-N	C(=O)c1ccco1	STITCH	0.47916
Qinggan Huoxue Recipe	chaihu	c502	Furol	224	584	HYBBIBNJHNGZAN-UHFFFAOYSA-N	C(=O)c1ccco1	STITCH	0.47916
Qinggan Huoxue Recipe	chaihu	c502	Furol	2539	459	HYBBIBNJHNGZAN-UHFFFAOYSA-N	C(=O)c1ccco1	STITCH	0.47916
Qinggan Huoxue Recipe	chaihu	c116	Methyleugenol	2950	700	ZYEMGPIYFIJGTP-UHFFFAOYSA-N	c1(c(ccc(c1)CC=C)OC)OC	STITCH	0.65988
Qinggan Huoxue Recipe	chaihu	c14	L-Limonen	1559	900	XMGQYMWWDOXHJM-SNVBAGLBSA-N	C1(=CC[C@H](CC1)C(=C)C)C	STITCH	0.48384
Qinggan Huoxue Recipe	chaihu	c14	L-Limonen	1557	900	XMGQYMWWDOXHJM-SNVBAGLBSA-N	C1(=CC[C@H](CC1)C(=C)C)C	STITCH	0.48384
Qinggan Huoxue Recipe	chaihu	c369	(Z,Z)-farnesol	4129	958	CRDAMVZIKSXKFV-FBXUGWQNSA-N	C(/C=C(/C)\CC/C=C(/C)\CCC=C(C)C)O	STITCH	0.61566
Qinggan Huoxue Recipe	chaihu	c174	eugenol	8989	873	RRAFCDWBNXTKKO-UHFFFAOYSA-N	c1(cc(ccc1O)CC=C)OC	STITCH	0.69554
Qinggan Huoxue Recipe	chaihu	c174	eugenol	1991	412	RRAFCDWBNXTKKO-UHFFFAOYSA-N	c1(cc(ccc1O)CC=C)OC	STITCH	0.69554
Qinggan Huoxue Recipe	chaihu	c174	eugenol	9407	786	RRAFCDWBNXTKKO-UHFFFAOYSA-N	c1(cc(ccc1O)CC=C)OC	STITCH	0.69554
Qinggan Huoxue Recipe	chaihu	c174	eugenol	54658	722	RRAFCDWBNXTKKO-UHFFFAOYSA-N	c1(cc(ccc1O)CC=C)OC	STITCH	0.69554
Qinggan Huoxue Recipe	chaihu	c174	eugenol	836	722	RRAFCDWBNXTKKO-UHFFFAOYSA-N	c1(cc(ccc1O)CC=C)OC	STITCH	0.69554
Qinggan Huoxue Recipe	chaihu	c174	eugenol	1728	700	RRAFCDWBNXTKKO-UHFFFAOYSA-N	c1(cc(ccc1O)CC=C)OC	STITCH	0.69554
Qinggan Huoxue Recipe	chaihu	c174	eugenol	842	700	RRAFCDWBNXTKKO-UHFFFAOYSA-N	c1(cc(ccc1O)CC=C)OC	STITCH	0.69554
Qinggan Huoxue Recipe	chaihu	c174	eugenol	4128	800	RRAFCDWBNXTKKO-UHFFFAOYSA-N	c1(cc(ccc1O)CC=C)OC	STITCH	0.69554
Qinggan Huoxue Recipe	chaihu	c174	eugenol	7366	737	RRAFCDWBNXTKKO-UHFFFAOYSA-N	c1(cc(ccc1O)CC=C)OC	STITCH	0.69554
Qinggan Huoxue Recipe	chaihu	c174	eugenol	54575	700	RRAFCDWBNXTKKO-UHFFFAOYSA-N	c1(cc(ccc1O)CC=C)OC	STITCH	0.69554
Qinggan Huoxue Recipe	chaihu	c174	eugenol	54600	700	RRAFCDWBNXTKKO-UHFFFAOYSA-N	c1(cc(ccc1O)CC=C)OC	STITCH	0.69554
Qinggan Huoxue Recipe	chaihu	c174	eugenol	1565	700	RRAFCDWBNXTKKO-UHFFFAOYSA-N	c1(cc(ccc1O)CC=C)OC	STITCH	0.69554
Qinggan Huoxue Recipe	chaihu	c174	eugenol	54577	700	RRAFCDWBNXTKKO-UHFFFAOYSA-N	c1(cc(ccc1O)CC=C)OC	STITCH	0.69554
Qinggan Huoxue Recipe	chaihu	c174	eugenol	54576	700	RRAFCDWBNXTKKO-UHFFFAOYSA-N	c1(cc(ccc1O)CC=C)OC	STITCH	0.69554
Qinggan Huoxue Recipe	chaihu	c174	eugenol	240	800	RRAFCDWBNXTKKO-UHFFFAOYSA-N	c1(cc(ccc1O)CC=C)OC	STITCH	0.69554
Qinggan Huoxue Recipe	chaihu	c174	eugenol	1543	700	RRAFCDWBNXTKKO-UHFFFAOYSA-N	c1(cc(ccc1O)CC=C)OC	STITCH	0.69554
Qinggan Huoxue Recipe	chaihu	c174	eugenol	7442	867	RRAFCDWBNXTKKO-UHFFFAOYSA-N	c1(cc(ccc1O)CC=C)OC	STITCH	0.69554
Qinggan Huoxue Recipe	chaihu	c31	o-Thymol	8989	775	RECUKUPTGUEGMW-UHFFFAOYSA-N	c1(c(ccc(c1)C(C)C)C)O	STITCH	0.65101
Qinggan Huoxue Recipe	chaihu	c31	o-Thymol	836	700	RECUKUPTGUEGMW-UHFFFAOYSA-N	c1(c(ccc(c1)C(C)C)C)O	STITCH	0.65101
Qinggan Huoxue Recipe	chaihu	c31	o-Thymol	7366	700	RECUKUPTGUEGMW-UHFFFAOYSA-N	c1(c(ccc(c1)C(C)C)C)O	STITCH	0.65101
Qinggan Huoxue Recipe	chaihu	c31	o-Thymol	3356	800	RECUKUPTGUEGMW-UHFFFAOYSA-N	c1(c(ccc(c1)C(C)C)C)O	STITCH	0.65101
Qinggan Huoxue Recipe	chaihu	c32	oleanolic acid	5465	817	MIJYXULNPSFWEK-GTOFXWBISA-N	[C@@]12([C@]3(C(=CC[C@@H]1[C@@]1([C@@H](CC2)C([C@H](CC1)O)(C)C)C)[C@H]1[C@@](CC3)(CCC(C1)(C)C)C(=O)O)C)C	STITCH	0.44599
Qinggan Huoxue Recipe	chaihu	c32	oleanolic acid	836	735	MIJYXULNPSFWEK-GTOFXWBISA-N	[C@@]12([C@]3(C(=CC[C@@H]1[C@@]1([C@@H](CC2)C([C@H](CC1)O)(C)C)C)[C@H]1[C@@](CC3)(CCC(C1)(C)C)C(=O)O)C)C	STITCH	0.44599
Qinggan Huoxue Recipe	chaihu	c32	oleanolic acid	1728	847	MIJYXULNPSFWEK-GTOFXWBISA-N	[C@@]12([C@]3(C(=CC[C@@H]1[C@@]1([C@@H](CC2)C([C@H](CC1)O)(C)C)C)[C@H]1[C@@](CC3)(CCC(C1)(C)C)C(=O)O)C)C	STITCH	0.44599
Qinggan Huoxue Recipe	chaihu	c32	oleanolic acid	1576	700	MIJYXULNPSFWEK-GTOFXWBISA-N	[C@@]12([C@]3(C(=CC[C@@H]1[C@@]1([C@@H](CC2)C([C@H](CC1)O)(C)C)C)[C@H]1[C@@](CC3)(CCC(C1)(C)C)C(=O)O)C)C	STITCH	0.44599
Qinggan Huoxue Recipe	chaihu	c32	oleanolic acid	1544	700	MIJYXULNPSFWEK-GTOFXWBISA-N	[C@@]12([C@]3(C(=CC[C@@H]1[C@@]1([C@@H](CC2)C([C@H](CC1)O)(C)C)C)[C@H]1[C@@](CC3)(CCC(C1)(C)C)C(=O)O)C)C	STITCH	0.44599
Qinggan Huoxue Recipe	chaihu	c32	oleanolic acid	841	700	MIJYXULNPSFWEK-GTOFXWBISA-N	[C@@]12([C@]3(C(=CC[C@@H]1[C@@]1([C@@H](CC2)C([C@H](CC1)O)(C)C)C)[C@H]1[C@@](CC3)(CCC(C1)(C)C)C(=O)O)C)C	STITCH	0.44599
Qinggan Huoxue Recipe	chaihu	c32	oleanolic acid	57016	497	MIJYXULNPSFWEK-GTOFXWBISA-N	[C@@]12([C@]3(C(=CC[C@@H]1[C@@]1([C@@H](CC2)C([C@H](CC1)O)(C)C)C)[C@H]1[C@@](CC3)(CCC(C1)(C)C)C(=O)O)C)C	STITCH	0.44599
Qinggan Huoxue Recipe	chaihu	c32	oleanolic acid	4780	858	MIJYXULNPSFWEK-GTOFXWBISA-N	[C@@]12([C@]3(C(=CC[C@@H]1[C@@]1([C@@H](CC2)C([C@H](CC1)O)(C)C)C)[C@H]1[C@@](CC3)(CCC(C1)(C)C)C(=O)O)C)C	STITCH	0.44599
Qinggan Huoxue Recipe	chaihu	c32	oleanolic acid	7153	700	MIJYXULNPSFWEK-GTOFXWBISA-N	[C@@]12([C@]3(C(=CC[C@@H]1[C@@]1([C@@H](CC2)C([C@H](CC1)O)(C)C)C)[C@H]1[C@@](CC3)(CCC(C1)(C)C)C(=O)O)C)C	STITCH	0.44599
Qinggan Huoxue Recipe	chaihu	c121	l-carvone	7157	800	ULDHMXUKGWMISQ-SECBINFHSA-N	[C@@H]1(CC(=O)C(=CC1)C)C(=C)C	STITCH	0.52474
Qinggan Huoxue Recipe	chaihu	c1236	Undekansaeure	4706	430	ZDPHROOEEOARMN-UHFFFAOYSA-N	C(=O)(CCCCCCCCCC)O	STITCH	0.55003
Qinggan Huoxue Recipe	chaihu	c273	caprylic acid	23205	900	WWZKQHOCKIZLMA-UHFFFAOYSA-N	C(=O)(CCCCCCC)O	STITCH	0.5818
Qinggan Huoxue Recipe	chaihu	c273	caprylic acid	5047	773	WWZKQHOCKIZLMA-UHFFFAOYSA-N	C(=O)(CCCCCCC)O	STITCH	0.5818
Qinggan Huoxue Recipe	chaihu	c273	caprylic acid	2180	900	WWZKQHOCKIZLMA-UHFFFAOYSA-N	C(=O)(CCCCCCC)O	STITCH	0.5818
Qinggan Huoxue Recipe	chaihu	c273	caprylic acid	23305	900	WWZKQHOCKIZLMA-UHFFFAOYSA-N	C(=O)(CCCCCCC)O	STITCH	0.5818
Qinggan Huoxue Recipe	chaihu	c273	caprylic acid	5122	915	WWZKQHOCKIZLMA-UHFFFAOYSA-N	C(=O)(CCCCCCC)O	STITCH	0.5818
Qinggan Huoxue Recipe	chaihu	c273	caprylic acid	28976	588	WWZKQHOCKIZLMA-UHFFFAOYSA-N	C(=O)(CCCCCCC)O	STITCH	0.5818
Qinggan Huoxue Recipe	chaihu	c273	caprylic acid	51228	800	WWZKQHOCKIZLMA-UHFFFAOYSA-N	C(=O)(CCCCCCC)O	STITCH	0.5818
Qinggan Huoxue Recipe	chaihu	c273	caprylic acid	2182	900	WWZKQHOCKIZLMA-UHFFFAOYSA-N	C(=O)(CCCCCCC)O	STITCH	0.5818
Qinggan Huoxue Recipe	chaihu	c273	caprylic acid	32	621	WWZKQHOCKIZLMA-UHFFFAOYSA-N	C(=O)(CCCCCCC)O	STITCH	0.5818
Qinggan Huoxue Recipe	chaihu	c273	caprylic acid	224	900	WWZKQHOCKIZLMA-UHFFFAOYSA-N	C(=O)(CCCCCCC)O	STITCH	0.5818
Qinggan Huoxue Recipe	chaihu	c273	caprylic acid	223	900	WWZKQHOCKIZLMA-UHFFFAOYSA-N	C(=O)(CCCCCCC)O	STITCH	0.5818
Qinggan Huoxue Recipe	chaihu	c273	caprylic acid	51703	900	WWZKQHOCKIZLMA-UHFFFAOYSA-N	C(=O)(CCCCCCC)O	STITCH	0.5818
Qinggan Huoxue Recipe	chaihu	c273	caprylic acid	2181	900	WWZKQHOCKIZLMA-UHFFFAOYSA-N	C(=O)(CCCCCCC)O	STITCH	0.5818
Qinggan Huoxue Recipe	chaihu	c273	caprylic acid	219	900	WWZKQHOCKIZLMA-UHFFFAOYSA-N	C(=O)(CCCCCCC)O	STITCH	0.5818
Qinggan Huoxue Recipe	chaihu	c273	caprylic acid	5160	818	WWZKQHOCKIZLMA-UHFFFAOYSA-N	C(=O)(CCCCCCC)O	STITCH	0.5818
Qinggan Huoxue Recipe	chaihu	c273	caprylic acid	551	403	WWZKQHOCKIZLMA-UHFFFAOYSA-N	C(=O)(CCCCCCC)O	STITCH	0.5818
Qinggan Huoxue Recipe	chaihu	c273	caprylic acid	34	532	WWZKQHOCKIZLMA-UHFFFAOYSA-N	C(=O)(CCCCCCC)O	STITCH	0.5818
Qinggan Huoxue Recipe	chaihu	c33	lauric acid	10911	900	POULHZVOKOAJMA-UHFFFAOYSA-N	C(=O)(CCCCCCCCCCC)O	STITCH	0.39254
Qinggan Huoxue Recipe	chaihu	c33	lauric acid	2767	900	POULHZVOKOAJMA-UHFFFAOYSA-N	C(=O)(CCCCCCCCCCC)O	STITCH	0.39254
Qinggan Huoxue Recipe	chaihu	c33	lauric acid	27334	900	POULHZVOKOAJMA-UHFFFAOYSA-N	C(=O)(CCCCCCCCCCC)O	STITCH	0.39254
Qinggan Huoxue Recipe	chaihu	c33	lauric acid	623	900	POULHZVOKOAJMA-UHFFFAOYSA-N	C(=O)(CCCCCCCCCCC)O	STITCH	0.39254
Qinggan Huoxue Recipe	chaihu	c33	lauric acid	128674	900	POULHZVOKOAJMA-UHFFFAOYSA-N	C(=O)(CCCCCCCCCCC)O	STITCH	0.39254
Qinggan Huoxue Recipe	chaihu	c33	lauric acid	5020	900	POULHZVOKOAJMA-UHFFFAOYSA-N	C(=O)(CCCCCCCCCCC)O	STITCH	0.39254
Qinggan Huoxue Recipe	chaihu	c33	lauric acid	2862	900	POULHZVOKOAJMA-UHFFFAOYSA-N	C(=O)(CCCCCCCCCCC)O	STITCH	0.39254
Qinggan Huoxue Recipe	chaihu	c33	lauric acid	1666	830	POULHZVOKOAJMA-UHFFFAOYSA-N	C(=O)(CCCCCCCCCCC)O	STITCH	0.39254
Qinggan Huoxue Recipe	chaihu	c33	lauric acid	2798	900	POULHZVOKOAJMA-UHFFFAOYSA-N	C(=O)(CCCCCCCCCCC)O	STITCH	0.39254
Qinggan Huoxue Recipe	chaihu	c33	lauric acid	338	818	POULHZVOKOAJMA-UHFFFAOYSA-N	C(=O)(CCCCCCCCCCC)O	STITCH	0.39254
Qinggan Huoxue Recipe	chaihu	c33	lauric acid	84634	900	POULHZVOKOAJMA-UHFFFAOYSA-N	C(=O)(CCCCCCCCCCC)O	STITCH	0.39254
Qinggan Huoxue Recipe	chaihu	c33	lauric acid	5997	900	POULHZVOKOAJMA-UHFFFAOYSA-N	C(=O)(CCCCCCCCCCC)O	STITCH	0.39254
Qinggan Huoxue Recipe	chaihu	c33	lauric acid	10965	900	POULHZVOKOAJMA-UHFFFAOYSA-N	C(=O)(CCCCCCCCCCC)O	STITCH	0.39254
Qinggan Huoxue Recipe	chaihu	c33	lauric acid	8997	900	POULHZVOKOAJMA-UHFFFAOYSA-N	C(=O)(CCCCCCCCCCC)O	STITCH	0.39254
Qinggan Huoxue Recipe	chaihu	c33	lauric acid	2693	900	POULHZVOKOAJMA-UHFFFAOYSA-N	C(=O)(CCCCCCCCCCC)O	STITCH	0.39254
Qinggan Huoxue Recipe	chaihu	c33	lauric acid	2797	900	POULHZVOKOAJMA-UHFFFAOYSA-N	C(=O)(CCCCCCCCCCC)O	STITCH	0.39254
Qinggan Huoxue Recipe	chaihu	c33	lauric acid	2867	900	POULHZVOKOAJMA-UHFFFAOYSA-N	C(=O)(CCCCCCCCCCC)O	STITCH	0.39254
Qinggan Huoxue Recipe	chaihu	c33	lauric acid	2864	907	POULHZVOKOAJMA-UHFFFAOYSA-N	C(=O)(CCCCCCCCCCC)O	STITCH	0.39254
Qinggan Huoxue Recipe	chaihu	c33	lauric acid	9002	900	POULHZVOKOAJMA-UHFFFAOYSA-N	C(=O)(CCCCCCCCCCC)O	STITCH	0.39254
Qinggan Huoxue Recipe	chaihu	c33	lauric acid	2847	900	POULHZVOKOAJMA-UHFFFAOYSA-N	C(=O)(CCCCCCCCCCC)O	STITCH	0.39254
Qinggan Huoxue Recipe	chaihu	c33	lauric acid	1571	787	POULHZVOKOAJMA-UHFFFAOYSA-N	C(=O)(CCCCCCCCCCC)O	STITCH	0.39254
Qinggan Huoxue Recipe	chaihu	c33	lauric acid	56923	900	POULHZVOKOAJMA-UHFFFAOYSA-N	C(=O)(CCCCCCCCCCC)O	STITCH	0.39254
Qinggan Huoxue Recipe	chaihu	c33	lauric acid	1131	900	POULHZVOKOAJMA-UHFFFAOYSA-N	C(=O)(CCCCCCCCCCC)O	STITCH	0.39254
Qinggan Huoxue Recipe	chaihu	c33	lauric acid	4922	900	POULHZVOKOAJMA-UHFFFAOYSA-N	C(=O)(CCCCCCCCCCC)O	STITCH	0.39254
Qinggan Huoxue Recipe	chaihu	c33	lauric acid	2922	900	POULHZVOKOAJMA-UHFFFAOYSA-N	C(=O)(CCCCCCCCCCC)O	STITCH	0.39254
Qinggan Huoxue Recipe	chaihu	c33	lauric acid	301	900	POULHZVOKOAJMA-UHFFFAOYSA-N	C(=O)(CCCCCCCCCCC)O	STITCH	0.39254
Qinggan Huoxue Recipe	chaihu	c33	lauric acid	4829	900	POULHZVOKOAJMA-UHFFFAOYSA-N	C(=O)(CCCCCCCCCCC)O	STITCH	0.39254
Qinggan Huoxue Recipe	chaihu	c33	lauric acid	3357	900	POULHZVOKOAJMA-UHFFFAOYSA-N	C(=O)(CCCCCCCCCCC)O	STITCH	0.39254
Qinggan Huoxue Recipe	chaihu	c33	lauric acid	7097	818	POULHZVOKOAJMA-UHFFFAOYSA-N	C(=O)(CCCCCCCCCCC)O	STITCH	0.39254
Qinggan Huoxue Recipe	chaihu	c33	lauric acid	5330	900	POULHZVOKOAJMA-UHFFFAOYSA-N	C(=O)(CCCCCCCCCCC)O	STITCH	0.39254
Qinggan Huoxue Recipe	chaihu	c33	lauric acid	1559	761	POULHZVOKOAJMA-UHFFFAOYSA-N	C(=O)(CCCCCCCCCCC)O	STITCH	0.39254
Qinggan Huoxue Recipe	chaihu	c33	lauric acid	2769	900	POULHZVOKOAJMA-UHFFFAOYSA-N	C(=O)(CCCCCCCCCCC)O	STITCH	0.39254
Qinggan Huoxue Recipe	chaihu	c33	lauric acid	5290	900	POULHZVOKOAJMA-UHFFFAOYSA-N	C(=O)(CCCCCCCCCCC)O	STITCH	0.39254
Qinggan Huoxue Recipe	chaihu	c33	lauric acid	10874	900	POULHZVOKOAJMA-UHFFFAOYSA-N	C(=O)(CCCCCCCCCCC)O	STITCH	0.39254
Qinggan Huoxue Recipe	chaihu	c33	lauric acid	3827	900	POULHZVOKOAJMA-UHFFFAOYSA-N	C(=O)(CCCCCCCCCCC)O	STITCH	0.39254
Qinggan Huoxue Recipe	chaihu	c33	lauric acid	8620	900	POULHZVOKOAJMA-UHFFFAOYSA-N	C(=O)(CCCCCCCCCCC)O	STITCH	0.39254
Qinggan Huoxue Recipe	chaihu	c33	lauric acid	8477	900	POULHZVOKOAJMA-UHFFFAOYSA-N	C(=O)(CCCCCCCCCCC)O	STITCH	0.39254
Qinggan Huoxue Recipe	chaihu	c33	lauric acid	84432	900	POULHZVOKOAJMA-UHFFFAOYSA-N	C(=O)(CCCCCCCCCCC)O	STITCH	0.39254
Qinggan Huoxue Recipe	chaihu	c33	lauric acid	2840	900	POULHZVOKOAJMA-UHFFFAOYSA-N	C(=O)(CCCCCCCCCCC)O	STITCH	0.39254
Qinggan Huoxue Recipe	chaihu	c33	lauric acid	185	900	POULHZVOKOAJMA-UHFFFAOYSA-N	C(=O)(CCCCCCCCCCC)O	STITCH	0.39254
Qinggan Huoxue Recipe	chaihu	c33	lauric acid	3358	900	POULHZVOKOAJMA-UHFFFAOYSA-N	C(=O)(CCCCCCCCCCC)O	STITCH	0.39254
Qinggan Huoxue Recipe	chaihu	c33	lauric acid	2796	900	POULHZVOKOAJMA-UHFFFAOYSA-N	C(=O)(CCCCCCCCCCC)O	STITCH	0.39254
Qinggan Huoxue Recipe	chaihu	c33	lauric acid	5047	773	POULHZVOKOAJMA-UHFFFAOYSA-N	C(=O)(CCCCCCCCCCC)O	STITCH	0.39254
Qinggan Huoxue Recipe	chaihu	c33	lauric acid	64106	900	POULHZVOKOAJMA-UHFFFAOYSA-N	C(=O)(CCCCCCCCCCC)O	STITCH	0.39254
Qinggan Huoxue Recipe	chaihu	c33	lauric acid	5331	900	POULHZVOKOAJMA-UHFFFAOYSA-N	C(=O)(CCCCCCCCCCC)O	STITCH	0.39254
Qinggan Huoxue Recipe	chaihu	c33	lauric acid	2180	550	POULHZVOKOAJMA-UHFFFAOYSA-N	C(=O)(CCCCCCCCCCC)O	STITCH	0.39254
Qinggan Huoxue Recipe	chaihu	c33	lauric acid	84539	900	POULHZVOKOAJMA-UHFFFAOYSA-N	C(=O)(CCCCCCCCCCC)O	STITCH	0.39254
Qinggan Huoxue Recipe	chaihu	c33	lauric acid	57105	900	POULHZVOKOAJMA-UHFFFAOYSA-N	C(=O)(CCCCCCCCCCC)O	STITCH	0.39254
Qinggan Huoxue Recipe	chaihu	c33	lauric acid	2911	900	POULHZVOKOAJMA-UHFFFAOYSA-N	C(=O)(CCCCCCCCCCC)O	STITCH	0.39254
Qinggan Huoxue Recipe	chaihu	c33	lauric acid	351	908	POULHZVOKOAJMA-UHFFFAOYSA-N	C(=O)(CCCCCCCCCCC)O	STITCH	0.39254
Qinggan Huoxue Recipe	chaihu	c33	lauric acid	2776	900	POULHZVOKOAJMA-UHFFFAOYSA-N	C(=O)(CCCCCCCCCCC)O	STITCH	0.39254
Qinggan Huoxue Recipe	chaihu	c33	lauric acid	5731	900	POULHZVOKOAJMA-UHFFFAOYSA-N	C(=O)(CCCCCCCCCCC)O	STITCH	0.39254
Qinggan Huoxue Recipe	chaihu	c33	lauric acid	3060	900	POULHZVOKOAJMA-UHFFFAOYSA-N	C(=O)(CCCCCCCCCCC)O	STITCH	0.39254
Qinggan Huoxue Recipe	chaihu	c33	lauric acid	886	900	POULHZVOKOAJMA-UHFFFAOYSA-N	C(=O)(CCCCCCCCCCC)O	STITCH	0.39254
Qinggan Huoxue Recipe	chaihu	c33	lauric acid	60675	900	POULHZVOKOAJMA-UHFFFAOYSA-N	C(=O)(CCCCCCCCCCC)O	STITCH	0.39254
Qinggan Huoxue Recipe	chaihu	c33	lauric acid	213	830	POULHZVOKOAJMA-UHFFFAOYSA-N	C(=O)(CCCCCCCCCCC)O	STITCH	0.39254
Qinggan Huoxue Recipe	chaihu	c33	lauric acid	2151	900	POULHZVOKOAJMA-UHFFFAOYSA-N	C(=O)(CCCCCCCCCCC)O	STITCH	0.39254
Qinggan Huoxue Recipe	chaihu	c33	lauric acid	2150	900	POULHZVOKOAJMA-UHFFFAOYSA-N	C(=O)(CCCCCCCCCCC)O	STITCH	0.39254
Qinggan Huoxue Recipe	chaihu	c33	lauric acid	552	900	POULHZVOKOAJMA-UHFFFAOYSA-N	C(=O)(CCCCCCCCCCC)O	STITCH	0.39254
Qinggan Huoxue Recipe	chaihu	c33	lauric acid	6866	900	POULHZVOKOAJMA-UHFFFAOYSA-N	C(=O)(CCCCCCCCCCC)O	STITCH	0.39254
Qinggan Huoxue Recipe	chaihu	c33	lauric acid	6870	900	POULHZVOKOAJMA-UHFFFAOYSA-N	C(=O)(CCCCCCCCCCC)O	STITCH	0.39254
Qinggan Huoxue Recipe	chaihu	c33	lauric acid	7200	900	POULHZVOKOAJMA-UHFFFAOYSA-N	C(=O)(CCCCCCCCCCC)O	STITCH	0.39254
Qinggan Huoxue Recipe	chaihu	c33	lauric acid	6869	900	POULHZVOKOAJMA-UHFFFAOYSA-N	C(=O)(CCCCCCCCCCC)O	STITCH	0.39254
Qinggan Huoxue Recipe	chaihu	c33	lauric acid	23620	900	POULHZVOKOAJMA-UHFFFAOYSA-N	C(=O)(CCCCCCCCCCC)O	STITCH	0.39254
Qinggan Huoxue Recipe	chaihu	c33	lauric acid	10887	900	POULHZVOKOAJMA-UHFFFAOYSA-N	C(=O)(CCCCCCCCCCC)O	STITCH	0.39254
Qinggan Huoxue Recipe	chaihu	c33	lauric acid	5028	900	POULHZVOKOAJMA-UHFFFAOYSA-N	C(=O)(CCCCCCCCCCC)O	STITCH	0.39254
Qinggan Huoxue Recipe	chaihu	c33	lauric acid	10316	900	POULHZVOKOAJMA-UHFFFAOYSA-N	C(=O)(CCCCCCCCCCC)O	STITCH	0.39254
Qinggan Huoxue Recipe	chaihu	c33	lauric acid	2915	900	POULHZVOKOAJMA-UHFFFAOYSA-N	C(=O)(CCCCCCCCCCC)O	STITCH	0.39254
Qinggan Huoxue Recipe	chaihu	c33	lauric acid	1128	900	POULHZVOKOAJMA-UHFFFAOYSA-N	C(=O)(CCCCCCCCCCC)O	STITCH	0.39254
Qinggan Huoxue Recipe	chaihu	c33	lauric acid	3576	839	POULHZVOKOAJMA-UHFFFAOYSA-N	C(=O)(CCCCCCCCCCC)O	STITCH	0.39254
Qinggan Huoxue Recipe	chaihu	c33	lauric acid	147	900	POULHZVOKOAJMA-UHFFFAOYSA-N	C(=O)(CCCCCCCCCCC)O	STITCH	0.39254
Qinggan Huoxue Recipe	chaihu	c33	lauric acid	1241	900	POULHZVOKOAJMA-UHFFFAOYSA-N	C(=O)(CCCCCCCCCCC)O	STITCH	0.39254
Qinggan Huoxue Recipe	chaihu	c33	lauric acid	10886	900	POULHZVOKOAJMA-UHFFFAOYSA-N	C(=O)(CCCCCCCCCCC)O	STITCH	0.39254
Qinggan Huoxue Recipe	chaihu	c33	lauric acid	5122	900	POULHZVOKOAJMA-UHFFFAOYSA-N	C(=O)(CCCCCCCCCCC)O	STITCH	0.39254
Qinggan Huoxue Recipe	chaihu	c33	lauric acid	222545	900	POULHZVOKOAJMA-UHFFFAOYSA-N	C(=O)(CCCCCCCCCCC)O	STITCH	0.39254
Qinggan Huoxue Recipe	chaihu	c33	lauric acid	5031	900	POULHZVOKOAJMA-UHFFFAOYSA-N	C(=O)(CCCCCCCCCCC)O	STITCH	0.39254
Qinggan Huoxue Recipe	chaihu	c33	lauric acid	7201	900	POULHZVOKOAJMA-UHFFFAOYSA-N	C(=O)(CCCCCCCCCCC)O	STITCH	0.39254
Qinggan Huoxue Recipe	chaihu	c33	lauric acid	5029	900	POULHZVOKOAJMA-UHFFFAOYSA-N	C(=O)(CCCCCCCCCCC)O	STITCH	0.39254
Qinggan Huoxue Recipe	chaihu	c33	lauric acid	2829	900	POULHZVOKOAJMA-UHFFFAOYSA-N	C(=O)(CCCCCCCCCCC)O	STITCH	0.39254
Qinggan Huoxue Recipe	chaihu	c33	lauric acid	1579	974	POULHZVOKOAJMA-UHFFFAOYSA-N	C(=O)(CCCCCCCCCCC)O	STITCH	0.39254
Qinggan Huoxue Recipe	chaihu	c33	lauric acid	641371	900	POULHZVOKOAJMA-UHFFFAOYSA-N	C(=O)(CCCCCCCCCCC)O	STITCH	0.39254
Qinggan Huoxue Recipe	chaihu	c33	lauric acid	156	900	POULHZVOKOAJMA-UHFFFAOYSA-N	C(=O)(CCCCCCCCCCC)O	STITCH	0.39254
Qinggan Huoxue Recipe	chaihu	c33	lauric acid	1909	900	POULHZVOKOAJMA-UHFFFAOYSA-N	C(=O)(CCCCCCCCCCC)O	STITCH	0.39254
Qinggan Huoxue Recipe	chaihu	c33	lauric acid	51228	800	POULHZVOKOAJMA-UHFFFAOYSA-N	C(=O)(CCCCCCCCCCC)O	STITCH	0.39254
Qinggan Huoxue Recipe	chaihu	c33	lauric acid	2828	900	POULHZVOKOAJMA-UHFFFAOYSA-N	C(=O)(CCCCCCCCCCC)O	STITCH	0.39254
Qinggan Huoxue Recipe	chaihu	c33	lauric acid	6863	900	POULHZVOKOAJMA-UHFFFAOYSA-N	C(=O)(CCCCCCCCCCC)O	STITCH	0.39254
Qinggan Huoxue Recipe	chaihu	c33	lauric acid	2149	900	POULHZVOKOAJMA-UHFFFAOYSA-N	C(=O)(CCCCCCCCCCC)O	STITCH	0.39254
Qinggan Huoxue Recipe	chaihu	c33	lauric acid	122970	900	POULHZVOKOAJMA-UHFFFAOYSA-N	C(=O)(CCCCCCCCCCC)O	STITCH	0.39254
Qinggan Huoxue Recipe	chaihu	c33	lauric acid	2837	900	POULHZVOKOAJMA-UHFFFAOYSA-N	C(=O)(CCCCCCCCCCC)O	STITCH	0.39254
Qinggan Huoxue Recipe	chaihu	c33	lauric acid	5021	900	POULHZVOKOAJMA-UHFFFAOYSA-N	C(=O)(CCCCCCCCCCC)O	STITCH	0.39254
Qinggan Huoxue Recipe	chaihu	c33	lauric acid	57121	900	POULHZVOKOAJMA-UHFFFAOYSA-N	C(=O)(CCCCCCCCCCC)O	STITCH	0.39254
Qinggan Huoxue Recipe	chaihu	c33	lauric acid	2865	900	POULHZVOKOAJMA-UHFFFAOYSA-N	C(=O)(CCCCCCCCCCC)O	STITCH	0.39254
Qinggan Huoxue Recipe	chaihu	c33	lauric acid	29933	900	POULHZVOKOAJMA-UHFFFAOYSA-N	C(=O)(CCCCCCCCCCC)O	STITCH	0.39254
Qinggan Huoxue Recipe	chaihu	c33	lauric acid	2520	900	POULHZVOKOAJMA-UHFFFAOYSA-N	C(=O)(CCCCCCCCCCC)O	STITCH	0.39254
Qinggan Huoxue Recipe	chaihu	c33	lauric acid	5367	907	POULHZVOKOAJMA-UHFFFAOYSA-N	C(=O)(CCCCCCCCCCC)O	STITCH	0.39254
Qinggan Huoxue Recipe	chaihu	c33	lauric acid	10287	900	POULHZVOKOAJMA-UHFFFAOYSA-N	C(=O)(CCCCCCCCCCC)O	STITCH	0.39254
Qinggan Huoxue Recipe	chaihu	c33	lauric acid	199974	700	POULHZVOKOAJMA-UHFFFAOYSA-N	C(=O)(CCCCCCCCCCC)O	STITCH	0.39254
Qinggan Huoxue Recipe	chaihu	c33	lauric acid	54331	900	POULHZVOKOAJMA-UHFFFAOYSA-N	C(=O)(CCCCCCCCCCC)O	STITCH	0.39254
Qinggan Huoxue Recipe	chaihu	c33	lauric acid	887	900	POULHZVOKOAJMA-UHFFFAOYSA-N	C(=O)(CCCCCCCCCCC)O	STITCH	0.39254
Qinggan Huoxue Recipe	chaihu	c33	lauric acid	115557	900	POULHZVOKOAJMA-UHFFFAOYSA-N	C(=O)(CCCCCCCCCCC)O	STITCH	0.39254
Qinggan Huoxue Recipe	chaihu	c33	lauric acid	885	908	POULHZVOKOAJMA-UHFFFAOYSA-N	C(=O)(CCCCCCCCCCC)O	STITCH	0.39254
Qinggan Huoxue Recipe	chaihu	c33	lauric acid	1908	900	POULHZVOKOAJMA-UHFFFAOYSA-N	C(=O)(CCCCCCCCCCC)O	STITCH	0.39254
Qinggan Huoxue Recipe	chaihu	c33	lauric acid	23236	900	POULHZVOKOAJMA-UHFFFAOYSA-N	C(=O)(CCCCCCCCCCC)O	STITCH	0.39254
Qinggan Huoxue Recipe	chaihu	c33	lauric acid	7204	900	POULHZVOKOAJMA-UHFFFAOYSA-N	C(=O)(CCCCCCCCCCC)O	STITCH	0.39254
Qinggan Huoxue Recipe	chaihu	c33	lauric acid	2358	900	POULHZVOKOAJMA-UHFFFAOYSA-N	C(=O)(CCCCCCCCCCC)O	STITCH	0.39254
Qinggan Huoxue Recipe	chaihu	c33	lauric acid	257313	900	POULHZVOKOAJMA-UHFFFAOYSA-N	C(=O)(CCCCCCCCCCC)O	STITCH	0.39254
Qinggan Huoxue Recipe	chaihu	c33	lauric acid	10161	900	POULHZVOKOAJMA-UHFFFAOYSA-N	C(=O)(CCCCCCCCCCC)O	STITCH	0.39254
Qinggan Huoxue Recipe	chaihu	c33	lauric acid	347148	900	POULHZVOKOAJMA-UHFFFAOYSA-N	C(=O)(CCCCCCCCCCC)O	STITCH	0.39254
Qinggan Huoxue Recipe	chaihu	c33	lauric acid	6288	900	POULHZVOKOAJMA-UHFFFAOYSA-N	C(=O)(CCCCCCCCCCC)O	STITCH	0.39254
Qinggan Huoxue Recipe	chaihu	c33	lauric acid	2695	900	POULHZVOKOAJMA-UHFFFAOYSA-N	C(=O)(CCCCCCCCCCC)O	STITCH	0.39254
Qinggan Huoxue Recipe	chaihu	c33	lauric acid	2181	669	POULHZVOKOAJMA-UHFFFAOYSA-N	C(=O)(CCCCCCCCCCC)O	STITCH	0.39254
Qinggan Huoxue Recipe	chaihu	c33	lauric acid	1902	900	POULHZVOKOAJMA-UHFFFAOYSA-N	C(=O)(CCCCCCCCCCC)O	STITCH	0.39254
Qinggan Huoxue Recipe	chaihu	c33	lauric acid	387129	900	POULHZVOKOAJMA-UHFFFAOYSA-N	C(=O)(CCCCCCCCCCC)O	STITCH	0.39254
Qinggan Huoxue Recipe	chaihu	c33	lauric acid	183	900	POULHZVOKOAJMA-UHFFFAOYSA-N	C(=O)(CCCCCCCCCCC)O	STITCH	0.39254
Qinggan Huoxue Recipe	chaihu	c33	lauric acid	3814	900	POULHZVOKOAJMA-UHFFFAOYSA-N	C(=O)(CCCCCCCCCCC)O	STITCH	0.39254
Qinggan Huoxue Recipe	chaihu	c33	lauric acid	64407	900	POULHZVOKOAJMA-UHFFFAOYSA-N	C(=O)(CCCCCCCCCCC)O	STITCH	0.39254
Qinggan Huoxue Recipe	chaihu	c33	lauric acid	6375	900	POULHZVOKOAJMA-UHFFFAOYSA-N	C(=O)(CCCCCCCCCCC)O	STITCH	0.39254
Qinggan Huoxue Recipe	chaihu	c33	lauric acid	6846	900	POULHZVOKOAJMA-UHFFFAOYSA-N	C(=O)(CCCCCCCCCCC)O	STITCH	0.39254
Qinggan Huoxue Recipe	chaihu	c33	lauric acid	4923	900	POULHZVOKOAJMA-UHFFFAOYSA-N	C(=O)(CCCCCCCCCCC)O	STITCH	0.39254
Qinggan Huoxue Recipe	chaihu	c33	lauric acid	23566	900	POULHZVOKOAJMA-UHFFFAOYSA-N	C(=O)(CCCCCCCCCCC)O	STITCH	0.39254
Qinggan Huoxue Recipe	chaihu	c33	lauric acid	5737	900	POULHZVOKOAJMA-UHFFFAOYSA-N	C(=O)(CCCCCCCCCCC)O	STITCH	0.39254
Qinggan Huoxue Recipe	chaihu	c33	lauric acid	3062	900	POULHZVOKOAJMA-UHFFFAOYSA-N	C(=O)(CCCCCCCCCCC)O	STITCH	0.39254
Qinggan Huoxue Recipe	chaihu	c33	lauric acid	284541	417	POULHZVOKOAJMA-UHFFFAOYSA-N	C(=O)(CCCCCCCCCCC)O	STITCH	0.39254
Qinggan Huoxue Recipe	chaihu	c33	lauric acid	94233	900	POULHZVOKOAJMA-UHFFFAOYSA-N	C(=O)(CCCCCCCCCCC)O	STITCH	0.39254
Qinggan Huoxue Recipe	chaihu	c33	lauric acid	1907	900	POULHZVOKOAJMA-UHFFFAOYSA-N	C(=O)(CCCCCCCCCCC)O	STITCH	0.39254
Qinggan Huoxue Recipe	chaihu	c33	lauric acid	10800	900	POULHZVOKOAJMA-UHFFFAOYSA-N	C(=O)(CCCCCCCCCCC)O	STITCH	0.39254
Qinggan Huoxue Recipe	chaihu	c33	lauric acid	6865	900	POULHZVOKOAJMA-UHFFFAOYSA-N	C(=O)(CCCCCCCCCCC)O	STITCH	0.39254
Qinggan Huoxue Recipe	chaihu	c33	lauric acid	3061	900	POULHZVOKOAJMA-UHFFFAOYSA-N	C(=O)(CCCCCCCCCCC)O	STITCH	0.39254
Qinggan Huoxue Recipe	chaihu	c33	lauric acid	7099	825	POULHZVOKOAJMA-UHFFFAOYSA-N	C(=O)(CCCCCCCCCCC)O	STITCH	0.39254
Qinggan Huoxue Recipe	chaihu	c33	lauric acid	5320	800	POULHZVOKOAJMA-UHFFFAOYSA-N	C(=O)(CCCCCCCCCCC)O	STITCH	0.39254
Qinggan Huoxue Recipe	chaihu	c33	lauric acid	9630	900	POULHZVOKOAJMA-UHFFFAOYSA-N	C(=O)(CCCCCCCCCCC)O	STITCH	0.39254
Qinggan Huoxue Recipe	chaihu	c33	lauric acid	129521	900	POULHZVOKOAJMA-UHFFFAOYSA-N	C(=O)(CCCCCCCCCCC)O	STITCH	0.39254
Qinggan Huoxue Recipe	chaihu	c33	lauric acid	1910	900	POULHZVOKOAJMA-UHFFFAOYSA-N	C(=O)(CCCCCCCCCCC)O	STITCH	0.39254
Qinggan Huoxue Recipe	chaihu	c33	lauric acid	11332	907	POULHZVOKOAJMA-UHFFFAOYSA-N	C(=O)(CCCCCCCCCCC)O	STITCH	0.39254
Qinggan Huoxue Recipe	chaihu	c33	lauric acid	55301	816	POULHZVOKOAJMA-UHFFFAOYSA-N	C(=O)(CCCCCCCCCCC)O	STITCH	0.39254
Qinggan Huoxue Recipe	chaihu	c33	lauric acid	3356	900	POULHZVOKOAJMA-UHFFFAOYSA-N	C(=O)(CCCCCCCCCCC)O	STITCH	0.39254
Qinggan Huoxue Recipe	chaihu	c33	lauric acid	1906	900	POULHZVOKOAJMA-UHFFFAOYSA-N	C(=O)(CCCCCCCCCCC)O	STITCH	0.39254
Qinggan Huoxue Recipe	chaihu	c33	lauric acid	146	900	POULHZVOKOAJMA-UHFFFAOYSA-N	C(=O)(CCCCCCCCCCC)O	STITCH	0.39254
Qinggan Huoxue Recipe	chaihu	c33	lauric acid	2925	900	POULHZVOKOAJMA-UHFFFAOYSA-N	C(=O)(CCCCCCCCCCC)O	STITCH	0.39254
Qinggan Huoxue Recipe	chaihu	c33	lauric acid	551	900	POULHZVOKOAJMA-UHFFFAOYSA-N	C(=O)(CCCCCCCCCCC)O	STITCH	0.39254
Qinggan Huoxue Recipe	chaihu	c33	lauric acid	148	900	POULHZVOKOAJMA-UHFFFAOYSA-N	C(=O)(CCCCCCCCCCC)O	STITCH	0.39254
Qinggan Huoxue Recipe	chaihu	c33	lauric acid	1133	900	POULHZVOKOAJMA-UHFFFAOYSA-N	C(=O)(CCCCCCCCCCC)O	STITCH	0.39254
Qinggan Huoxue Recipe	chaihu	c33	lauric acid	2869	900	POULHZVOKOAJMA-UHFFFAOYSA-N	C(=O)(CCCCCCCCCCC)O	STITCH	0.39254
Qinggan Huoxue Recipe	chaihu	c33	lauric acid	84109	900	POULHZVOKOAJMA-UHFFFAOYSA-N	C(=O)(CCCCCCCCCCC)O	STITCH	0.39254
Qinggan Huoxue Recipe	chaihu	c33	lauric acid	4828	900	POULHZVOKOAJMA-UHFFFAOYSA-N	C(=O)(CCCCCCCCCCC)O	STITCH	0.39254
Qinggan Huoxue Recipe	chaihu	c33	lauric acid	3269	900	POULHZVOKOAJMA-UHFFFAOYSA-N	C(=O)(CCCCCCCCCCC)O	STITCH	0.39254
Qinggan Huoxue Recipe	chaihu	c33	lauric acid	594857	900	POULHZVOKOAJMA-UHFFFAOYSA-N	C(=O)(CCCCCCCCCCC)O	STITCH	0.39254
Qinggan Huoxue Recipe	chaihu	c33	lauric acid	2642	900	POULHZVOKOAJMA-UHFFFAOYSA-N	C(=O)(CCCCCCCCCCC)O	STITCH	0.39254
Qinggan Huoxue Recipe	chaihu	c33	lauric acid	5970	700	POULHZVOKOAJMA-UHFFFAOYSA-N	C(=O)(CCCCCCCCCCC)O	STITCH	0.39254
Qinggan Huoxue Recipe	chaihu	c33	lauric acid	9170	900	POULHZVOKOAJMA-UHFFFAOYSA-N	C(=O)(CCCCCCCCCCC)O	STITCH	0.39254
Qinggan Huoxue Recipe	chaihu	c33	lauric acid	2641	915	POULHZVOKOAJMA-UHFFFAOYSA-N	C(=O)(CCCCCCCCCCC)O	STITCH	0.39254
Qinggan Huoxue Recipe	chaihu	c33	lauric acid	4295	900	POULHZVOKOAJMA-UHFFFAOYSA-N	C(=O)(CCCCCCCCCCC)O	STITCH	0.39254
Qinggan Huoxue Recipe	chaihu	c33	lauric acid	6915	900	POULHZVOKOAJMA-UHFFFAOYSA-N	C(=O)(CCCCCCCCCCC)O	STITCH	0.39254
Qinggan Huoxue Recipe	chaihu	c33	lauric acid	54659	700	POULHZVOKOAJMA-UHFFFAOYSA-N	C(=O)(CCCCCCCCCCC)O	STITCH	0.39254
Qinggan Huoxue Recipe	chaihu	c33	lauric acid	56413	900	POULHZVOKOAJMA-UHFFFAOYSA-N	C(=O)(CCCCCCCCCCC)O	STITCH	0.39254
Qinggan Huoxue Recipe	chaihu	c33	lauric acid	8111	900	POULHZVOKOAJMA-UHFFFAOYSA-N	C(=O)(CCCCCCCCCCC)O	STITCH	0.39254
Qinggan Huoxue Recipe	chaihu	c408	isorhamnetin	3162	800	IZQSVPBOUDKVDZ-UHFFFAOYSA-N	c1(c(c(=O)c2c(o1)cc(cc2O)O)O)c1cc(c(cc1)O)OC	STITCH	0.66781
Qinggan Huoxue Recipe	chaihu	c408	isorhamnetin	4552	457	IZQSVPBOUDKVDZ-UHFFFAOYSA-N	c1(c(c(=O)c2c(o1)cc(cc2O)O)O)c1cc(c(cc1)O)OC	STITCH	0.66781
Qinggan Huoxue Recipe	chaihu	c408	isorhamnetin	5243	700	IZQSVPBOUDKVDZ-UHFFFAOYSA-N	c1(c(c(=O)c2c(o1)cc(cc2O)O)O)c1cc(c(cc1)O)OC	STITCH	0.66781
Qinggan Huoxue Recipe	chaihu	c408	isorhamnetin	207	800	IZQSVPBOUDKVDZ-UHFFFAOYSA-N	c1(c(c(=O)c2c(o1)cc(cc2O)O)O)c1cc(c(cc1)O)OC	STITCH	0.66781
Qinggan Huoxue Recipe	chaihu	c408	isorhamnetin	4846	596	IZQSVPBOUDKVDZ-UHFFFAOYSA-N	c1(c(c(=O)c2c(o1)cc(cc2O)O)O)c1cc(c(cc1)O)OC	STITCH	0.66781
Qinggan Huoxue Recipe	chaihu	c408	isorhamnetin	4843	733	IZQSVPBOUDKVDZ-UHFFFAOYSA-N	c1(c(c(=O)c2c(o1)cc(cc2O)O)O)c1cc(c(cc1)O)OC	STITCH	0.66781
Qinggan Huoxue Recipe	chaihu	c408	isorhamnetin	5599	800	IZQSVPBOUDKVDZ-UHFFFAOYSA-N	c1(c(c(=O)c2c(o1)cc(cc2O)O)O)c1cc(c(cc1)O)OC	STITCH	0.66781
Qinggan Huoxue Recipe	chaihu	c408	isorhamnetin	1543	912	IZQSVPBOUDKVDZ-UHFFFAOYSA-N	c1(c(c(=O)c2c(o1)cc(cc2O)O)O)c1cc(c(cc1)O)OC	STITCH	0.66781
Qinggan Huoxue Recipe	chaihu	c408	isorhamnetin	4363	715	IZQSVPBOUDKVDZ-UHFFFAOYSA-N	c1(c(c(=O)c2c(o1)cc(cc2O)O)O)c1cc(c(cc1)O)OC	STITCH	0.66781
Qinggan Huoxue Recipe	chaihu	c408	isorhamnetin	5601	733	IZQSVPBOUDKVDZ-UHFFFAOYSA-N	c1(c(c(=O)c2c(o1)cc(cc2O)O)O)c1cc(c(cc1)O)OC	STITCH	0.66781
Qinggan Huoxue Recipe	chaihu	c408	isorhamnetin	5447	457	IZQSVPBOUDKVDZ-UHFFFAOYSA-N	c1(c(c(=O)c2c(o1)cc(cc2O)O)O)c1cc(c(cc1)O)OC	STITCH	0.66781
Qinggan Huoxue Recipe	chaihu	c34	kaempferol	2099	736	IYRMWMYZSQPJKC-UHFFFAOYSA-N	c1(c(c(=O)c2c(o1)cc(cc2O)O)O)c1ccc(cc1)O	STITCH	0.63723
Qinggan Huoxue Recipe	chaihu	c34	kaempferol	5594	700	IYRMWMYZSQPJKC-UHFFFAOYSA-N	c1(c(c(=O)c2c(o1)cc(cc2O)O)O)c1ccc(cc1)O	STITCH	0.63723
Qinggan Huoxue Recipe	chaihu	c34	kaempferol	3162	818	IYRMWMYZSQPJKC-UHFFFAOYSA-N	c1(c(c(=O)c2c(o1)cc(cc2O)O)O)c1ccc(cc1)O	STITCH	0.63723
Qinggan Huoxue Recipe	chaihu	c34	kaempferol	4792	700	IYRMWMYZSQPJKC-UHFFFAOYSA-N	c1(c(c(=O)c2c(o1)cc(cc2O)O)O)c1ccc(cc1)O	STITCH	0.63723
Qinggan Huoxue Recipe	chaihu	c34	kaempferol	4313	815	IYRMWMYZSQPJKC-UHFFFAOYSA-N	c1(c(c(=O)c2c(o1)cc(cc2O)O)O)c1ccc(cc1)O	STITCH	0.63723
Qinggan Huoxue Recipe	chaihu	c34	kaempferol	6347	818	IYRMWMYZSQPJKC-UHFFFAOYSA-N	c1(c(c(=O)c2c(o1)cc(cc2O)O)O)c1ccc(cc1)O	STITCH	0.63723
Qinggan Huoxue Recipe	chaihu	c34	kaempferol	3558	800	IYRMWMYZSQPJKC-UHFFFAOYSA-N	c1(c(c(=O)c2c(o1)cc(cc2O)O)O)c1ccc(cc1)O	STITCH	0.63723
Qinggan Huoxue Recipe	chaihu	c34	kaempferol	196	872	IYRMWMYZSQPJKC-UHFFFAOYSA-N	c1(c(c(=O)c2c(o1)cc(cc2O)O)O)c1ccc(cc1)O	STITCH	0.63723
Qinggan Huoxue Recipe	chaihu	c34	kaempferol	239	724	IYRMWMYZSQPJKC-UHFFFAOYSA-N	c1(c(c(=O)c2c(o1)cc(cc2O)O)O)c1ccc(cc1)O	STITCH	0.63723
Qinggan Huoxue Recipe	chaihu	c34	kaempferol	5595	700	IYRMWMYZSQPJKC-UHFFFAOYSA-N	c1(c(c(=O)c2c(o1)cc(cc2O)O)O)c1ccc(cc1)O	STITCH	0.63723
Qinggan Huoxue Recipe	chaihu	c34	kaempferol	6774	814	IYRMWMYZSQPJKC-UHFFFAOYSA-N	c1(c(c(=O)c2c(o1)cc(cc2O)O)O)c1ccc(cc1)O	STITCH	0.63723
Qinggan Huoxue Recipe	chaihu	c34	kaempferol	4552	473	IYRMWMYZSQPJKC-UHFFFAOYSA-N	c1(c(c(=O)c2c(o1)cc(cc2O)O)O)c1ccc(cc1)O	STITCH	0.63723
Qinggan Huoxue Recipe	chaihu	c34	kaempferol	5243	752	IYRMWMYZSQPJKC-UHFFFAOYSA-N	c1(c(c(=O)c2c(o1)cc(cc2O)O)O)c1ccc(cc1)O	STITCH	0.63723
Qinggan Huoxue Recipe	chaihu	c34	kaempferol	1017	800	IYRMWMYZSQPJKC-UHFFFAOYSA-N	c1(c(c(=O)c2c(o1)cc(cc2O)O)O)c1ccc(cc1)O	STITCH	0.63723
Qinggan Huoxue Recipe	chaihu	c34	kaempferol	5925	800	IYRMWMYZSQPJKC-UHFFFAOYSA-N	c1(c(c(=O)c2c(o1)cc(cc2O)O)O)c1ccc(cc1)O	STITCH	0.63723
Qinggan Huoxue Recipe	chaihu	c34	kaempferol	3480	815	IYRMWMYZSQPJKC-UHFFFAOYSA-N	c1(c(c(=O)c2c(o1)cc(cc2O)O)O)c1ccc(cc1)O	STITCH	0.63723
Qinggan Huoxue Recipe	chaihu	c34	kaempferol	7157	738	IYRMWMYZSQPJKC-UHFFFAOYSA-N	c1(c(c(=O)c2c(o1)cc(cc2O)O)O)c1ccc(cc1)O	STITCH	0.63723
Qinggan Huoxue Recipe	chaihu	c34	kaempferol	207	856	IYRMWMYZSQPJKC-UHFFFAOYSA-N	c1(c(c(=O)c2c(o1)cc(cc2O)O)O)c1ccc(cc1)O	STITCH	0.63723
Qinggan Huoxue Recipe	chaihu	c34	kaempferol	4846	596	IYRMWMYZSQPJKC-UHFFFAOYSA-N	c1(c(c(=O)c2c(o1)cc(cc2O)O)O)c1ccc(cc1)O	STITCH	0.63723
Qinggan Huoxue Recipe	chaihu	c34	kaempferol	54578	547	IYRMWMYZSQPJKC-UHFFFAOYSA-N	c1(c(c(=O)c2c(o1)cc(cc2O)O)O)c1ccc(cc1)O	STITCH	0.63723
Qinggan Huoxue Recipe	chaihu	c34	kaempferol	54658	860	IYRMWMYZSQPJKC-UHFFFAOYSA-N	c1(c(c(=O)c2c(o1)cc(cc2O)O)O)c1ccc(cc1)O	STITCH	0.63723
Qinggan Huoxue Recipe	chaihu	c34	kaempferol	836	743	IYRMWMYZSQPJKC-UHFFFAOYSA-N	c1(c(c(=O)c2c(o1)cc(cc2O)O)O)c1ccc(cc1)O	STITCH	0.63723
Qinggan Huoxue Recipe	chaihu	c34	kaempferol	4312	815	IYRMWMYZSQPJKC-UHFFFAOYSA-N	c1(c(c(=O)c2c(o1)cc(cc2O)O)O)c1ccc(cc1)O	STITCH	0.63723
Qinggan Huoxue Recipe	chaihu	c34	kaempferol	1555	800	IYRMWMYZSQPJKC-UHFFFAOYSA-N	c1(c(c(=O)c2c(o1)cc(cc2O)O)O)c1ccc(cc1)O	STITCH	0.63723
Qinggan Huoxue Recipe	chaihu	c34	kaempferol	4843	766	IYRMWMYZSQPJKC-UHFFFAOYSA-N	c1(c(c(=O)c2c(o1)cc(cc2O)O)O)c1ccc(cc1)O	STITCH	0.63723
Qinggan Huoxue Recipe	chaihu	c34	kaempferol	842	722	IYRMWMYZSQPJKC-UHFFFAOYSA-N	c1(c(c(=O)c2c(o1)cc(cc2O)O)O)c1ccc(cc1)O	STITCH	0.63723
Qinggan Huoxue Recipe	chaihu	c34	kaempferol	8856	938	IYRMWMYZSQPJKC-UHFFFAOYSA-N	c1(c(c(=O)c2c(o1)cc(cc2O)O)O)c1ccc(cc1)O	STITCH	0.63723
Qinggan Huoxue Recipe	chaihu	c34	kaempferol	1576	728	IYRMWMYZSQPJKC-UHFFFAOYSA-N	c1(c(c(=O)c2c(o1)cc(cc2O)O)O)c1ccc(cc1)O	STITCH	0.63723
Qinggan Huoxue Recipe	chaihu	c34	kaempferol	7366	547	IYRMWMYZSQPJKC-UHFFFAOYSA-N	c1(c(c(=O)c2c(o1)cc(cc2O)O)O)c1ccc(cc1)O	STITCH	0.63723
Qinggan Huoxue Recipe	chaihu	c34	kaempferol	1544	840	IYRMWMYZSQPJKC-UHFFFAOYSA-N	c1(c(c(=O)c2c(o1)cc(cc2O)O)O)c1ccc(cc1)O	STITCH	0.63723
Qinggan Huoxue Recipe	chaihu	c34	kaempferol	54575	860	IYRMWMYZSQPJKC-UHFFFAOYSA-N	c1(c(c(=O)c2c(o1)cc(cc2O)O)O)c1ccc(cc1)O	STITCH	0.63723
Qinggan Huoxue Recipe	chaihu	c34	kaempferol	2100	725	IYRMWMYZSQPJKC-UHFFFAOYSA-N	c1(c(c(=O)c2c(o1)cc(cc2O)O)O)c1ccc(cc1)O	STITCH	0.63723
Qinggan Huoxue Recipe	chaihu	c34	kaempferol	54600	860	IYRMWMYZSQPJKC-UHFFFAOYSA-N	c1(c(c(=O)c2c(o1)cc(cc2O)O)O)c1ccc(cc1)O	STITCH	0.63723
Qinggan Huoxue Recipe	chaihu	c34	kaempferol	6714	800	IYRMWMYZSQPJKC-UHFFFAOYSA-N	c1(c(c(=O)c2c(o1)cc(cc2O)O)O)c1ccc(cc1)O	STITCH	0.63723
Qinggan Huoxue Recipe	chaihu	c34	kaempferol	9970	700	IYRMWMYZSQPJKC-UHFFFAOYSA-N	c1(c(c(=O)c2c(o1)cc(cc2O)O)O)c1ccc(cc1)O	STITCH	0.63723
Qinggan Huoxue Recipe	chaihu	c34	kaempferol	3725	822	IYRMWMYZSQPJKC-UHFFFAOYSA-N	c1(c(c(=O)c2c(o1)cc(cc2O)O)O)c1ccc(cc1)O	STITCH	0.63723
Qinggan Huoxue Recipe	chaihu	c34	kaempferol	54577	860	IYRMWMYZSQPJKC-UHFFFAOYSA-N	c1(c(c(=O)c2c(o1)cc(cc2O)O)O)c1ccc(cc1)O	STITCH	0.63723
Qinggan Huoxue Recipe	chaihu	c34	kaempferol	54576	860	IYRMWMYZSQPJKC-UHFFFAOYSA-N	c1(c(c(=O)c2c(o1)cc(cc2O)O)O)c1ccc(cc1)O	STITCH	0.63723
Qinggan Huoxue Recipe	chaihu	c34	kaempferol	1543	847	IYRMWMYZSQPJKC-UHFFFAOYSA-N	c1(c(c(=O)c2c(o1)cc(cc2O)O)O)c1ccc(cc1)O	STITCH	0.63723
Qinggan Huoxue Recipe	chaihu	c34	kaempferol	983	938	IYRMWMYZSQPJKC-UHFFFAOYSA-N	c1(c(c(=O)c2c(o1)cc(cc2O)O)O)c1ccc(cc1)O	STITCH	0.63723
Qinggan Huoxue Recipe	chaihu	c34	kaempferol	2950	700	IYRMWMYZSQPJKC-UHFFFAOYSA-N	c1(c(c(=O)c2c(o1)cc(cc2O)O)O)c1ccc(cc1)O	STITCH	0.63723
Qinggan Huoxue Recipe	chaihu	c34	kaempferol	4363	725	IYRMWMYZSQPJKC-UHFFFAOYSA-N	c1(c(c(=O)c2c(o1)cc(cc2O)O)O)c1ccc(cc1)O	STITCH	0.63723
Qinggan Huoxue Recipe	chaihu	c34	kaempferol	6513	700	IYRMWMYZSQPJKC-UHFFFAOYSA-N	c1(c(c(=O)c2c(o1)cc(cc2O)O)O)c1ccc(cc1)O	STITCH	0.63723
Qinggan Huoxue Recipe	chaihu	c34	kaempferol	54659	860	IYRMWMYZSQPJKC-UHFFFAOYSA-N	c1(c(c(=O)c2c(o1)cc(cc2O)O)O)c1ccc(cc1)O	STITCH	0.63723
Qinggan Huoxue Recipe	chaihu	c34	kaempferol	5447	473	IYRMWMYZSQPJKC-UHFFFAOYSA-N	c1(c(c(=O)c2c(o1)cc(cc2O)O)O)c1ccc(cc1)O	STITCH	0.63723
Qinggan Huoxue Recipe	chaihu	c125	coumarin	1815	900	ZYGHJZDHTFUPRJ-UHFFFAOYSA-N	c1(=O)ccc2c(o1)cccc2	STITCH	0.41242
Qinggan Huoxue Recipe	chaihu	c125	coumarin	623	900	ZYGHJZDHTFUPRJ-UHFFFAOYSA-N	c1(=O)ccc2c(o1)cccc2	STITCH	0.41242
Qinggan Huoxue Recipe	chaihu	c125	coumarin	2847	900	ZYGHJZDHTFUPRJ-UHFFFAOYSA-N	c1(=O)ccc2c(o1)cccc2	STITCH	0.41242
Qinggan Huoxue Recipe	chaihu	c125	coumarin	56923	900	ZYGHJZDHTFUPRJ-UHFFFAOYSA-N	c1(=O)ccc2c(o1)cccc2	STITCH	0.41242
Qinggan Huoxue Recipe	chaihu	c125	coumarin	301	900	ZYGHJZDHTFUPRJ-UHFFFAOYSA-N	c1(=O)ccc2c(o1)cccc2	STITCH	0.41242
Qinggan Huoxue Recipe	chaihu	c125	coumarin	10874	900	ZYGHJZDHTFUPRJ-UHFFFAOYSA-N	c1(=O)ccc2c(o1)cccc2	STITCH	0.41242
Qinggan Huoxue Recipe	chaihu	c125	coumarin	5443	900	ZYGHJZDHTFUPRJ-UHFFFAOYSA-N	c1(=O)ccc2c(o1)cccc2	STITCH	0.41242
Qinggan Huoxue Recipe	chaihu	c125	coumarin	3827	900	ZYGHJZDHTFUPRJ-UHFFFAOYSA-N	c1(=O)ccc2c(o1)cccc2	STITCH	0.41242
Qinggan Huoxue Recipe	chaihu	c125	coumarin	4986	900	ZYGHJZDHTFUPRJ-UHFFFAOYSA-N	c1(=O)ccc2c(o1)cccc2	STITCH	0.41242
Qinggan Huoxue Recipe	chaihu	c125	coumarin	2840	900	ZYGHJZDHTFUPRJ-UHFFFAOYSA-N	c1(=O)ccc2c(o1)cccc2	STITCH	0.41242
Qinggan Huoxue Recipe	chaihu	c125	coumarin	150	900	ZYGHJZDHTFUPRJ-UHFFFAOYSA-N	c1(=O)ccc2c(o1)cccc2	STITCH	0.41242
Qinggan Huoxue Recipe	chaihu	c125	coumarin	84539	900	ZYGHJZDHTFUPRJ-UHFFFAOYSA-N	c1(=O)ccc2c(o1)cccc2	STITCH	0.41242
Qinggan Huoxue Recipe	chaihu	c125	coumarin	351	900	ZYGHJZDHTFUPRJ-UHFFFAOYSA-N	c1(=O)ccc2c(o1)cccc2	STITCH	0.41242
Qinggan Huoxue Recipe	chaihu	c125	coumarin	760	719	ZYGHJZDHTFUPRJ-UHFFFAOYSA-N	c1(=O)ccc2c(o1)cccc2	STITCH	0.41242
Qinggan Huoxue Recipe	chaihu	c125	coumarin	10316	900	ZYGHJZDHTFUPRJ-UHFFFAOYSA-N	c1(=O)ccc2c(o1)cccc2	STITCH	0.41242
Qinggan Huoxue Recipe	chaihu	c125	coumarin	3576	900	ZYGHJZDHTFUPRJ-UHFFFAOYSA-N	c1(=O)ccc2c(o1)cccc2	STITCH	0.41242
Qinggan Huoxue Recipe	chaihu	c125	coumarin	134	900	ZYGHJZDHTFUPRJ-UHFFFAOYSA-N	c1(=O)ccc2c(o1)cccc2	STITCH	0.41242
Qinggan Huoxue Recipe	chaihu	c125	coumarin	57121	900	ZYGHJZDHTFUPRJ-UHFFFAOYSA-N	c1(=O)ccc2c(o1)cccc2	STITCH	0.41242
Qinggan Huoxue Recipe	chaihu	c125	coumarin	5367	900	ZYGHJZDHTFUPRJ-UHFFFAOYSA-N	c1(=O)ccc2c(o1)cccc2	STITCH	0.41242
Qinggan Huoxue Recipe	chaihu	c125	coumarin	4887	900	ZYGHJZDHTFUPRJ-UHFFFAOYSA-N	c1(=O)ccc2c(o1)cccc2	STITCH	0.41242
Qinggan Huoxue Recipe	chaihu	c125	coumarin	1553	900	ZYGHJZDHTFUPRJ-UHFFFAOYSA-N	c1(=O)ccc2c(o1)cccc2	STITCH	0.41242
Qinggan Huoxue Recipe	chaihu	c125	coumarin	10287	900	ZYGHJZDHTFUPRJ-UHFFFAOYSA-N	c1(=O)ccc2c(o1)cccc2	STITCH	0.41242
Qinggan Huoxue Recipe	chaihu	c125	coumarin	54331	900	ZYGHJZDHTFUPRJ-UHFFFAOYSA-N	c1(=O)ccc2c(o1)cccc2	STITCH	0.41242
Qinggan Huoxue Recipe	chaihu	c125	coumarin	4889	900	ZYGHJZDHTFUPRJ-UHFFFAOYSA-N	c1(=O)ccc2c(o1)cccc2	STITCH	0.41242
Qinggan Huoxue Recipe	chaihu	c125	coumarin	2358	900	ZYGHJZDHTFUPRJ-UHFFFAOYSA-N	c1(=O)ccc2c(o1)cccc2	STITCH	0.41242
Qinggan Huoxue Recipe	chaihu	c125	coumarin	108	900	ZYGHJZDHTFUPRJ-UHFFFAOYSA-N	c1(=O)ccc2c(o1)cccc2	STITCH	0.41242
Qinggan Huoxue Recipe	chaihu	c125	coumarin	6288	900	ZYGHJZDHTFUPRJ-UHFFFAOYSA-N	c1(=O)ccc2c(o1)cccc2	STITCH	0.41242
Qinggan Huoxue Recipe	chaihu	c125	coumarin	5733	900	ZYGHJZDHTFUPRJ-UHFFFAOYSA-N	c1(=O)ccc2c(o1)cccc2	STITCH	0.41242
Qinggan Huoxue Recipe	chaihu	c125	coumarin	1902	900	ZYGHJZDHTFUPRJ-UHFFFAOYSA-N	c1(=O)ccc2c(o1)cccc2	STITCH	0.41242
Qinggan Huoxue Recipe	chaihu	c125	coumarin	4886	910	ZYGHJZDHTFUPRJ-UHFFFAOYSA-N	c1(=O)ccc2c(o1)cccc2	STITCH	0.41242
Qinggan Huoxue Recipe	chaihu	c125	coumarin	183	900	ZYGHJZDHTFUPRJ-UHFFFAOYSA-N	c1(=O)ccc2c(o1)cccc2	STITCH	0.41242
Qinggan Huoxue Recipe	chaihu	c125	coumarin	142	700	ZYGHJZDHTFUPRJ-UHFFFAOYSA-N	c1(=O)ccc2c(o1)cccc2	STITCH	0.41242
Qinggan Huoxue Recipe	chaihu	c125	coumarin	64407	900	ZYGHJZDHTFUPRJ-UHFFFAOYSA-N	c1(=O)ccc2c(o1)cccc2	STITCH	0.41242
Qinggan Huoxue Recipe	chaihu	c125	coumarin	1268	900	ZYGHJZDHTFUPRJ-UHFFFAOYSA-N	c1(=O)ccc2c(o1)cccc2	STITCH	0.41242
Qinggan Huoxue Recipe	chaihu	c125	coumarin	23566	900	ZYGHJZDHTFUPRJ-UHFFFAOYSA-N	c1(=O)ccc2c(o1)cccc2	STITCH	0.41242
Qinggan Huoxue Recipe	chaihu	c125	coumarin	100996758	900	ZYGHJZDHTFUPRJ-UHFFFAOYSA-N	c1(=O)ccc2c(o1)cccc2	STITCH	0.41242
Qinggan Huoxue Recipe	chaihu	c125	coumarin	1269	900	ZYGHJZDHTFUPRJ-UHFFFAOYSA-N	c1(=O)ccc2c(o1)cccc2	STITCH	0.41242
Qinggan Huoxue Recipe	chaihu	c125	coumarin	129521	900	ZYGHJZDHTFUPRJ-UHFFFAOYSA-N	c1(=O)ccc2c(o1)cccc2	STITCH	0.41242
Qinggan Huoxue Recipe	chaihu	c125	coumarin	9170	900	ZYGHJZDHTFUPRJ-UHFFFAOYSA-N	c1(=O)ccc2c(o1)cccc2	STITCH	0.41242
Qinggan Huoxue Recipe	chaihu	c125	coumarin	152	900	ZYGHJZDHTFUPRJ-UHFFFAOYSA-N	c1(=O)ccc2c(o1)cccc2	STITCH	0.41242
Qinggan Huoxue Recipe	chaihu	c125	coumarin	7852	907	ZYGHJZDHTFUPRJ-UHFFFAOYSA-N	c1(=O)ccc2c(o1)cccc2	STITCH	0.41242
Qinggan Huoxue Recipe	chaihu	c125	coumarin	4988	900	ZYGHJZDHTFUPRJ-UHFFFAOYSA-N	c1(=O)ccc2c(o1)cccc2	STITCH	0.41242
Qinggan Huoxue Recipe	chaihu	c236	Hirsutrin	836	816	OVSQVDMCBVZWGM-QSOFNFLRSA-N	c1(c(c(=O)c2c(o1)cc(cc2O)O)O[C@H]1[C@H](O)[C@@H](O)[C@H](O)[C@H](O1)CO)c1cc(c(cc1)O)O	STITCH	0.27452
Qinggan Huoxue Recipe	chaihu	c236	Hirsutrin	1543	722	OVSQVDMCBVZWGM-QSOFNFLRSA-N	c1(c(c(=O)c2c(o1)cc(cc2O)O)O[C@H]1[C@H](O)[C@@H](O)[C@H](O)[C@H](O1)CO)c1cc(c(cc1)O)O	STITCH	0.27452
Qinggan Huoxue Recipe	chaihu	c236	Hirsutrin	152	547	OVSQVDMCBVZWGM-QSOFNFLRSA-N	c1(c(c(=O)c2c(o1)cc(cc2O)O)O[C@H]1[C@H](O)[C@@H](O)[C@H](O)[C@H](O1)CO)c1cc(c(cc1)O)O	STITCH	0.27452
Qinggan Huoxue Recipe	chaihu	c127	Stigmasterol	7376	437	HCXVJBMSMIARIN-PHZDYDNGSA-N	[C@@H]1(CC[C@]2(C(=CC[C@H]3[C@@H]4CC[C@H]([C@@H](/C=C/[C@@H](CC)C(C)C)C)[C@@]4(C)CC[C@H]23)C1)C)O	STITCH	0.45993
Qinggan Huoxue Recipe	chaihu	c127	Stigmasterol	64240	711	HCXVJBMSMIARIN-PHZDYDNGSA-N	[C@@H]1(CC[C@]2(C(=CC[C@H]3[C@@H]4CC[C@H]([C@@H](/C=C/[C@@H](CC)C(C)C)C)[C@@]4(C)CC[C@H]23)C1)C)O	STITCH	0.45993
Qinggan Huoxue Recipe	chaihu	c127	Stigmasterol	64241	811	HCXVJBMSMIARIN-PHZDYDNGSA-N	[C@@H]1(CC[C@]2(C(=CC[C@H]3[C@@H]4CC[C@H]([C@@H](/C=C/[C@@H](CC)C(C)C)C)[C@@]4(C)CC[C@H]23)C1)C)O	STITCH	0.45993
Qinggan Huoxue Recipe	chaihu	c127	Stigmasterol	3576	700	HCXVJBMSMIARIN-PHZDYDNGSA-N	[C@@H]1(CC[C@]2(C(=CC[C@H]3[C@@H]4CC[C@H]([C@@H](/C=C/[C@@H](CC)C(C)C)C)[C@@]4(C)CC[C@H]23)C1)C)O	STITCH	0.45993
Qinggan Huoxue Recipe	chaihu	c127	Stigmasterol	6721	622	HCXVJBMSMIARIN-PHZDYDNGSA-N	[C@@H]1(CC[C@]2(C(=CC[C@H]3[C@@H]4CC[C@H]([C@@H](/C=C/[C@@H](CC)C(C)C)C)[C@@]4(C)CC[C@H]23)C1)C)O	STITCH	0.45993
Qinggan Huoxue Recipe	chaihu	c127	Stigmasterol	19	880	HCXVJBMSMIARIN-PHZDYDNGSA-N	[C@@H]1(CC[C@]2(C(=CC[C@H]3[C@@H]4CC[C@H]([C@@H](/C=C/[C@@H](CC)C(C)C)C)[C@@]4(C)CC[C@H]23)C1)C)O	STITCH	0.45993
Qinggan Huoxue Recipe	chaihu	c127	Stigmasterol	10062	476	HCXVJBMSMIARIN-PHZDYDNGSA-N	[C@@H]1(CC[C@]2(C(=CC[C@H]3[C@@H]4CC[C@H]([C@@H](/C=C/[C@@H](CC)C(C)C)C)[C@@]4(C)CC[C@H]23)C1)C)O	STITCH	0.45993
Qinggan Huoxue Recipe	chaihu	c127	Stigmasterol	7124	700	HCXVJBMSMIARIN-PHZDYDNGSA-N	[C@@H]1(CC[C@]2(C(=CC[C@H]3[C@@H]4CC[C@H]([C@@H](/C=C/[C@@H](CC)C(C)C)C)[C@@]4(C)CC[C@H]23)C1)C)O	STITCH	0.45993
Qinggan Huoxue Recipe	chaihu	c127	Stigmasterol	3586	700	HCXVJBMSMIARIN-PHZDYDNGSA-N	[C@@H]1(CC[C@]2(C(=CC[C@H]3[C@@H]4CC[C@H]([C@@H](/C=C/[C@@H](CC)C(C)C)C)[C@@]4(C)CC[C@H]23)C1)C)O	STITCH	0.45993
Qinggan Huoxue Recipe	chaihu	c199	vanillin	760	700	MWOOGOJBHIARFG-UHFFFAOYSA-N	C(=O)c1cc(c(cc1)O)OC	STITCH	0.51732
Qinggan Huoxue Recipe	chaihu	c199	vanillin	54575	739	MWOOGOJBHIARFG-UHFFFAOYSA-N	C(=O)c1cc(c(cc1)O)OC	STITCH	0.51732
Qinggan Huoxue Recipe	chaihu	c199	vanillin	4318	800	MWOOGOJBHIARFG-UHFFFAOYSA-N	C(=O)c1cc(c(cc1)O)OC	STITCH	0.51732
Qinggan Huoxue Recipe	chaihu	c199	vanillin	54577	737	MWOOGOJBHIARFG-UHFFFAOYSA-N	C(=O)c1cc(c(cc1)O)OC	STITCH	0.51732
Qinggan Huoxue Recipe	chaihu	c199	vanillin	54576	739	MWOOGOJBHIARFG-UHFFFAOYSA-N	C(=O)c1cc(c(cc1)O)OC	STITCH	0.51732
Qinggan Huoxue Recipe	chaihu	c199	vanillin	54659	737	MWOOGOJBHIARFG-UHFFFAOYSA-N	C(=O)c1cc(c(cc1)O)OC	STITCH	0.51732
Qinggan Huoxue Recipe	chaihu	c787	hexanal	218	792	JARKCYVAAOWBJS-UHFFFAOYSA-N	C(CCC)CC=O	STITCH	0.29394
Qinggan Huoxue Recipe	chaihu	c787	hexanal	231	700	JARKCYVAAOWBJS-UHFFFAOYSA-N	C(CCC)CC=O	STITCH	0.29394
Qinggan Huoxue Recipe	chaihu	c787	hexanal	216	722	JARKCYVAAOWBJS-UHFFFAOYSA-N	C(CCC)CC=O	STITCH	0.29394
Qinggan Huoxue Recipe	chaihu	c787	hexanal	2353	800	JARKCYVAAOWBJS-UHFFFAOYSA-N	C(CCC)CC=O	STITCH	0.29394
Qinggan Huoxue Recipe	chaihu	c787	hexanal	224	402	JARKCYVAAOWBJS-UHFFFAOYSA-N	C(CCC)CC=O	STITCH	0.29394
Qinggan Huoxue Recipe	chaihu	c787	hexanal	1543	824	JARKCYVAAOWBJS-UHFFFAOYSA-N	C(CCC)CC=O	STITCH	0.29394
Qinggan Huoxue Recipe	chaihu	c787	hexanal	501	700	JARKCYVAAOWBJS-UHFFFAOYSA-N	C(CCC)CC=O	STITCH	0.29394
Qinggan Huoxue Recipe	chaihu	c275	oleic acid	10911	900	ZQPPMHVWECSIRJ-KTKRTIGZSA-N	C(C/C=C\CCCCCCCC)CCCCCC(=O)O	STITCH	0.20298
Qinggan Huoxue Recipe	chaihu	c275	oleic acid	2767	900	ZQPPMHVWECSIRJ-KTKRTIGZSA-N	C(C/C=C\CCCCCCCC)CCCCCC(=O)O	STITCH	0.20298
Qinggan Huoxue Recipe	chaihu	c275	oleic acid	27334	900	ZQPPMHVWECSIRJ-KTKRTIGZSA-N	C(C/C=C\CCCCCCCC)CCCCCC(=O)O	STITCH	0.20298
Qinggan Huoxue Recipe	chaihu	c275	oleic acid	1511	800	ZQPPMHVWECSIRJ-KTKRTIGZSA-N	C(C/C=C\CCCCCCCC)CCCCCC(=O)O	STITCH	0.20298
Qinggan Huoxue Recipe	chaihu	c275	oleic acid	623	900	ZQPPMHVWECSIRJ-KTKRTIGZSA-N	C(C/C=C\CCCCCCCC)CCCCCC(=O)O	STITCH	0.20298
Qinggan Huoxue Recipe	chaihu	c275	oleic acid	128674	900	ZQPPMHVWECSIRJ-KTKRTIGZSA-N	C(C/C=C\CCCCCCCC)CCCCCC(=O)O	STITCH	0.20298
Qinggan Huoxue Recipe	chaihu	c275	oleic acid	5020	900	ZQPPMHVWECSIRJ-KTKRTIGZSA-N	C(C/C=C\CCCCCCCC)CCCCCC(=O)O	STITCH	0.20298
Qinggan Huoxue Recipe	chaihu	c275	oleic acid	2862	900	ZQPPMHVWECSIRJ-KTKRTIGZSA-N	C(C/C=C\CCCCCCCC)CCCCCC(=O)O	STITCH	0.20298
Qinggan Huoxue Recipe	chaihu	c275	oleic acid	79152	478	ZQPPMHVWECSIRJ-KTKRTIGZSA-N	C(C/C=C\CCCCCCCC)CCCCCC(=O)O	STITCH	0.20298
Qinggan Huoxue Recipe	chaihu	c275	oleic acid	1311	795	ZQPPMHVWECSIRJ-KTKRTIGZSA-N	C(C/C=C\CCCCCCCC)CCCCCC(=O)O	STITCH	0.20298
Qinggan Huoxue Recipe	chaihu	c275	oleic acid	5444	727	ZQPPMHVWECSIRJ-KTKRTIGZSA-N	C(C/C=C\CCCCCCCC)CCCCCC(=O)O	STITCH	0.20298
Qinggan Huoxue Recipe	chaihu	c275	oleic acid	2798	914	ZQPPMHVWECSIRJ-KTKRTIGZSA-N	C(C/C=C\CCCCCCCC)CCCCCC(=O)O	STITCH	0.20298
Qinggan Huoxue Recipe	chaihu	c275	oleic acid	345	909	ZQPPMHVWECSIRJ-KTKRTIGZSA-N	C(C/C=C\CCCCCCCC)CCCCCC(=O)O	STITCH	0.20298
Qinggan Huoxue Recipe	chaihu	c275	oleic acid	5947	927	ZQPPMHVWECSIRJ-KTKRTIGZSA-N	C(C/C=C\CCCCCCCC)CCCCCC(=O)O	STITCH	0.20298
Qinggan Huoxue Recipe	chaihu	c275	oleic acid	338	944	ZQPPMHVWECSIRJ-KTKRTIGZSA-N	C(C/C=C\CCCCCCCC)CCCCCC(=O)O	STITCH	0.20298
Qinggan Huoxue Recipe	chaihu	c275	oleic acid	84634	900	ZQPPMHVWECSIRJ-KTKRTIGZSA-N	C(C/C=C\CCCCCCCC)CCCCCC(=O)O	STITCH	0.20298
Qinggan Huoxue Recipe	chaihu	c275	oleic acid	5997	900	ZQPPMHVWECSIRJ-KTKRTIGZSA-N	C(C/C=C\CCCCCCCC)CCCCCC(=O)O	STITCH	0.20298
Qinggan Huoxue Recipe	chaihu	c275	oleic acid	335	915	ZQPPMHVWECSIRJ-KTKRTIGZSA-N	C(C/C=C\CCCCCCCC)CCCCCC(=O)O	STITCH	0.20298
Qinggan Huoxue Recipe	chaihu	c275	oleic acid	9429	867	ZQPPMHVWECSIRJ-KTKRTIGZSA-N	C(C/C=C\CCCCCCCC)CCCCCC(=O)O	STITCH	0.20298
Qinggan Huoxue Recipe	chaihu	c275	oleic acid	10965	910	ZQPPMHVWECSIRJ-KTKRTIGZSA-N	C(C/C=C\CCCCCCCC)CCCCCC(=O)O	STITCH	0.20298
Qinggan Huoxue Recipe	chaihu	c275	oleic acid	8997	900	ZQPPMHVWECSIRJ-KTKRTIGZSA-N	C(C/C=C\CCCCCCCC)CCCCCC(=O)O	STITCH	0.20298
Qinggan Huoxue Recipe	chaihu	c275	oleic acid	847	877	ZQPPMHVWECSIRJ-KTKRTIGZSA-N	C(C/C=C\CCCCCCCC)CCCCCC(=O)O	STITCH	0.20298
Qinggan Huoxue Recipe	chaihu	c275	oleic acid	2693	900	ZQPPMHVWECSIRJ-KTKRTIGZSA-N	C(C/C=C\CCCCCCCC)CCCCCC(=O)O	STITCH	0.20298
Qinggan Huoxue Recipe	chaihu	c275	oleic acid	4035	979	ZQPPMHVWECSIRJ-KTKRTIGZSA-N	C(C/C=C\CCCCCCCC)CCCCCC(=O)O	STITCH	0.20298
Qinggan Huoxue Recipe	chaihu	c275	oleic acid	2806	419	ZQPPMHVWECSIRJ-KTKRTIGZSA-N	C(C/C=C\CCCCCCCC)CCCCCC(=O)O	STITCH	0.20298
Qinggan Huoxue Recipe	chaihu	c275	oleic acid	2797	900	ZQPPMHVWECSIRJ-KTKRTIGZSA-N	C(C/C=C\CCCCCCCC)CCCCCC(=O)O	STITCH	0.20298
Qinggan Huoxue Recipe	chaihu	c275	oleic acid	2867	908	ZQPPMHVWECSIRJ-KTKRTIGZSA-N	C(C/C=C\CCCCCCCC)CCCCCC(=O)O	STITCH	0.20298
Qinggan Huoxue Recipe	chaihu	c275	oleic acid	2864	984	ZQPPMHVWECSIRJ-KTKRTIGZSA-N	C(C/C=C\CCCCCCCC)CCCCCC(=O)O	STITCH	0.20298
Qinggan Huoxue Recipe	chaihu	c275	oleic acid	9002	900	ZQPPMHVWECSIRJ-KTKRTIGZSA-N	C(C/C=C\CCCCCCCC)CCCCCC(=O)O	STITCH	0.20298
Qinggan Huoxue Recipe	chaihu	c275	oleic acid	2847	900	ZQPPMHVWECSIRJ-KTKRTIGZSA-N	C(C/C=C\CCCCCCCC)CCCCCC(=O)O	STITCH	0.20298
Qinggan Huoxue Recipe	chaihu	c275	oleic acid	348	987	ZQPPMHVWECSIRJ-KTKRTIGZSA-N	C(C/C=C\CCCCCCCC)CCCCCC(=O)O	STITCH	0.20298
Qinggan Huoxue Recipe	chaihu	c275	oleic acid	376497	945	ZQPPMHVWECSIRJ-KTKRTIGZSA-N	C(C/C=C\CCCCCCCC)CCCCCC(=O)O	STITCH	0.20298
Qinggan Huoxue Recipe	chaihu	c275	oleic acid	7376	488	ZQPPMHVWECSIRJ-KTKRTIGZSA-N	C(C/C=C\CCCCCCCC)CCCCCC(=O)O	STITCH	0.20298
Qinggan Huoxue Recipe	chaihu	c275	oleic acid	6382	900	ZQPPMHVWECSIRJ-KTKRTIGZSA-N	C(C/C=C\CCCCCCCC)CCCCCC(=O)O	STITCH	0.20298
Qinggan Huoxue Recipe	chaihu	c275	oleic acid	56923	900	ZQPPMHVWECSIRJ-KTKRTIGZSA-N	C(C/C=C\CCCCCCCC)CCCCCC(=O)O	STITCH	0.20298
Qinggan Huoxue Recipe	chaihu	c275	oleic acid	1131	900	ZQPPMHVWECSIRJ-KTKRTIGZSA-N	C(C/C=C\CCCCCCCC)CCCCCC(=O)O	STITCH	0.20298
Qinggan Huoxue Recipe	chaihu	c275	oleic acid	4922	908	ZQPPMHVWECSIRJ-KTKRTIGZSA-N	C(C/C=C\CCCCCCCC)CCCCCC(=O)O	STITCH	0.20298
Qinggan Huoxue Recipe	chaihu	c275	oleic acid	5375	794	ZQPPMHVWECSIRJ-KTKRTIGZSA-N	C(C/C=C\CCCCCCCC)CCCCCC(=O)O	STITCH	0.20298
Qinggan Huoxue Recipe	chaihu	c275	oleic acid	2167	871	ZQPPMHVWECSIRJ-KTKRTIGZSA-N	C(C/C=C\CCCCCCCC)CCCCCC(=O)O	STITCH	0.20298
Qinggan Huoxue Recipe	chaihu	c275	oleic acid	2922	908	ZQPPMHVWECSIRJ-KTKRTIGZSA-N	C(C/C=C\CCCCCCCC)CCCCCC(=O)O	STITCH	0.20298
Qinggan Huoxue Recipe	chaihu	c275	oleic acid	301	900	ZQPPMHVWECSIRJ-KTKRTIGZSA-N	C(C/C=C\CCCCCCCC)CCCCCC(=O)O	STITCH	0.20298
Qinggan Huoxue Recipe	chaihu	c275	oleic acid	4829	900	ZQPPMHVWECSIRJ-KTKRTIGZSA-N	C(C/C=C\CCCCCCCC)CCCCCC(=O)O	STITCH	0.20298
Qinggan Huoxue Recipe	chaihu	c275	oleic acid	3357	900	ZQPPMHVWECSIRJ-KTKRTIGZSA-N	C(C/C=C\CCCCCCCC)CCCCCC(=O)O	STITCH	0.20298
Qinggan Huoxue Recipe	chaihu	c275	oleic acid	570	800	ZQPPMHVWECSIRJ-KTKRTIGZSA-N	C(C/C=C\CCCCCCCC)CCCCCC(=O)O	STITCH	0.20298
Qinggan Huoxue Recipe	chaihu	c275	oleic acid	7057	658	ZQPPMHVWECSIRJ-KTKRTIGZSA-N	C(C/C=C\CCCCCCCC)CCCCCC(=O)O	STITCH	0.20298
Qinggan Huoxue Recipe	chaihu	c275	oleic acid	5330	900	ZQPPMHVWECSIRJ-KTKRTIGZSA-N	C(C/C=C\CCCCCCCC)CCCCCC(=O)O	STITCH	0.20298
Qinggan Huoxue Recipe	chaihu	c275	oleic acid	6121	900	ZQPPMHVWECSIRJ-KTKRTIGZSA-N	C(C/C=C\CCCCCCCC)CCCCCC(=O)O	STITCH	0.20298
Qinggan Huoxue Recipe	chaihu	c275	oleic acid	5465	953	ZQPPMHVWECSIRJ-KTKRTIGZSA-N	C(C/C=C\CCCCCCCC)CCCCCC(=O)O	STITCH	0.20298
Qinggan Huoxue Recipe	chaihu	c275	oleic acid	2769	900	ZQPPMHVWECSIRJ-KTKRTIGZSA-N	C(C/C=C\CCCCCCCC)CCCCCC(=O)O	STITCH	0.20298
Qinggan Huoxue Recipe	chaihu	c275	oleic acid	51586	445	ZQPPMHVWECSIRJ-KTKRTIGZSA-N	C(C/C=C\CCCCCCCC)CCCCCC(=O)O	STITCH	0.20298
Qinggan Huoxue Recipe	chaihu	c275	oleic acid	4036	900	ZQPPMHVWECSIRJ-KTKRTIGZSA-N	C(C/C=C\CCCCCCCC)CCCCCC(=O)O	STITCH	0.20298
Qinggan Huoxue Recipe	chaihu	c275	oleic acid	5290	900	ZQPPMHVWECSIRJ-KTKRTIGZSA-N	C(C/C=C\CCCCCCCC)CCCCCC(=O)O	STITCH	0.20298
Qinggan Huoxue Recipe	chaihu	c275	oleic acid	3931	420	ZQPPMHVWECSIRJ-KTKRTIGZSA-N	C(C/C=C\CCCCCCCC)CCCCCC(=O)O	STITCH	0.20298
Qinggan Huoxue Recipe	chaihu	c275	oleic acid	2817	900	ZQPPMHVWECSIRJ-KTKRTIGZSA-N	C(C/C=C\CCCCCCCC)CCCCCC(=O)O	STITCH	0.20298
Qinggan Huoxue Recipe	chaihu	c275	oleic acid	10874	900	ZQPPMHVWECSIRJ-KTKRTIGZSA-N	C(C/C=C\CCCCCCCC)CCCCCC(=O)O	STITCH	0.20298
Qinggan Huoxue Recipe	chaihu	c275	oleic acid	6774	814	ZQPPMHVWECSIRJ-KTKRTIGZSA-N	C(C/C=C\CCCCCCCC)CCCCCC(=O)O	STITCH	0.20298
Qinggan Huoxue Recipe	chaihu	c275	oleic acid	3383	822	ZQPPMHVWECSIRJ-KTKRTIGZSA-N	C(C/C=C\CCCCCCCC)CCCCCC(=O)O	STITCH	0.20298
Qinggan Huoxue Recipe	chaihu	c275	oleic acid	10891	847	ZQPPMHVWECSIRJ-KTKRTIGZSA-N	C(C/C=C\CCCCCCCC)CCCCCC(=O)O	STITCH	0.20298
Qinggan Huoxue Recipe	chaihu	c275	oleic acid	3827	900	ZQPPMHVWECSIRJ-KTKRTIGZSA-N	C(C/C=C\CCCCCCCC)CCCCCC(=O)O	STITCH	0.20298
Qinggan Huoxue Recipe	chaihu	c275	oleic acid	1374	466	ZQPPMHVWECSIRJ-KTKRTIGZSA-N	C(C/C=C\CCCCCCCC)CCCCCC(=O)O	STITCH	0.20298
Qinggan Huoxue Recipe	chaihu	c275	oleic acid	8620	900	ZQPPMHVWECSIRJ-KTKRTIGZSA-N	C(C/C=C\CCCCCCCC)CCCCCC(=O)O	STITCH	0.20298
Qinggan Huoxue Recipe	chaihu	c275	oleic acid	5925	722	ZQPPMHVWECSIRJ-KTKRTIGZSA-N	C(C/C=C\CCCCCCCC)CCCCCC(=O)O	STITCH	0.20298
Qinggan Huoxue Recipe	chaihu	c275	oleic acid	8477	900	ZQPPMHVWECSIRJ-KTKRTIGZSA-N	C(C/C=C\CCCCCCCC)CCCCCC(=O)O	STITCH	0.20298
Qinggan Huoxue Recipe	chaihu	c275	oleic acid	11001	449	ZQPPMHVWECSIRJ-KTKRTIGZSA-N	C(C/C=C\CCCCCCCC)CCCCCC(=O)O	STITCH	0.20298
Qinggan Huoxue Recipe	chaihu	c275	oleic acid	84432	900	ZQPPMHVWECSIRJ-KTKRTIGZSA-N	C(C/C=C\CCCCCCCC)CCCCCC(=O)O	STITCH	0.20298
Qinggan Huoxue Recipe	chaihu	c275	oleic acid	2840	900	ZQPPMHVWECSIRJ-KTKRTIGZSA-N	C(C/C=C\CCCCCCCC)CCCCCC(=O)O	STITCH	0.20298
Qinggan Huoxue Recipe	chaihu	c275	oleic acid	185	913	ZQPPMHVWECSIRJ-KTKRTIGZSA-N	C(C/C=C\CCCCCCCC)CCCCCC(=O)O	STITCH	0.20298
Qinggan Huoxue Recipe	chaihu	c275	oleic acid	2169	876	ZQPPMHVWECSIRJ-KTKRTIGZSA-N	C(C/C=C\CCCCCCCC)CCCCCC(=O)O	STITCH	0.20298
Qinggan Huoxue Recipe	chaihu	c275	oleic acid	3358	900	ZQPPMHVWECSIRJ-KTKRTIGZSA-N	C(C/C=C\CCCCCCCC)CCCCCC(=O)O	STITCH	0.20298
Qinggan Huoxue Recipe	chaihu	c275	oleic acid	2796	900	ZQPPMHVWECSIRJ-KTKRTIGZSA-N	C(C/C=C\CCCCCCCC)CCCCCC(=O)O	STITCH	0.20298
Qinggan Huoxue Recipe	chaihu	c275	oleic acid	123	489	ZQPPMHVWECSIRJ-KTKRTIGZSA-N	C(C/C=C\CCCCCCCC)CCCCCC(=O)O	STITCH	0.20298
Qinggan Huoxue Recipe	chaihu	c275	oleic acid	5047	789	ZQPPMHVWECSIRJ-KTKRTIGZSA-N	C(C/C=C\CCCCCCCC)CCCCCC(=O)O	STITCH	0.20298
Qinggan Huoxue Recipe	chaihu	c275	oleic acid	64106	900	ZQPPMHVWECSIRJ-KTKRTIGZSA-N	C(C/C=C\CCCCCCCC)CCCCCC(=O)O	STITCH	0.20298
Qinggan Huoxue Recipe	chaihu	c275	oleic acid	9415	985	ZQPPMHVWECSIRJ-KTKRTIGZSA-N	C(C/C=C\CCCCCCCC)CCCCCC(=O)O	STITCH	0.20298
Qinggan Huoxue Recipe	chaihu	c275	oleic acid	5331	900	ZQPPMHVWECSIRJ-KTKRTIGZSA-N	C(C/C=C\CCCCCCCC)CCCCCC(=O)O	STITCH	0.20298
Qinggan Huoxue Recipe	chaihu	c275	oleic acid	2180	959	ZQPPMHVWECSIRJ-KTKRTIGZSA-N	C(C/C=C\CCCCCCCC)CCCCCC(=O)O	STITCH	0.20298
Qinggan Huoxue Recipe	chaihu	c275	oleic acid	84539	900	ZQPPMHVWECSIRJ-KTKRTIGZSA-N	C(C/C=C\CCCCCCCC)CCCCCC(=O)O	STITCH	0.20298
Qinggan Huoxue Recipe	chaihu	c275	oleic acid	57105	900	ZQPPMHVWECSIRJ-KTKRTIGZSA-N	C(C/C=C\CCCCCCCC)CCCCCC(=O)O	STITCH	0.20298
Qinggan Huoxue Recipe	chaihu	c275	oleic acid	2911	900	ZQPPMHVWECSIRJ-KTKRTIGZSA-N	C(C/C=C\CCCCCCCC)CCCCCC(=O)O	STITCH	0.20298
Qinggan Huoxue Recipe	chaihu	c275	oleic acid	351	907	ZQPPMHVWECSIRJ-KTKRTIGZSA-N	C(C/C=C\CCCCCCCC)CCCCCC(=O)O	STITCH	0.20298
Qinggan Huoxue Recipe	chaihu	c275	oleic acid	2776	900	ZQPPMHVWECSIRJ-KTKRTIGZSA-N	C(C/C=C\CCCCCCCC)CCCCCC(=O)O	STITCH	0.20298
Qinggan Huoxue Recipe	chaihu	c275	oleic acid	5468	705	ZQPPMHVWECSIRJ-KTKRTIGZSA-N	C(C/C=C\CCCCCCCC)CCCCCC(=O)O	STITCH	0.20298
Qinggan Huoxue Recipe	chaihu	c275	oleic acid	6296	900	ZQPPMHVWECSIRJ-KTKRTIGZSA-N	C(C/C=C\CCCCCCCC)CCCCCC(=O)O	STITCH	0.20298
Qinggan Huoxue Recipe	chaihu	c275	oleic acid	221914	900	ZQPPMHVWECSIRJ-KTKRTIGZSA-N	C(C/C=C\CCCCCCCC)CCCCCC(=O)O	STITCH	0.20298
Qinggan Huoxue Recipe	chaihu	c275	oleic acid	5731	900	ZQPPMHVWECSIRJ-KTKRTIGZSA-N	C(C/C=C\CCCCCCCC)CCCCCC(=O)O	STITCH	0.20298
Qinggan Huoxue Recipe	chaihu	c275	oleic acid	3060	900	ZQPPMHVWECSIRJ-KTKRTIGZSA-N	C(C/C=C\CCCCCCCC)CCCCCC(=O)O	STITCH	0.20298
Qinggan Huoxue Recipe	chaihu	c275	oleic acid	886	908	ZQPPMHVWECSIRJ-KTKRTIGZSA-N	C(C/C=C\CCCCCCCC)CCCCCC(=O)O	STITCH	0.20298
Qinggan Huoxue Recipe	chaihu	c275	oleic acid	60675	900	ZQPPMHVWECSIRJ-KTKRTIGZSA-N	C(C/C=C\CCCCCCCC)CCCCCC(=O)O	STITCH	0.20298
Qinggan Huoxue Recipe	chaihu	c275	oleic acid	2168	899	ZQPPMHVWECSIRJ-KTKRTIGZSA-N	C(C/C=C\CCCCCCCC)CCCCCC(=O)O	STITCH	0.20298
Qinggan Huoxue Recipe	chaihu	c275	oleic acid	213	972	ZQPPMHVWECSIRJ-KTKRTIGZSA-N	C(C/C=C\CCCCCCCC)CCCCCC(=O)O	STITCH	0.20298
Qinggan Huoxue Recipe	chaihu	c275	oleic acid	2151	900	ZQPPMHVWECSIRJ-KTKRTIGZSA-N	C(C/C=C\CCCCCCCC)CCCCCC(=O)O	STITCH	0.20298
Qinggan Huoxue Recipe	chaihu	c275	oleic acid	2150	900	ZQPPMHVWECSIRJ-KTKRTIGZSA-N	C(C/C=C\CCCCCCCC)CCCCCC(=O)O	STITCH	0.20298
Qinggan Huoxue Recipe	chaihu	c275	oleic acid	23305	948	ZQPPMHVWECSIRJ-KTKRTIGZSA-N	C(C/C=C\CCCCCCCC)CCCCCC(=O)O	STITCH	0.20298
Qinggan Huoxue Recipe	chaihu	c275	oleic acid	2171	481	ZQPPMHVWECSIRJ-KTKRTIGZSA-N	C(C/C=C\CCCCCCCC)CCCCCC(=O)O	STITCH	0.20298
Qinggan Huoxue Recipe	chaihu	c275	oleic acid	552	900	ZQPPMHVWECSIRJ-KTKRTIGZSA-N	C(C/C=C\CCCCCCCC)CCCCCC(=O)O	STITCH	0.20298
Qinggan Huoxue Recipe	chaihu	c275	oleic acid	8800	499	ZQPPMHVWECSIRJ-KTKRTIGZSA-N	C(C/C=C\CCCCCCCC)CCCCCC(=O)O	STITCH	0.20298
Qinggan Huoxue Recipe	chaihu	c275	oleic acid	6866	900	ZQPPMHVWECSIRJ-KTKRTIGZSA-N	C(C/C=C\CCCCCCCC)CCCCCC(=O)O	STITCH	0.20298
Qinggan Huoxue Recipe	chaihu	c275	oleic acid	116285	900	ZQPPMHVWECSIRJ-KTKRTIGZSA-N	C(C/C=C\CCCCCCCC)CCCCCC(=O)O	STITCH	0.20298
Qinggan Huoxue Recipe	chaihu	c275	oleic acid	598	444	ZQPPMHVWECSIRJ-KTKRTIGZSA-N	C(C/C=C\CCCCCCCC)CCCCCC(=O)O	STITCH	0.20298
Qinggan Huoxue Recipe	chaihu	c275	oleic acid	6870	900	ZQPPMHVWECSIRJ-KTKRTIGZSA-N	C(C/C=C\CCCCCCCC)CCCCCC(=O)O	STITCH	0.20298
Qinggan Huoxue Recipe	chaihu	c275	oleic acid	7200	909	ZQPPMHVWECSIRJ-KTKRTIGZSA-N	C(C/C=C\CCCCCCCC)CCCCCC(=O)O	STITCH	0.20298
Qinggan Huoxue Recipe	chaihu	c275	oleic acid	6869	900	ZQPPMHVWECSIRJ-KTKRTIGZSA-N	C(C/C=C\CCCCCCCC)CCCCCC(=O)O	STITCH	0.20298
Qinggan Huoxue Recipe	chaihu	c275	oleic acid	7804	900	ZQPPMHVWECSIRJ-KTKRTIGZSA-N	C(C/C=C\CCCCCCCC)CCCCCC(=O)O	STITCH	0.20298
Qinggan Huoxue Recipe	chaihu	c275	oleic acid	23620	900	ZQPPMHVWECSIRJ-KTKRTIGZSA-N	C(C/C=C\CCCCCCCC)CCCCCC(=O)O	STITCH	0.20298
Qinggan Huoxue Recipe	chaihu	c275	oleic acid	10887	900	ZQPPMHVWECSIRJ-KTKRTIGZSA-N	C(C/C=C\CCCCCCCC)CCCCCC(=O)O	STITCH	0.20298
Qinggan Huoxue Recipe	chaihu	c275	oleic acid	5028	900	ZQPPMHVWECSIRJ-KTKRTIGZSA-N	C(C/C=C\CCCCCCCC)CCCCCC(=O)O	STITCH	0.20298
Qinggan Huoxue Recipe	chaihu	c275	oleic acid	10316	900	ZQPPMHVWECSIRJ-KTKRTIGZSA-N	C(C/C=C\CCCCCCCC)CCCCCC(=O)O	STITCH	0.20298
Qinggan Huoxue Recipe	chaihu	c275	oleic acid	2915	900	ZQPPMHVWECSIRJ-KTKRTIGZSA-N	C(C/C=C\CCCCCCCC)CCCCCC(=O)O	STITCH	0.20298
Qinggan Huoxue Recipe	chaihu	c275	oleic acid	1128	900	ZQPPMHVWECSIRJ-KTKRTIGZSA-N	C(C/C=C\CCCCCCCC)CCCCCC(=O)O	STITCH	0.20298
Qinggan Huoxue Recipe	chaihu	c275	oleic acid	147	900	ZQPPMHVWECSIRJ-KTKRTIGZSA-N	C(C/C=C\CCCCCCCC)CCCCCC(=O)O	STITCH	0.20298
Qinggan Huoxue Recipe	chaihu	c275	oleic acid	6383	900	ZQPPMHVWECSIRJ-KTKRTIGZSA-N	C(C/C=C\CCCCCCCC)CCCCCC(=O)O	STITCH	0.20298
Qinggan Huoxue Recipe	chaihu	c275	oleic acid	1241	900	ZQPPMHVWECSIRJ-KTKRTIGZSA-N	C(C/C=C\CCCCCCCC)CCCCCC(=O)O	STITCH	0.20298
Qinggan Huoxue Recipe	chaihu	c275	oleic acid	10886	900	ZQPPMHVWECSIRJ-KTKRTIGZSA-N	C(C/C=C\CCCCCCCC)CCCCCC(=O)O	STITCH	0.20298
Qinggan Huoxue Recipe	chaihu	c275	oleic acid	5122	900	ZQPPMHVWECSIRJ-KTKRTIGZSA-N	C(C/C=C\CCCCCCCC)CCCCCC(=O)O	STITCH	0.20298
Qinggan Huoxue Recipe	chaihu	c275	oleic acid	222545	900	ZQPPMHVWECSIRJ-KTKRTIGZSA-N	C(C/C=C\CCCCCCCC)CCCCCC(=O)O	STITCH	0.20298
Qinggan Huoxue Recipe	chaihu	c275	oleic acid	4023	910	ZQPPMHVWECSIRJ-KTKRTIGZSA-N	C(C/C=C\CCCCCCCC)CCCCCC(=O)O	STITCH	0.20298
Qinggan Huoxue Recipe	chaihu	c275	oleic acid	5031	900	ZQPPMHVWECSIRJ-KTKRTIGZSA-N	C(C/C=C\CCCCCCCC)CCCCCC(=O)O	STITCH	0.20298
Qinggan Huoxue Recipe	chaihu	c275	oleic acid	7201	900	ZQPPMHVWECSIRJ-KTKRTIGZSA-N	C(C/C=C\CCCCCCCC)CCCCCC(=O)O	STITCH	0.20298
Qinggan Huoxue Recipe	chaihu	c275	oleic acid	5029	900	ZQPPMHVWECSIRJ-KTKRTIGZSA-N	C(C/C=C\CCCCCCCC)CCCCCC(=O)O	STITCH	0.20298
Qinggan Huoxue Recipe	chaihu	c275	oleic acid	2829	900	ZQPPMHVWECSIRJ-KTKRTIGZSA-N	C(C/C=C\CCCCCCCC)CCCCCC(=O)O	STITCH	0.20298
Qinggan Huoxue Recipe	chaihu	c275	oleic acid	5467	551	ZQPPMHVWECSIRJ-KTKRTIGZSA-N	C(C/C=C\CCCCCCCC)CCCCCC(=O)O	STITCH	0.20298
Qinggan Huoxue Recipe	chaihu	c275	oleic acid	836	826	ZQPPMHVWECSIRJ-KTKRTIGZSA-N	C(C/C=C\CCCCCCCC)CCCCCC(=O)O	STITCH	0.20298
Qinggan Huoxue Recipe	chaihu	c275	oleic acid	1579	910	ZQPPMHVWECSIRJ-KTKRTIGZSA-N	C(C/C=C\CCCCCCCC)CCCCCC(=O)O	STITCH	0.20298
Qinggan Huoxue Recipe	chaihu	c275	oleic acid	641371	908	ZQPPMHVWECSIRJ-KTKRTIGZSA-N	C(C/C=C\CCCCCCCC)CCCCCC(=O)O	STITCH	0.20298
Qinggan Huoxue Recipe	chaihu	c275	oleic acid	7351	829	ZQPPMHVWECSIRJ-KTKRTIGZSA-N	C(C/C=C\CCCCCCCC)CCCCCC(=O)O	STITCH	0.20298
Qinggan Huoxue Recipe	chaihu	c275	oleic acid	156	900	ZQPPMHVWECSIRJ-KTKRTIGZSA-N	C(C/C=C\CCCCCCCC)CCCCCC(=O)O	STITCH	0.20298
Qinggan Huoxue Recipe	chaihu	c275	oleic acid	1909	900	ZQPPMHVWECSIRJ-KTKRTIGZSA-N	C(C/C=C\CCCCCCCC)CCCCCC(=O)O	STITCH	0.20298
Qinggan Huoxue Recipe	chaihu	c275	oleic acid	51228	800	ZQPPMHVWECSIRJ-KTKRTIGZSA-N	C(C/C=C\CCCCCCCC)CCCCCC(=O)O	STITCH	0.20298
Qinggan Huoxue Recipe	chaihu	c275	oleic acid	2828	900	ZQPPMHVWECSIRJ-KTKRTIGZSA-N	C(C/C=C\CCCCCCCC)CCCCCC(=O)O	STITCH	0.20298
Qinggan Huoxue Recipe	chaihu	c275	oleic acid	6863	900	ZQPPMHVWECSIRJ-KTKRTIGZSA-N	C(C/C=C\CCCCCCCC)CCCCCC(=O)O	STITCH	0.20298
Qinggan Huoxue Recipe	chaihu	c275	oleic acid	2149	900	ZQPPMHVWECSIRJ-KTKRTIGZSA-N	C(C/C=C\CCCCCCCC)CCCCCC(=O)O	STITCH	0.20298
Qinggan Huoxue Recipe	chaihu	c275	oleic acid	122970	908	ZQPPMHVWECSIRJ-KTKRTIGZSA-N	C(C/C=C\CCCCCCCC)CCCCCC(=O)O	STITCH	0.20298
Qinggan Huoxue Recipe	chaihu	c275	oleic acid	2837	900	ZQPPMHVWECSIRJ-KTKRTIGZSA-N	C(C/C=C\CCCCCCCC)CCCCCC(=O)O	STITCH	0.20298
Qinggan Huoxue Recipe	chaihu	c275	oleic acid	5021	900	ZQPPMHVWECSIRJ-KTKRTIGZSA-N	C(C/C=C\CCCCCCCC)CCCCCC(=O)O	STITCH	0.20298
Qinggan Huoxue Recipe	chaihu	c275	oleic acid	57121	900	ZQPPMHVWECSIRJ-KTKRTIGZSA-N	C(C/C=C\CCCCCCCC)CCCCCC(=O)O	STITCH	0.20298
Qinggan Huoxue Recipe	chaihu	c275	oleic acid	54988	900	ZQPPMHVWECSIRJ-KTKRTIGZSA-N	C(C/C=C\CCCCCCCC)CCCCCC(=O)O	STITCH	0.20298
Qinggan Huoxue Recipe	chaihu	c275	oleic acid	2865	900	ZQPPMHVWECSIRJ-KTKRTIGZSA-N	C(C/C=C\CCCCCCCC)CCCCCC(=O)O	STITCH	0.20298
Qinggan Huoxue Recipe	chaihu	c275	oleic acid	29933	900	ZQPPMHVWECSIRJ-KTKRTIGZSA-N	C(C/C=C\CCCCCCCC)CCCCCC(=O)O	STITCH	0.20298
Qinggan Huoxue Recipe	chaihu	c275	oleic acid	596	444	ZQPPMHVWECSIRJ-KTKRTIGZSA-N	C(C/C=C\CCCCCCCC)CCCCCC(=O)O	STITCH	0.20298
Qinggan Huoxue Recipe	chaihu	c275	oleic acid	2520	900	ZQPPMHVWECSIRJ-KTKRTIGZSA-N	C(C/C=C\CCCCCCCC)CCCCCC(=O)O	STITCH	0.20298
Qinggan Huoxue Recipe	chaihu	c275	oleic acid	5367	900	ZQPPMHVWECSIRJ-KTKRTIGZSA-N	C(C/C=C\CCCCCCCC)CCCCCC(=O)O	STITCH	0.20298
Qinggan Huoxue Recipe	chaihu	c275	oleic acid	10287	900	ZQPPMHVWECSIRJ-KTKRTIGZSA-N	C(C/C=C\CCCCCCCC)CCCCCC(=O)O	STITCH	0.20298
Qinggan Huoxue Recipe	chaihu	c275	oleic acid	54331	900	ZQPPMHVWECSIRJ-KTKRTIGZSA-N	C(C/C=C\CCCCCCCC)CCCCCC(=O)O	STITCH	0.20298
Qinggan Huoxue Recipe	chaihu	c275	oleic acid	887	900	ZQPPMHVWECSIRJ-KTKRTIGZSA-N	C(C/C=C\CCCCCCCC)CCCCCC(=O)O	STITCH	0.20298
Qinggan Huoxue Recipe	chaihu	c275	oleic acid	115557	900	ZQPPMHVWECSIRJ-KTKRTIGZSA-N	C(C/C=C\CCCCCCCC)CCCCCC(=O)O	STITCH	0.20298
Qinggan Huoxue Recipe	chaihu	c275	oleic acid	885	983	ZQPPMHVWECSIRJ-KTKRTIGZSA-N	C(C/C=C\CCCCCCCC)CCCCCC(=O)O	STITCH	0.20298
Qinggan Huoxue Recipe	chaihu	c275	oleic acid	8856	453	ZQPPMHVWECSIRJ-KTKRTIGZSA-N	C(C/C=C\CCCCCCCC)CCCCCC(=O)O	STITCH	0.20298
Qinggan Huoxue Recipe	chaihu	c275	oleic acid	468	816	ZQPPMHVWECSIRJ-KTKRTIGZSA-N	C(C/C=C\CCCCCCCC)CCCCCC(=O)O	STITCH	0.20298
Qinggan Huoxue Recipe	chaihu	c275	oleic acid	1103	820	ZQPPMHVWECSIRJ-KTKRTIGZSA-N	C(C/C=C\CCCCCCCC)CCCCCC(=O)O	STITCH	0.20298
Qinggan Huoxue Recipe	chaihu	c275	oleic acid	1908	900	ZQPPMHVWECSIRJ-KTKRTIGZSA-N	C(C/C=C\CCCCCCCC)CCCCCC(=O)O	STITCH	0.20298
Qinggan Huoxue Recipe	chaihu	c275	oleic acid	9227	900	ZQPPMHVWECSIRJ-KTKRTIGZSA-N	C(C/C=C\CCCCCCCC)CCCCCC(=O)O	STITCH	0.20298
Qinggan Huoxue Recipe	chaihu	c275	oleic acid	3988	580	ZQPPMHVWECSIRJ-KTKRTIGZSA-N	C(C/C=C\CCCCCCCC)CCCCCC(=O)O	STITCH	0.20298
Qinggan Huoxue Recipe	chaihu	c275	oleic acid	23236	900	ZQPPMHVWECSIRJ-KTKRTIGZSA-N	C(C/C=C\CCCCCCCC)CCCCCC(=O)O	STITCH	0.20298
Qinggan Huoxue Recipe	chaihu	c275	oleic acid	7204	900	ZQPPMHVWECSIRJ-KTKRTIGZSA-N	C(C/C=C\CCCCCCCC)CCCCCC(=O)O	STITCH	0.20298
Qinggan Huoxue Recipe	chaihu	c275	oleic acid	7060	705	ZQPPMHVWECSIRJ-KTKRTIGZSA-N	C(C/C=C\CCCCCCCC)CCCCCC(=O)O	STITCH	0.20298
Qinggan Huoxue Recipe	chaihu	c275	oleic acid	2182	917	ZQPPMHVWECSIRJ-KTKRTIGZSA-N	C(C/C=C\CCCCCCCC)CCCCCC(=O)O	STITCH	0.20298
Qinggan Huoxue Recipe	chaihu	c275	oleic acid	2358	900	ZQPPMHVWECSIRJ-KTKRTIGZSA-N	C(C/C=C\CCCCCCCC)CCCCCC(=O)O	STITCH	0.20298
Qinggan Huoxue Recipe	chaihu	c275	oleic acid	142827	900	ZQPPMHVWECSIRJ-KTKRTIGZSA-N	C(C/C=C\CCCCCCCC)CCCCCC(=O)O	STITCH	0.20298
Qinggan Huoxue Recipe	chaihu	c275	oleic acid	257313	900	ZQPPMHVWECSIRJ-KTKRTIGZSA-N	C(C/C=C\CCCCCCCC)CCCCCC(=O)O	STITCH	0.20298
Qinggan Huoxue Recipe	chaihu	c275	oleic acid	108	561	ZQPPMHVWECSIRJ-KTKRTIGZSA-N	C(C/C=C\CCCCCCCC)CCCCCC(=O)O	STITCH	0.20298
Qinggan Huoxue Recipe	chaihu	c275	oleic acid	10161	900	ZQPPMHVWECSIRJ-KTKRTIGZSA-N	C(C/C=C\CCCCCCCC)CCCCCC(=O)O	STITCH	0.20298
Qinggan Huoxue Recipe	chaihu	c275	oleic acid	9672	900	ZQPPMHVWECSIRJ-KTKRTIGZSA-N	C(C/C=C\CCCCCCCC)CCCCCC(=O)O	STITCH	0.20298
Qinggan Huoxue Recipe	chaihu	c275	oleic acid	347148	900	ZQPPMHVWECSIRJ-KTKRTIGZSA-N	C(C/C=C\CCCCCCCC)CCCCCC(=O)O	STITCH	0.20298
Qinggan Huoxue Recipe	chaihu	c275	oleic acid	6720	525	ZQPPMHVWECSIRJ-KTKRTIGZSA-N	C(C/C=C\CCCCCCCC)CCCCCC(=O)O	STITCH	0.20298
Qinggan Huoxue Recipe	chaihu	c275	oleic acid	51703	934	ZQPPMHVWECSIRJ-KTKRTIGZSA-N	C(C/C=C\CCCCCCCC)CCCCCC(=O)O	STITCH	0.20298
Qinggan Huoxue Recipe	chaihu	c275	oleic acid	6288	900	ZQPPMHVWECSIRJ-KTKRTIGZSA-N	C(C/C=C\CCCCCCCC)CCCCCC(=O)O	STITCH	0.20298
Qinggan Huoxue Recipe	chaihu	c275	oleic acid	2695	908	ZQPPMHVWECSIRJ-KTKRTIGZSA-N	C(C/C=C\CCCCCCCC)CCCCCC(=O)O	STITCH	0.20298
Qinggan Huoxue Recipe	chaihu	c275	oleic acid	2181	920	ZQPPMHVWECSIRJ-KTKRTIGZSA-N	C(C/C=C\CCCCCCCC)CCCCCC(=O)O	STITCH	0.20298
Qinggan Huoxue Recipe	chaihu	c275	oleic acid	1902	900	ZQPPMHVWECSIRJ-KTKRTIGZSA-N	C(C/C=C\CCCCCCCC)CCCCCC(=O)O	STITCH	0.20298
Qinggan Huoxue Recipe	chaihu	c275	oleic acid	387129	900	ZQPPMHVWECSIRJ-KTKRTIGZSA-N	C(C/C=C\CCCCCCCC)CCCCCC(=O)O	STITCH	0.20298
Qinggan Huoxue Recipe	chaihu	c275	oleic acid	183	900	ZQPPMHVWECSIRJ-KTKRTIGZSA-N	C(C/C=C\CCCCCCCC)CCCCCC(=O)O	STITCH	0.20298
Qinggan Huoxue Recipe	chaihu	c275	oleic acid	7058	658	ZQPPMHVWECSIRJ-KTKRTIGZSA-N	C(C/C=C\CCCCCCCC)CCCCCC(=O)O	STITCH	0.20298
Qinggan Huoxue Recipe	chaihu	c275	oleic acid	142	724	ZQPPMHVWECSIRJ-KTKRTIGZSA-N	C(C/C=C\CCCCCCCC)CCCCCC(=O)O	STITCH	0.20298
Qinggan Huoxue Recipe	chaihu	c275	oleic acid	3814	900	ZQPPMHVWECSIRJ-KTKRTIGZSA-N	C(C/C=C\CCCCCCCC)CCCCCC(=O)O	STITCH	0.20298
Qinggan Huoxue Recipe	chaihu	c275	oleic acid	64407	900	ZQPPMHVWECSIRJ-KTKRTIGZSA-N	C(C/C=C\CCCCCCCC)CCCCCC(=O)O	STITCH	0.20298
Qinggan Huoxue Recipe	chaihu	c275	oleic acid	6375	900	ZQPPMHVWECSIRJ-KTKRTIGZSA-N	C(C/C=C\CCCCCCCC)CCCCCC(=O)O	STITCH	0.20298
Qinggan Huoxue Recipe	chaihu	c275	oleic acid	6846	900	ZQPPMHVWECSIRJ-KTKRTIGZSA-N	C(C/C=C\CCCCCCCC)CCCCCC(=O)O	STITCH	0.20298
Qinggan Huoxue Recipe	chaihu	c275	oleic acid	336	900	ZQPPMHVWECSIRJ-KTKRTIGZSA-N	C(C/C=C\CCCCCCCC)CCCCCC(=O)O	STITCH	0.20298
Qinggan Huoxue Recipe	chaihu	c275	oleic acid	7059	705	ZQPPMHVWECSIRJ-KTKRTIGZSA-N	C(C/C=C\CCCCCCCC)CCCCCC(=O)O	STITCH	0.20298
Qinggan Huoxue Recipe	chaihu	c275	oleic acid	6319	718	ZQPPMHVWECSIRJ-KTKRTIGZSA-N	C(C/C=C\CCCCCCCC)CCCCCC(=O)O	STITCH	0.20298
Qinggan Huoxue Recipe	chaihu	c275	oleic acid	4923	900	ZQPPMHVWECSIRJ-KTKRTIGZSA-N	C(C/C=C\CCCCCCCC)CCCCCC(=O)O	STITCH	0.20298
Qinggan Huoxue Recipe	chaihu	c275	oleic acid	23566	900	ZQPPMHVWECSIRJ-KTKRTIGZSA-N	C(C/C=C\CCCCCCCC)CCCCCC(=O)O	STITCH	0.20298
Qinggan Huoxue Recipe	chaihu	c275	oleic acid	5737	900	ZQPPMHVWECSIRJ-KTKRTIGZSA-N	C(C/C=C\CCCCCCCC)CCCCCC(=O)O	STITCH	0.20298
Qinggan Huoxue Recipe	chaihu	c275	oleic acid	2239	900	ZQPPMHVWECSIRJ-KTKRTIGZSA-N	C(C/C=C\CCCCCCCC)CCCCCC(=O)O	STITCH	0.20298
Qinggan Huoxue Recipe	chaihu	c275	oleic acid	3062	900	ZQPPMHVWECSIRJ-KTKRTIGZSA-N	C(C/C=C\CCCCCCCC)CCCCCC(=O)O	STITCH	0.20298
Qinggan Huoxue Recipe	chaihu	c275	oleic acid	338557	935	ZQPPMHVWECSIRJ-KTKRTIGZSA-N	C(C/C=C\CCCCCCCC)CCCCCC(=O)O	STITCH	0.20298
Qinggan Huoxue Recipe	chaihu	c275	oleic acid	5730	800	ZQPPMHVWECSIRJ-KTKRTIGZSA-N	C(C/C=C\CCCCCCCC)CCCCCC(=O)O	STITCH	0.20298
Qinggan Huoxue Recipe	chaihu	c275	oleic acid	284541	910	ZQPPMHVWECSIRJ-KTKRTIGZSA-N	C(C/C=C\CCCCCCCC)CCCCCC(=O)O	STITCH	0.20298
Qinggan Huoxue Recipe	chaihu	c275	oleic acid	94233	900	ZQPPMHVWECSIRJ-KTKRTIGZSA-N	C(C/C=C\CCCCCCCC)CCCCCC(=O)O	STITCH	0.20298
Qinggan Huoxue Recipe	chaihu	c275	oleic acid	1907	900	ZQPPMHVWECSIRJ-KTKRTIGZSA-N	C(C/C=C\CCCCCCCC)CCCCCC(=O)O	STITCH	0.20298
Qinggan Huoxue Recipe	chaihu	c275	oleic acid	6385	900	ZQPPMHVWECSIRJ-KTKRTIGZSA-N	C(C/C=C\CCCCCCCC)CCCCCC(=O)O	STITCH	0.20298
Qinggan Huoxue Recipe	chaihu	c275	oleic acid	10800	900	ZQPPMHVWECSIRJ-KTKRTIGZSA-N	C(C/C=C\CCCCCCCC)CCCCCC(=O)O	STITCH	0.20298
Qinggan Huoxue Recipe	chaihu	c275	oleic acid	6865	900	ZQPPMHVWECSIRJ-KTKRTIGZSA-N	C(C/C=C\CCCCCCCC)CCCCCC(=O)O	STITCH	0.20298
Qinggan Huoxue Recipe	chaihu	c275	oleic acid	3061	900	ZQPPMHVWECSIRJ-KTKRTIGZSA-N	C(C/C=C\CCCCCCCC)CCCCCC(=O)O	STITCH	0.20298
Qinggan Huoxue Recipe	chaihu	c275	oleic acid	2170	866	ZQPPMHVWECSIRJ-KTKRTIGZSA-N	C(C/C=C\CCCCCCCC)CCCCCC(=O)O	STITCH	0.20298
Qinggan Huoxue Recipe	chaihu	c275	oleic acid	3339	900	ZQPPMHVWECSIRJ-KTKRTIGZSA-N	C(C/C=C\CCCCCCCC)CCCCCC(=O)O	STITCH	0.20298
Qinggan Huoxue Recipe	chaihu	c275	oleic acid	19	767	ZQPPMHVWECSIRJ-KTKRTIGZSA-N	C(C/C=C\CCCCCCCC)CCCCCC(=O)O	STITCH	0.20298
Qinggan Huoxue Recipe	chaihu	c275	oleic acid	9630	900	ZQPPMHVWECSIRJ-KTKRTIGZSA-N	C(C/C=C\CCCCCCCC)CCCCCC(=O)O	STITCH	0.20298
Qinggan Huoxue Recipe	chaihu	c275	oleic acid	129521	900	ZQPPMHVWECSIRJ-KTKRTIGZSA-N	C(C/C=C\CCCCCCCC)CCCCCC(=O)O	STITCH	0.20298
Qinggan Huoxue Recipe	chaihu	c275	oleic acid	10082	900	ZQPPMHVWECSIRJ-KTKRTIGZSA-N	C(C/C=C\CCCCCCCC)CCCCCC(=O)O	STITCH	0.20298
Qinggan Huoxue Recipe	chaihu	c275	oleic acid	2262	900	ZQPPMHVWECSIRJ-KTKRTIGZSA-N	C(C/C=C\CCCCCCCC)CCCCCC(=O)O	STITCH	0.20298
Qinggan Huoxue Recipe	chaihu	c275	oleic acid	1910	900	ZQPPMHVWECSIRJ-KTKRTIGZSA-N	C(C/C=C\CCCCCCCC)CCCCCC(=O)O	STITCH	0.20298
Qinggan Huoxue Recipe	chaihu	c275	oleic acid	11332	800	ZQPPMHVWECSIRJ-KTKRTIGZSA-N	C(C/C=C\CCCCCCCC)CCCCCC(=O)O	STITCH	0.20298
Qinggan Huoxue Recipe	chaihu	c275	oleic acid	55301	800	ZQPPMHVWECSIRJ-KTKRTIGZSA-N	C(C/C=C\CCCCCCCC)CCCCCC(=O)O	STITCH	0.20298
Qinggan Huoxue Recipe	chaihu	c275	oleic acid	3356	907	ZQPPMHVWECSIRJ-KTKRTIGZSA-N	C(C/C=C\CCCCCCCC)CCCCCC(=O)O	STITCH	0.20298
Qinggan Huoxue Recipe	chaihu	c275	oleic acid	375790	900	ZQPPMHVWECSIRJ-KTKRTIGZSA-N	C(C/C=C\CCCCCCCC)CCCCCC(=O)O	STITCH	0.20298
Qinggan Huoxue Recipe	chaihu	c275	oleic acid	1906	900	ZQPPMHVWECSIRJ-KTKRTIGZSA-N	C(C/C=C\CCCCCCCC)CCCCCC(=O)O	STITCH	0.20298
Qinggan Huoxue Recipe	chaihu	c275	oleic acid	146	900	ZQPPMHVWECSIRJ-KTKRTIGZSA-N	C(C/C=C\CCCCCCCC)CCCCCC(=O)O	STITCH	0.20298
Qinggan Huoxue Recipe	chaihu	c275	oleic acid	2925	900	ZQPPMHVWECSIRJ-KTKRTIGZSA-N	C(C/C=C\CCCCCCCC)CCCCCC(=O)O	STITCH	0.20298
Qinggan Huoxue Recipe	chaihu	c275	oleic acid	551	900	ZQPPMHVWECSIRJ-KTKRTIGZSA-N	C(C/C=C\CCCCCCCC)CCCCCC(=O)O	STITCH	0.20298
Qinggan Huoxue Recipe	chaihu	c275	oleic acid	148	900	ZQPPMHVWECSIRJ-KTKRTIGZSA-N	C(C/C=C\CCCCCCCC)CCCCCC(=O)O	STITCH	0.20298
Qinggan Huoxue Recipe	chaihu	c275	oleic acid	1133	900	ZQPPMHVWECSIRJ-KTKRTIGZSA-N	C(C/C=C\CCCCCCCC)CCCCCC(=O)O	STITCH	0.20298
Qinggan Huoxue Recipe	chaihu	c275	oleic acid	2869	900	ZQPPMHVWECSIRJ-KTKRTIGZSA-N	C(C/C=C\CCCCCCCC)CCCCCC(=O)O	STITCH	0.20298
Qinggan Huoxue Recipe	chaihu	c275	oleic acid	2539	486	ZQPPMHVWECSIRJ-KTKRTIGZSA-N	C(C/C=C\CCCCCCCC)CCCCCC(=O)O	STITCH	0.20298
Qinggan Huoxue Recipe	chaihu	c275	oleic acid	2719	900	ZQPPMHVWECSIRJ-KTKRTIGZSA-N	C(C/C=C\CCCCCCCC)CCCCCC(=O)O	STITCH	0.20298
Qinggan Huoxue Recipe	chaihu	c275	oleic acid	84109	900	ZQPPMHVWECSIRJ-KTKRTIGZSA-N	C(C/C=C\CCCCCCCC)CCCCCC(=O)O	STITCH	0.20298
Qinggan Huoxue Recipe	chaihu	c275	oleic acid	4828	900	ZQPPMHVWECSIRJ-KTKRTIGZSA-N	C(C/C=C\CCCCCCCC)CCCCCC(=O)O	STITCH	0.20298
Qinggan Huoxue Recipe	chaihu	c275	oleic acid	3269	900	ZQPPMHVWECSIRJ-KTKRTIGZSA-N	C(C/C=C\CCCCCCCC)CCCCCC(=O)O	STITCH	0.20298
Qinggan Huoxue Recipe	chaihu	c275	oleic acid	594857	900	ZQPPMHVWECSIRJ-KTKRTIGZSA-N	C(C/C=C\CCCCCCCC)CCCCCC(=O)O	STITCH	0.20298
Qinggan Huoxue Recipe	chaihu	c275	oleic acid	341392	900	ZQPPMHVWECSIRJ-KTKRTIGZSA-N	C(C/C=C\CCCCCCCC)CCCCCC(=O)O	STITCH	0.20298
Qinggan Huoxue Recipe	chaihu	c275	oleic acid	2642	900	ZQPPMHVWECSIRJ-KTKRTIGZSA-N	C(C/C=C\CCCCCCCC)CCCCCC(=O)O	STITCH	0.20298
Qinggan Huoxue Recipe	chaihu	c275	oleic acid	9170	900	ZQPPMHVWECSIRJ-KTKRTIGZSA-N	C(C/C=C\CCCCCCCC)CCCCCC(=O)O	STITCH	0.20298
Qinggan Huoxue Recipe	chaihu	c275	oleic acid	4647	900	ZQPPMHVWECSIRJ-KTKRTIGZSA-N	C(C/C=C\CCCCCCCC)CCCCCC(=O)O	STITCH	0.20298
Qinggan Huoxue Recipe	chaihu	c275	oleic acid	2641	986	ZQPPMHVWECSIRJ-KTKRTIGZSA-N	C(C/C=C\CCCCCCCC)CCCCCC(=O)O	STITCH	0.20298
Qinggan Huoxue Recipe	chaihu	c275	oleic acid	10062	563	ZQPPMHVWECSIRJ-KTKRTIGZSA-N	C(C/C=C\CCCCCCCC)CCCCCC(=O)O	STITCH	0.20298
Qinggan Huoxue Recipe	chaihu	c275	oleic acid	4295	908	ZQPPMHVWECSIRJ-KTKRTIGZSA-N	C(C/C=C\CCCCCCCC)CCCCCC(=O)O	STITCH	0.20298
Qinggan Huoxue Recipe	chaihu	c275	oleic acid	6915	900	ZQPPMHVWECSIRJ-KTKRTIGZSA-N	C(C/C=C\CCCCCCCC)CCCCCC(=O)O	STITCH	0.20298
Qinggan Huoxue Recipe	chaihu	c275	oleic acid	7124	749	ZQPPMHVWECSIRJ-KTKRTIGZSA-N	C(C/C=C\CCCCCCCC)CCCCCC(=O)O	STITCH	0.20298
Qinggan Huoxue Recipe	chaihu	c275	oleic acid	627	800	ZQPPMHVWECSIRJ-KTKRTIGZSA-N	C(C/C=C\CCCCCCCC)CCCCCC(=O)O	STITCH	0.20298
Qinggan Huoxue Recipe	chaihu	c275	oleic acid	6256	742	ZQPPMHVWECSIRJ-KTKRTIGZSA-N	C(C/C=C\CCCCCCCC)CCCCCC(=O)O	STITCH	0.20298
Qinggan Huoxue Recipe	chaihu	c275	oleic acid	56413	900	ZQPPMHVWECSIRJ-KTKRTIGZSA-N	C(C/C=C\CCCCCCCC)CCCCCC(=O)O	STITCH	0.20298
Qinggan Huoxue Recipe	chaihu	c275	oleic acid	8111	900	ZQPPMHVWECSIRJ-KTKRTIGZSA-N	C(C/C=C\CCCCCCCC)CCCCCC(=O)O	STITCH	0.20298
Qinggan Huoxue Recipe	chaihu	c275	oleic acid	3949	918	ZQPPMHVWECSIRJ-KTKRTIGZSA-N	C(C/C=C\CCCCCCCC)CCCCCC(=O)O	STITCH	0.20298
Qinggan Huoxue Recipe	chaihu	c132	DBP	2099	728	DOIRQSBPFJWKBE-UHFFFAOYSA-N	c1(c(C(=O)OCCCC)cccc1)C(=O)OCCCC	STITCH	0.47523
Qinggan Huoxue Recipe	chaihu	c132	DBP	2798	408	DOIRQSBPFJWKBE-UHFFFAOYSA-N	c1(c(C(=O)OCCCC)cccc1)C(=O)OCCCC	STITCH	0.47523
Qinggan Huoxue Recipe	chaihu	c132	DBP	3569	700	DOIRQSBPFJWKBE-UHFFFAOYSA-N	c1(c(C(=O)OCCCC)cccc1)C(=O)OCCCC	STITCH	0.47523
Qinggan Huoxue Recipe	chaihu	c132	DBP	8989	700	DOIRQSBPFJWKBE-UHFFFAOYSA-N	c1(c(C(=O)OCCCC)cccc1)C(=O)OCCCC	STITCH	0.47523
Qinggan Huoxue Recipe	chaihu	c132	DBP	207	700	DOIRQSBPFJWKBE-UHFFFAOYSA-N	c1(c(C(=O)OCCCC)cccc1)C(=O)OCCCC	STITCH	0.47523
Qinggan Huoxue Recipe	chaihu	c132	DBP	1956	700	DOIRQSBPFJWKBE-UHFFFAOYSA-N	c1(c(C(=O)OCCCC)cccc1)C(=O)OCCCC	STITCH	0.47523
Qinggan Huoxue Recipe	chaihu	c132	DBP	5319	794	DOIRQSBPFJWKBE-UHFFFAOYSA-N	c1(c(C(=O)OCCCC)cccc1)C(=O)OCCCC	STITCH	0.47523
Qinggan Huoxue Recipe	chaihu	c132	DBP	354	700	DOIRQSBPFJWKBE-UHFFFAOYSA-N	c1(c(C(=O)OCCCC)cccc1)C(=O)OCCCC	STITCH	0.47523
Qinggan Huoxue Recipe	chaihu	c132	DBP	7173	700	DOIRQSBPFJWKBE-UHFFFAOYSA-N	c1(c(C(=O)OCCCC)cccc1)C(=O)OCCCC	STITCH	0.47523
Qinggan Huoxue Recipe	chaihu	c132	DBP	2932	700	DOIRQSBPFJWKBE-UHFFFAOYSA-N	c1(c(C(=O)OCCCC)cccc1)C(=O)OCCCC	STITCH	0.47523
Qinggan Huoxue Recipe	chaihu	c132	DBP	8856	700	DOIRQSBPFJWKBE-UHFFFAOYSA-N	c1(c(C(=O)OCCCC)cccc1)C(=O)OCCCC	STITCH	0.47523
Qinggan Huoxue Recipe	chaihu	c132	DBP	6714	700	DOIRQSBPFJWKBE-UHFFFAOYSA-N	c1(c(C(=O)OCCCC)cccc1)C(=O)OCCCC	STITCH	0.47523
Qinggan Huoxue Recipe	chaihu	c132	DBP	9970	938	DOIRQSBPFJWKBE-UHFFFAOYSA-N	c1(c(C(=O)OCCCC)cccc1)C(=O)OCCCC	STITCH	0.47523
Qinggan Huoxue Recipe	chaihu	c132	DBP	367	734	DOIRQSBPFJWKBE-UHFFFAOYSA-N	c1(c(C(=O)OCCCC)cccc1)C(=O)OCCCC	STITCH	0.47523
Qinggan Huoxue Recipe	chaihu	c132	DBP	64600	597	DOIRQSBPFJWKBE-UHFFFAOYSA-N	c1(c(C(=O)OCCCC)cccc1)C(=O)OCCCC	STITCH	0.47523
Qinggan Huoxue Recipe	chaihu	c132	DBP	26279	597	DOIRQSBPFJWKBE-UHFFFAOYSA-N	c1(c(C(=O)OCCCC)cccc1)C(=O)OCCCC	STITCH	0.47523
Qinggan Huoxue Recipe	chaihu	c132	DBP	5322	597	DOIRQSBPFJWKBE-UHFFFAOYSA-N	c1(c(C(=O)OCCCC)cccc1)C(=O)OCCCC	STITCH	0.47523
Qinggan Huoxue Recipe	chaihu	c132	DBP	5320	597	DOIRQSBPFJWKBE-UHFFFAOYSA-N	c1(c(C(=O)OCCCC)cccc1)C(=O)OCCCC	STITCH	0.47523
Qinggan Huoxue Recipe	chaihu	c132	DBP	30814	597	DOIRQSBPFJWKBE-UHFFFAOYSA-N	c1(c(C(=O)OCCCC)cccc1)C(=O)OCCCC	STITCH	0.47523
Qinggan Huoxue Recipe	chaihu	c132	DBP	8399	597	DOIRQSBPFJWKBE-UHFFFAOYSA-N	c1(c(C(=O)OCCCC)cccc1)C(=O)OCCCC	STITCH	0.47523
Qinggan Huoxue Recipe	chaihu	c302	2-heptanone	2950	700	CATSNJVOTSVZJV-UHFFFAOYSA-N	C(CCCC)C(=O)C	STITCH	0.51025
Qinggan Huoxue Recipe	chaihu	c303	WLN: VH6	231	700	FXHGMKSSBGDXIY-UHFFFAOYSA-N	C(CCC=O)CCC	STITCH	0.39567
Qinggan Huoxue Recipe	chaihu	c40	WLN: VHR	218	841	HUMNYLRZRPPJDN-UHFFFAOYSA-N	c1(ccccc1)C=O	STITCH	0.49666
Qinggan Huoxue Recipe	chaihu	c40	WLN: VHR	217	728	HUMNYLRZRPPJDN-UHFFFAOYSA-N	c1(ccccc1)C=O	STITCH	0.49666
Qinggan Huoxue Recipe	chaihu	c40	WLN: VHR	8824	713	HUMNYLRZRPPJDN-UHFFFAOYSA-N	c1(ccccc1)C=O	STITCH	0.49666
Qinggan Huoxue Recipe	chaihu	c40	WLN: VHR	4312	800	HUMNYLRZRPPJDN-UHFFFAOYSA-N	c1(ccccc1)C=O	STITCH	0.49666
Qinggan Huoxue Recipe	chaihu	c40	WLN: VHR	224	501	HUMNYLRZRPPJDN-UHFFFAOYSA-N	c1(ccccc1)C=O	STITCH	0.49666
Qinggan Huoxue Recipe	chaihu	c40	WLN: VHR	1066	582	HUMNYLRZRPPJDN-UHFFFAOYSA-N	c1(ccccc1)C=O	STITCH	0.49666
Qinggan Huoxue Recipe	chaihu	c305	OYA	2693	565	NUJGJRNETVAIRJ-UHFFFAOYSA-N	C(CCCC)CCC=O	STITCH	0.39581
Qinggan Huoxue Recipe	chaihu	c305	OYA	2353	800	NUJGJRNETVAIRJ-UHFFFAOYSA-N	C(CCCC)CCC=O	STITCH	0.39581
Qinggan Huoxue Recipe	chaihu	c305	OYA	125	800	NUJGJRNETVAIRJ-UHFFFAOYSA-N	C(CCCC)CCC=O	STITCH	0.39581
Qinggan Huoxue Recipe	chaihu	c305	OYA	224	914	NUJGJRNETVAIRJ-UHFFFAOYSA-N	C(CCCC)CCC=O	STITCH	0.39581
Qinggan Huoxue Recipe	chaihu	c305	OYA	223	914	NUJGJRNETVAIRJ-UHFFFAOYSA-N	C(CCCC)CCC=O	STITCH	0.39581
Qinggan Huoxue Recipe	chaihu	c305	OYA	219	914	NUJGJRNETVAIRJ-UHFFFAOYSA-N	C(CCCC)CCC=O	STITCH	0.39581
Qinggan Huoxue Recipe	chaihu	c305	OYA	130	800	NUJGJRNETVAIRJ-UHFFFAOYSA-N	C(CCCC)CCC=O	STITCH	0.39581
Qinggan Huoxue Recipe	chaihu	c1240	2,4-Heptdienal	231	700	SATICYYAWWYRAM-VNKDHWASSA-N	C(=C\CC)/C=C/C=O	STITCH	0.30756
Qinggan Huoxue Recipe	chaihu	c41	Hyacinthin	218	914	DTUQWGWMVIHBKE-UHFFFAOYSA-N	c1(ccccc1)CC=O	STITCH	0.429
Qinggan Huoxue Recipe	chaihu	c41	Hyacinthin	222	913	DTUQWGWMVIHBKE-UHFFFAOYSA-N	c1(ccccc1)CC=O	STITCH	0.429
Qinggan Huoxue Recipe	chaihu	c41	Hyacinthin	217	900	DTUQWGWMVIHBKE-UHFFFAOYSA-N	c1(ccccc1)CC=O	STITCH	0.429
Qinggan Huoxue Recipe	chaihu	c41	Hyacinthin	3576	700	DTUQWGWMVIHBKE-UHFFFAOYSA-N	c1(ccccc1)CC=O	STITCH	0.429
Qinggan Huoxue Recipe	chaihu	c41	Hyacinthin	125	926	DTUQWGWMVIHBKE-UHFFFAOYSA-N	c1(ccccc1)CC=O	STITCH	0.429
Qinggan Huoxue Recipe	chaihu	c41	Hyacinthin	220	900	DTUQWGWMVIHBKE-UHFFFAOYSA-N	c1(ccccc1)CC=O	STITCH	0.429
Qinggan Huoxue Recipe	chaihu	c41	Hyacinthin	4128	900	DTUQWGWMVIHBKE-UHFFFAOYSA-N	c1(ccccc1)CC=O	STITCH	0.429
Qinggan Huoxue Recipe	chaihu	c41	Hyacinthin	224	914	DTUQWGWMVIHBKE-UHFFFAOYSA-N	c1(ccccc1)CC=O	STITCH	0.429
Qinggan Huoxue Recipe	chaihu	c41	Hyacinthin	4129	900	DTUQWGWMVIHBKE-UHFFFAOYSA-N	c1(ccccc1)CC=O	STITCH	0.429
Qinggan Huoxue Recipe	chaihu	c41	Hyacinthin	130	926	DTUQWGWMVIHBKE-UHFFFAOYSA-N	c1(ccccc1)CC=O	STITCH	0.429
Qinggan Huoxue Recipe	chaihu	c41	Hyacinthin	7124	700	DTUQWGWMVIHBKE-UHFFFAOYSA-N	c1(ccccc1)CC=O	STITCH	0.429
Qinggan Huoxue Recipe	chaihu	c1020	l-Menthone	7442	441	NFLGAXVYCFJBMK-BDAKNGLRSA-N	[C@@H]1(C(=O)C[C@@H](CC1)C)C(C)C	STITCH	0.56725
Qinggan Huoxue Recipe	chaihu	c639	trans-2-nonenal	218	700	BSAIUMLZVGUGKX-BQYQJAHWSA-N	C(=O)/C=C/CCCCCC	STITCH	0.31435
Qinggan Huoxue Recipe	chaihu	c639	trans-2-nonenal	231	700	BSAIUMLZVGUGKX-BQYQJAHWSA-N	C(=O)/C=C/CCCCCC	STITCH	0.31435
Qinggan Huoxue Recipe	chaihu	c639	trans-2-nonenal	216	722	BSAIUMLZVGUGKX-BQYQJAHWSA-N	C(=O)/C=C/CCCCCC	STITCH	0.31435
Qinggan Huoxue Recipe	chaihu	c505	trans-2,4-decadienal	231	700	JZQKTMZYLHNFPL-BLHCBFLLSA-N	C(=O)/C=C/C=C/CCCCC	STITCH	0.24704
Qinggan Huoxue Recipe	chaihu	c276	stearic acid	2099	789	QIQXTHQIDYTFRH-UHFFFAOYSA-N	C(CCCCCCCCCCC)CCCCCC(=O)O	STITCH	0.30168
Qinggan Huoxue Recipe	chaihu	c276	stearic acid	79152	475	QIQXTHQIDYTFRH-UHFFFAOYSA-N	C(CCCCCCCCCCC)CCCCCC(=O)O	STITCH	0.30168
Qinggan Huoxue Recipe	chaihu	c276	stearic acid	1311	795	QIQXTHQIDYTFRH-UHFFFAOYSA-N	C(CCCCCCCCCCC)CCCCCC(=O)O	STITCH	0.30168
Qinggan Huoxue Recipe	chaihu	c276	stearic acid	345	900	QIQXTHQIDYTFRH-UHFFFAOYSA-N	C(CCCCCCCCCCC)CCCCCC(=O)O	STITCH	0.30168
Qinggan Huoxue Recipe	chaihu	c276	stearic acid	5947	900	QIQXTHQIDYTFRH-UHFFFAOYSA-N	C(CCCCCCCCCCC)CCCCCC(=O)O	STITCH	0.30168
Qinggan Huoxue Recipe	chaihu	c276	stearic acid	338	915	QIQXTHQIDYTFRH-UHFFFAOYSA-N	C(CCCCCCCCCCC)CCCCCC(=O)O	STITCH	0.30168
Qinggan Huoxue Recipe	chaihu	c276	stearic acid	335	909	QIQXTHQIDYTFRH-UHFFFAOYSA-N	C(CCCCCCCCCCC)CCCCCC(=O)O	STITCH	0.30168
Qinggan Huoxue Recipe	chaihu	c276	stearic acid	10965	900	QIQXTHQIDYTFRH-UHFFFAOYSA-N	C(CCCCCCCCCCC)CCCCCC(=O)O	STITCH	0.30168
Qinggan Huoxue Recipe	chaihu	c276	stearic acid	4035	900	QIQXTHQIDYTFRH-UHFFFAOYSA-N	C(CCCCCCCCCCC)CCCCCC(=O)O	STITCH	0.30168
Qinggan Huoxue Recipe	chaihu	c276	stearic acid	348	921	QIQXTHQIDYTFRH-UHFFFAOYSA-N	C(CCCCCCCCCCC)CCCCCC(=O)O	STITCH	0.30168
Qinggan Huoxue Recipe	chaihu	c276	stearic acid	6382	900	QIQXTHQIDYTFRH-UHFFFAOYSA-N	C(CCCCCCCCCCC)CCCCCC(=O)O	STITCH	0.30168
Qinggan Huoxue Recipe	chaihu	c276	stearic acid	2167	825	QIQXTHQIDYTFRH-UHFFFAOYSA-N	C(CCCCCCCCCCC)CCCCCC(=O)O	STITCH	0.30168
Qinggan Huoxue Recipe	chaihu	c276	stearic acid	570	800	QIQXTHQIDYTFRH-UHFFFAOYSA-N	C(CCCCCCCCCCC)CCCCCC(=O)O	STITCH	0.30168
Qinggan Huoxue Recipe	chaihu	c276	stearic acid	7057	658	QIQXTHQIDYTFRH-UHFFFAOYSA-N	C(CCCCCCCCCCC)CCCCCC(=O)O	STITCH	0.30168
Qinggan Huoxue Recipe	chaihu	c276	stearic acid	6095	724	QIQXTHQIDYTFRH-UHFFFAOYSA-N	C(CCCCCCCCCCC)CCCCCC(=O)O	STITCH	0.30168
Qinggan Huoxue Recipe	chaihu	c276	stearic acid	6121	900	QIQXTHQIDYTFRH-UHFFFAOYSA-N	C(CCCCCCCCCCC)CCCCCC(=O)O	STITCH	0.30168
Qinggan Huoxue Recipe	chaihu	c276	stearic acid	5465	808	QIQXTHQIDYTFRH-UHFFFAOYSA-N	C(CCCCCCCCCCC)CCCCCC(=O)O	STITCH	0.30168
Qinggan Huoxue Recipe	chaihu	c276	stearic acid	51586	620	QIQXTHQIDYTFRH-UHFFFAOYSA-N	C(CCCCCCCCCCC)CCCCCC(=O)O	STITCH	0.30168
Qinggan Huoxue Recipe	chaihu	c276	stearic acid	4036	900	QIQXTHQIDYTFRH-UHFFFAOYSA-N	C(CCCCCCCCCCC)CCCCCC(=O)O	STITCH	0.30168
Qinggan Huoxue Recipe	chaihu	c276	stearic acid	2817	900	QIQXTHQIDYTFRH-UHFFFAOYSA-N	C(CCCCCCCCCCC)CCCCCC(=O)O	STITCH	0.30168
Qinggan Huoxue Recipe	chaihu	c276	stearic acid	207	736	QIQXTHQIDYTFRH-UHFFFAOYSA-N	C(CCCCCCCCCCC)CCCCCC(=O)O	STITCH	0.30168
Qinggan Huoxue Recipe	chaihu	c276	stearic acid	5047	773	QIQXTHQIDYTFRH-UHFFFAOYSA-N	C(CCCCCCCCCCC)CCCCCC(=O)O	STITCH	0.30168
Qinggan Huoxue Recipe	chaihu	c276	stearic acid	5468	450	QIQXTHQIDYTFRH-UHFFFAOYSA-N	C(CCCCCCCCCCC)CCCCCC(=O)O	STITCH	0.30168
Qinggan Huoxue Recipe	chaihu	c276	stearic acid	221914	900	QIQXTHQIDYTFRH-UHFFFAOYSA-N	C(CCCCCCCCCCC)CCCCCC(=O)O	STITCH	0.30168
Qinggan Huoxue Recipe	chaihu	c276	stearic acid	213	848	QIQXTHQIDYTFRH-UHFFFAOYSA-N	C(CCCCCCCCCCC)CCCCCC(=O)O	STITCH	0.30168
Qinggan Huoxue Recipe	chaihu	c276	stearic acid	7804	900	QIQXTHQIDYTFRH-UHFFFAOYSA-N	C(CCCCCCCCCCC)CCCCCC(=O)O	STITCH	0.30168
Qinggan Huoxue Recipe	chaihu	c276	stearic acid	6383	900	QIQXTHQIDYTFRH-UHFFFAOYSA-N	C(CCCCCCCCCCC)CCCCCC(=O)O	STITCH	0.30168
Qinggan Huoxue Recipe	chaihu	c276	stearic acid	5122	900	QIQXTHQIDYTFRH-UHFFFAOYSA-N	C(CCCCCCCCCCC)CCCCCC(=O)O	STITCH	0.30168
Qinggan Huoxue Recipe	chaihu	c276	stearic acid	5467	803	QIQXTHQIDYTFRH-UHFFFAOYSA-N	C(CCCCCCCCCCC)CCCCCC(=O)O	STITCH	0.30168
Qinggan Huoxue Recipe	chaihu	c276	stearic acid	641371	900	QIQXTHQIDYTFRH-UHFFFAOYSA-N	C(CCCCCCCCCCC)CCCCCC(=O)O	STITCH	0.30168
Qinggan Huoxue Recipe	chaihu	c276	stearic acid	28976	431	QIQXTHQIDYTFRH-UHFFFAOYSA-N	C(CCCCCCCCCCC)CCCCCC(=O)O	STITCH	0.30168
Qinggan Huoxue Recipe	chaihu	c276	stearic acid	122970	900	QIQXTHQIDYTFRH-UHFFFAOYSA-N	C(CCCCCCCCCCC)CCCCCC(=O)O	STITCH	0.30168
Qinggan Huoxue Recipe	chaihu	c276	stearic acid	135	800	QIQXTHQIDYTFRH-UHFFFAOYSA-N	C(CCCCCCCCCCC)CCCCCC(=O)O	STITCH	0.30168
Qinggan Huoxue Recipe	chaihu	c276	stearic acid	9227	900	QIQXTHQIDYTFRH-UHFFFAOYSA-N	C(CCCCCCCCCCC)CCCCCC(=O)O	STITCH	0.30168
Qinggan Huoxue Recipe	chaihu	c276	stearic acid	7060	705	QIQXTHQIDYTFRH-UHFFFAOYSA-N	C(CCCCCCCCCCC)CCCCCC(=O)O	STITCH	0.30168
Qinggan Huoxue Recipe	chaihu	c276	stearic acid	9672	900	QIQXTHQIDYTFRH-UHFFFAOYSA-N	C(CCCCCCCCCCC)CCCCCC(=O)O	STITCH	0.30168
Qinggan Huoxue Recipe	chaihu	c276	stearic acid	9374	548	QIQXTHQIDYTFRH-UHFFFAOYSA-N	C(CCCCCCCCCCC)CCCCCC(=O)O	STITCH	0.30168
Qinggan Huoxue Recipe	chaihu	c276	stearic acid	7058	658	QIQXTHQIDYTFRH-UHFFFAOYSA-N	C(CCCCCCCCCCC)CCCCCC(=O)O	STITCH	0.30168
Qinggan Huoxue Recipe	chaihu	c276	stearic acid	6648	800	QIQXTHQIDYTFRH-UHFFFAOYSA-N	C(CCCCCCCCCCC)CCCCCC(=O)O	STITCH	0.30168
Qinggan Huoxue Recipe	chaihu	c276	stearic acid	336	900	QIQXTHQIDYTFRH-UHFFFAOYSA-N	C(CCCCCCCCCCC)CCCCCC(=O)O	STITCH	0.30168
Qinggan Huoxue Recipe	chaihu	c276	stearic acid	7059	705	QIQXTHQIDYTFRH-UHFFFAOYSA-N	C(CCCCCCCCCCC)CCCCCC(=O)O	STITCH	0.30168
Qinggan Huoxue Recipe	chaihu	c276	stearic acid	6319	869	QIQXTHQIDYTFRH-UHFFFAOYSA-N	C(CCCCCCCCCCC)CCCCCC(=O)O	STITCH	0.30168
Qinggan Huoxue Recipe	chaihu	c276	stearic acid	2239	900	QIQXTHQIDYTFRH-UHFFFAOYSA-N	C(CCCCCCCCCCC)CCCCCC(=O)O	STITCH	0.30168
Qinggan Huoxue Recipe	chaihu	c276	stearic acid	338557	909	QIQXTHQIDYTFRH-UHFFFAOYSA-N	C(CCCCCCCCCCC)CCCCCC(=O)O	STITCH	0.30168
Qinggan Huoxue Recipe	chaihu	c276	stearic acid	5770	800	QIQXTHQIDYTFRH-UHFFFAOYSA-N	C(CCCCCCCCCCC)CCCCCC(=O)O	STITCH	0.30168
Qinggan Huoxue Recipe	chaihu	c276	stearic acid	6385	900	QIQXTHQIDYTFRH-UHFFFAOYSA-N	C(CCCCCCCCCCC)CCCCCC(=O)O	STITCH	0.30168
Qinggan Huoxue Recipe	chaihu	c276	stearic acid	2170	829	QIQXTHQIDYTFRH-UHFFFAOYSA-N	C(CCCCCCCCCCC)CCCCCC(=O)O	STITCH	0.30168
Qinggan Huoxue Recipe	chaihu	c276	stearic acid	367	410	QIQXTHQIDYTFRH-UHFFFAOYSA-N	C(CCCCCCCCCCC)CCCCCC(=O)O	STITCH	0.30168
Qinggan Huoxue Recipe	chaihu	c276	stearic acid	3339	900	QIQXTHQIDYTFRH-UHFFFAOYSA-N	C(CCCCCCCCCCC)CCCCCC(=O)O	STITCH	0.30168
Qinggan Huoxue Recipe	chaihu	c276	stearic acid	26279	800	QIQXTHQIDYTFRH-UHFFFAOYSA-N	C(CCCCCCCCCCC)CCCCCC(=O)O	STITCH	0.30168
Qinggan Huoxue Recipe	chaihu	c276	stearic acid	10082	900	QIQXTHQIDYTFRH-UHFFFAOYSA-N	C(CCCCCCCCCCC)CCCCCC(=O)O	STITCH	0.30168
Qinggan Huoxue Recipe	chaihu	c276	stearic acid	2262	900	QIQXTHQIDYTFRH-UHFFFAOYSA-N	C(CCCCCCCCCCC)CCCCCC(=O)O	STITCH	0.30168
Qinggan Huoxue Recipe	chaihu	c276	stearic acid	11332	909	QIQXTHQIDYTFRH-UHFFFAOYSA-N	C(CCCCCCCCCCC)CCCCCC(=O)O	STITCH	0.30168
Qinggan Huoxue Recipe	chaihu	c276	stearic acid	55301	823	QIQXTHQIDYTFRH-UHFFFAOYSA-N	C(CCCCCCCCCCC)CCCCCC(=O)O	STITCH	0.30168
Qinggan Huoxue Recipe	chaihu	c276	stearic acid	375790	900	QIQXTHQIDYTFRH-UHFFFAOYSA-N	C(CCCCCCCCCCC)CCCCCC(=O)O	STITCH	0.30168
Qinggan Huoxue Recipe	chaihu	c276	stearic acid	2719	900	QIQXTHQIDYTFRH-UHFFFAOYSA-N	C(CCCCCCCCCCC)CCCCCC(=O)O	STITCH	0.30168
Qinggan Huoxue Recipe	chaihu	c276	stearic acid	5970	700	QIQXTHQIDYTFRH-UHFFFAOYSA-N	C(CCCCCCCCCCC)CCCCCC(=O)O	STITCH	0.30168
Qinggan Huoxue Recipe	chaihu	c276	stearic acid	4647	900	QIQXTHQIDYTFRH-UHFFFAOYSA-N	C(CCCCCCCCCCC)CCCCCC(=O)O	STITCH	0.30168
Qinggan Huoxue Recipe	chaihu	c276	stearic acid	2641	909	QIQXTHQIDYTFRH-UHFFFAOYSA-N	C(CCCCCCCCCCC)CCCCCC(=O)O	STITCH	0.30168
Qinggan Huoxue Recipe	chaihu	c276	stearic acid	5538	548	QIQXTHQIDYTFRH-UHFFFAOYSA-N	C(CCCCCCCCCCC)CCCCCC(=O)O	STITCH	0.30168
Qinggan Huoxue Recipe	chaihu	c276	stearic acid	3949	908	QIQXTHQIDYTFRH-UHFFFAOYSA-N	C(CCCCCCCCCCC)CCCCCC(=O)O	STITCH	0.30168
Qinggan Huoxue Recipe	chaihu	c201	MYS	4706	445	YCOZIPAWZNQLMR-UHFFFAOYSA-N	CCCCCCCCCCCCCCC	STITCH	0.29898
Qinggan Huoxue Recipe	chaihu	c201	MYS	7386	690	YCOZIPAWZNQLMR-UHFFFAOYSA-N	CCCCCCCCCCCCCCC	STITCH	0.29898
Qinggan Huoxue Recipe	chaihu	c201	MYS	51228	800	YCOZIPAWZNQLMR-UHFFFAOYSA-N	CCCCCCCCCCCCCCC	STITCH	0.29898
Qinggan Huoxue Recipe	chaihu	c201	MYS	4519	644	YCOZIPAWZNQLMR-UHFFFAOYSA-N	CCCCCCCCCCCCCCC	STITCH	0.29898
Qinggan Huoxue Recipe	chaihu	c306	Heptadekan	4706	502	NDJKXXJCMXVBJW-UHFFFAOYSA-N	CCCCCCCCCCCCCCCCC	STITCH	0.26878
Qinggan Huoxue Recipe	chaihu	c306	Heptadekan	4552	457	NDJKXXJCMXVBJW-UHFFFAOYSA-N	CCCCCCCCCCCCCCCCC	STITCH	0.26878
Qinggan Huoxue Recipe	chaihu	c306	Heptadekan	4846	596	NDJKXXJCMXVBJW-UHFFFAOYSA-N	CCCCCCCCCCCCCCCCC	STITCH	0.26878
Qinggan Huoxue Recipe	chaihu	c306	Heptadekan	4843	733	NDJKXXJCMXVBJW-UHFFFAOYSA-N	CCCCCCCCCCCCCCCCC	STITCH	0.26878
Qinggan Huoxue Recipe	chaihu	c306	Heptadekan	5447	457	NDJKXXJCMXVBJW-UHFFFAOYSA-N	CCCCCCCCCCCCCCCCC	STITCH	0.26878
Qinggan Huoxue Recipe	chaihu	c390	LFA	7386	752	CBFCDTFDPHXCNY-UHFFFAOYSA-N	CCCCCCCCCCCCCCCCCCCC	STITCH	0.23289
Qinggan Huoxue Recipe	chaihu	c390	LFA	4519	701	CBFCDTFDPHXCNY-UHFFFAOYSA-N	CCCCCCCCCCCCCCCCCCCC	STITCH	0.23289
Qinggan Huoxue Recipe	chaihu	c44	paeonol	7299	839	UILPJVPSNHJFIK-UHFFFAOYSA-N	C(=O)(C)c1c(cc(cc1)OC)O	STITCH	0.54782
Qinggan Huoxue Recipe	chaihu	c44	paeonol	3383	800	UILPJVPSNHJFIK-UHFFFAOYSA-N	C(=O)(C)c1c(cc(cc1)OC)O	STITCH	0.54782
Qinggan Huoxue Recipe	chaihu	c44	paeonol	7412	800	UILPJVPSNHJFIK-UHFFFAOYSA-N	C(=O)(C)c1c(cc(cc1)OC)O	STITCH	0.54782
Qinggan Huoxue Recipe	chaihu	c44	paeonol	836	435	UILPJVPSNHJFIK-UHFFFAOYSA-N	C(=O)(C)c1c(cc(cc1)OC)O	STITCH	0.54782
Qinggan Huoxue Recipe	chaihu	c44	paeonol	841	786	UILPJVPSNHJFIK-UHFFFAOYSA-N	C(=O)(C)c1c(cc(cc1)OC)O	STITCH	0.54782
Qinggan Huoxue Recipe	chaihu	c308	tetradecane	6534	545	BGHCVCJVXZWKCC-UHFFFAOYSA-N	CCCCCCCCCCCCCC	STITCH	0.32171
Qinggan Huoxue Recipe	chaihu	c308	tetradecane	55117	509	BGHCVCJVXZWKCC-UHFFFAOYSA-N	CCCCCCCCCCCCCC	STITCH	0.32171
Qinggan Huoxue Recipe	chaihu	c308	tetradecane	6531	587	BGHCVCJVXZWKCC-UHFFFAOYSA-N	CCCCCCCCCCCCCC	STITCH	0.32171
Qinggan Huoxue Recipe	chaihu	c308	tetradecane	348932	509	BGHCVCJVXZWKCC-UHFFFAOYSA-N	CCCCCCCCCCCCCC	STITCH	0.32171
Qinggan Huoxue Recipe	chaihu	c308	tetradecane	54716	509	BGHCVCJVXZWKCC-UHFFFAOYSA-N	CCCCCCCCCCCCCC	STITCH	0.32171
Qinggan Huoxue Recipe	chaihu	c308	tetradecane	27095	610	BGHCVCJVXZWKCC-UHFFFAOYSA-N	CCCCCCCCCCCCCC	STITCH	0.32171
Qinggan Huoxue Recipe	chaihu	c310	octanol	1080	722	KBPLFHHGFOOTCA-UHFFFAOYSA-N	C(CCCCCCC)O	STITCH	0.54802
Qinggan Huoxue Recipe	chaihu	c310	octanol	125	814	KBPLFHHGFOOTCA-UHFFFAOYSA-N	C(CCCCCCC)O	STITCH	0.54802
Qinggan Huoxue Recipe	chaihu	c310	octanol	1579	800	KBPLFHHGFOOTCA-UHFFFAOYSA-N	C(CCCCCCC)O	STITCH	0.54802
Qinggan Huoxue Recipe	chaihu	c310	octanol	284541	800	KBPLFHHGFOOTCA-UHFFFAOYSA-N	C(CCCCCCC)O	STITCH	0.54802
Qinggan Huoxue Recipe	chaihu	c310	octanol	130	800	KBPLFHHGFOOTCA-UHFFFAOYSA-N	C(CCCCCCC)O	STITCH	0.54802
Qinggan Huoxue Recipe	chaihu	c51	myristic acid	1311	795	TUNFSRHWOTWDNC-UHFFFAOYSA-N	C(=O)(CCCCCCCCCCCCC)O	STITCH	0.44896
Qinggan Huoxue Recipe	chaihu	c51	myristic acid	5948	510	TUNFSRHWOTWDNC-UHFFFAOYSA-N	C(=O)(CCCCCCCCCCCCC)O	STITCH	0.44896
Qinggan Huoxue Recipe	chaihu	c51	myristic acid	5947	510	TUNFSRHWOTWDNC-UHFFFAOYSA-N	C(=O)(CCCCCCCCCCCCC)O	STITCH	0.44896
Qinggan Huoxue Recipe	chaihu	c51	myristic acid	10965	900	TUNFSRHWOTWDNC-UHFFFAOYSA-N	C(=O)(CCCCCCCCCCCCC)O	STITCH	0.44896
Qinggan Huoxue Recipe	chaihu	c51	myristic acid	3630	800	TUNFSRHWOTWDNC-UHFFFAOYSA-N	C(=O)(CCCCCCCCCCCCC)O	STITCH	0.44896
Qinggan Huoxue Recipe	chaihu	c51	myristic acid	3845	414	TUNFSRHWOTWDNC-UHFFFAOYSA-N	C(=O)(CCCCCCCCCCCCC)O	STITCH	0.44896
Qinggan Huoxue Recipe	chaihu	c51	myristic acid	5375	510	TUNFSRHWOTWDNC-UHFFFAOYSA-N	C(=O)(CCCCCCCCCCCCC)O	STITCH	0.44896
Qinggan Huoxue Recipe	chaihu	c51	myristic acid	2167	553	TUNFSRHWOTWDNC-UHFFFAOYSA-N	C(=O)(CCCCCCCCCCCCC)O	STITCH	0.44896
Qinggan Huoxue Recipe	chaihu	c51	myristic acid	7057	658	TUNFSRHWOTWDNC-UHFFFAOYSA-N	C(=O)(CCCCCCCCCCCCC)O	STITCH	0.44896
Qinggan Huoxue Recipe	chaihu	c51	myristic acid	5582	852	TUNFSRHWOTWDNC-UHFFFAOYSA-N	C(=O)(CCCCCCCCCCCCC)O	STITCH	0.44896
Qinggan Huoxue Recipe	chaihu	c51	myristic acid	2169	795	TUNFSRHWOTWDNC-UHFFFAOYSA-N	C(=O)(CCCCCCCCCCCCC)O	STITCH	0.44896
Qinggan Huoxue Recipe	chaihu	c51	myristic acid	5047	773	TUNFSRHWOTWDNC-UHFFFAOYSA-N	C(=O)(CCCCCCCCCCCCC)O	STITCH	0.44896
Qinggan Huoxue Recipe	chaihu	c51	myristic acid	2180	479	TUNFSRHWOTWDNC-UHFFFAOYSA-N	C(=O)(CCCCCCCCCCCCC)O	STITCH	0.44896
Qinggan Huoxue Recipe	chaihu	c51	myristic acid	5468	823	TUNFSRHWOTWDNC-UHFFFAOYSA-N	C(=O)(CCCCCCCCCCCCC)O	STITCH	0.44896
Qinggan Huoxue Recipe	chaihu	c51	myristic acid	2168	510	TUNFSRHWOTWDNC-UHFFFAOYSA-N	C(=O)(CCCCCCCCCCCCC)O	STITCH	0.44896
Qinggan Huoxue Recipe	chaihu	c51	myristic acid	213	837	TUNFSRHWOTWDNC-UHFFFAOYSA-N	C(=O)(CCCCCCCCCCCCC)O	STITCH	0.44896
Qinggan Huoxue Recipe	chaihu	c51	myristic acid	2171	510	TUNFSRHWOTWDNC-UHFFFAOYSA-N	C(=O)(CCCCCCCCCCCCC)O	STITCH	0.44896
Qinggan Huoxue Recipe	chaihu	c51	myristic acid	5122	900	TUNFSRHWOTWDNC-UHFFFAOYSA-N	C(=O)(CCCCCCCCCCCCC)O	STITCH	0.44896
Qinggan Huoxue Recipe	chaihu	c51	myristic acid	3265	422	TUNFSRHWOTWDNC-UHFFFAOYSA-N	C(=O)(CCCCCCCCCCCCC)O	STITCH	0.44896
Qinggan Huoxue Recipe	chaihu	c51	myristic acid	641371	900	TUNFSRHWOTWDNC-UHFFFAOYSA-N	C(=O)(CCCCCCCCCCCCC)O	STITCH	0.44896
Qinggan Huoxue Recipe	chaihu	c51	myristic acid	8648	800	TUNFSRHWOTWDNC-UHFFFAOYSA-N	C(=O)(CCCCCCCCCCCCC)O	STITCH	0.44896
Qinggan Huoxue Recipe	chaihu	c51	myristic acid	122970	900	TUNFSRHWOTWDNC-UHFFFAOYSA-N	C(=O)(CCCCCCCCCCCCC)O	STITCH	0.44896
Qinggan Huoxue Recipe	chaihu	c51	myristic acid	199974	732	TUNFSRHWOTWDNC-UHFFFAOYSA-N	C(=O)(CCCCCCCCCCCCC)O	STITCH	0.44896
Qinggan Huoxue Recipe	chaihu	c51	myristic acid	7060	705	TUNFSRHWOTWDNC-UHFFFAOYSA-N	C(=O)(CCCCCCCCCCCCC)O	STITCH	0.44896
Qinggan Huoxue Recipe	chaihu	c51	myristic acid	2181	625	TUNFSRHWOTWDNC-UHFFFAOYSA-N	C(=O)(CCCCCCCCCCCCC)O	STITCH	0.44896
Qinggan Huoxue Recipe	chaihu	c51	myristic acid	6714	444	TUNFSRHWOTWDNC-UHFFFAOYSA-N	C(=O)(CCCCCCCCCCCCC)O	STITCH	0.44896
Qinggan Huoxue Recipe	chaihu	c51	myristic acid	6241	601	TUNFSRHWOTWDNC-UHFFFAOYSA-N	C(=O)(CCCCCCCCCCCCC)O	STITCH	0.44896
Qinggan Huoxue Recipe	chaihu	c51	myristic acid	7058	658	TUNFSRHWOTWDNC-UHFFFAOYSA-N	C(=O)(CCCCCCCCCCCCC)O	STITCH	0.44896
Qinggan Huoxue Recipe	chaihu	c51	myristic acid	7059	705	TUNFSRHWOTWDNC-UHFFFAOYSA-N	C(=O)(CCCCCCCCCCCCC)O	STITCH	0.44896
Qinggan Huoxue Recipe	chaihu	c51	myristic acid	338557	900	TUNFSRHWOTWDNC-UHFFFAOYSA-N	C(=O)(CCCCCCCCCCCCC)O	STITCH	0.44896
Qinggan Huoxue Recipe	chaihu	c51	myristic acid	27095	957	TUNFSRHWOTWDNC-UHFFFAOYSA-N	C(=O)(CCCCCCCCCCCCC)O	STITCH	0.44896
Qinggan Huoxue Recipe	chaihu	c51	myristic acid	2170	510	TUNFSRHWOTWDNC-UHFFFAOYSA-N	C(=O)(CCCCCCCCCCCCC)O	STITCH	0.44896
Qinggan Huoxue Recipe	chaihu	c51	myristic acid	7099	963	TUNFSRHWOTWDNC-UHFFFAOYSA-N	C(=O)(CCCCCCCCCCCCC)O	STITCH	0.44896
Qinggan Huoxue Recipe	chaihu	c51	myristic acid	11332	900	TUNFSRHWOTWDNC-UHFFFAOYSA-N	C(=O)(CCCCCCCCCCCCC)O	STITCH	0.44896
Qinggan Huoxue Recipe	chaihu	c51	myristic acid	55301	829	TUNFSRHWOTWDNC-UHFFFAOYSA-N	C(=O)(CCCCCCCCCCCCC)O	STITCH	0.44896
Qinggan Huoxue Recipe	chaihu	c51	myristic acid	2641	914	TUNFSRHWOTWDNC-UHFFFAOYSA-N	C(=O)(CCCCCCCCCCCCC)O	STITCH	0.44896
Qinggan Huoxue Recipe	chaihu	c51	myristic acid	5817	958	TUNFSRHWOTWDNC-UHFFFAOYSA-N	C(=O)(CCCCCCCCCCCCC)O	STITCH	0.44896
Qinggan Huoxue Recipe	chaihu	c51	myristic acid	5578	851	TUNFSRHWOTWDNC-UHFFFAOYSA-N	C(=O)(CCCCCCCCCCCCC)O	STITCH	0.44896
Qinggan Huoxue Recipe	chaihu	c311	Oktadekan	7386	690	RZJRJXONCZWCBN-UHFFFAOYSA-N	CCCCCCCCCCCCCCCCCC	STITCH	0.25659
Qinggan Huoxue Recipe	chaihu	c311	Oktadekan	4519	644	RZJRJXONCZWCBN-UHFFFAOYSA-N	CCCCCCCCCCCCCCCCCC	STITCH	0.25659
Qinggan Huoxue Recipe	chaihu	c52	PENTADECYLIC ACID	10911	900	WQEPLUUGTLDZJY-UHFFFAOYSA-N	C(=O)(CCCCCCCCCCCCCC)O	STITCH	0.40593
Qinggan Huoxue Recipe	chaihu	c52	PENTADECYLIC ACID	2767	900	WQEPLUUGTLDZJY-UHFFFAOYSA-N	C(=O)(CCCCCCCCCCCCCC)O	STITCH	0.40593
Qinggan Huoxue Recipe	chaihu	c52	PENTADECYLIC ACID	27334	900	WQEPLUUGTLDZJY-UHFFFAOYSA-N	C(=O)(CCCCCCCCCCCCCC)O	STITCH	0.40593
Qinggan Huoxue Recipe	chaihu	c52	PENTADECYLIC ACID	623	900	WQEPLUUGTLDZJY-UHFFFAOYSA-N	C(=O)(CCCCCCCCCCCCCC)O	STITCH	0.40593
Qinggan Huoxue Recipe	chaihu	c52	PENTADECYLIC ACID	128674	900	WQEPLUUGTLDZJY-UHFFFAOYSA-N	C(=O)(CCCCCCCCCCCCCC)O	STITCH	0.40593
Qinggan Huoxue Recipe	chaihu	c52	PENTADECYLIC ACID	5020	907	WQEPLUUGTLDZJY-UHFFFAOYSA-N	C(=O)(CCCCCCCCCCCCCC)O	STITCH	0.40593
Qinggan Huoxue Recipe	chaihu	c52	PENTADECYLIC ACID	2862	900	WQEPLUUGTLDZJY-UHFFFAOYSA-N	C(=O)(CCCCCCCCCCCCCC)O	STITCH	0.40593
Qinggan Huoxue Recipe	chaihu	c52	PENTADECYLIC ACID	2798	900	WQEPLUUGTLDZJY-UHFFFAOYSA-N	C(=O)(CCCCCCCCCCCCCC)O	STITCH	0.40593
Qinggan Huoxue Recipe	chaihu	c52	PENTADECYLIC ACID	84634	900	WQEPLUUGTLDZJY-UHFFFAOYSA-N	C(=O)(CCCCCCCCCCCCCC)O	STITCH	0.40593
Qinggan Huoxue Recipe	chaihu	c52	PENTADECYLIC ACID	5997	900	WQEPLUUGTLDZJY-UHFFFAOYSA-N	C(=O)(CCCCCCCCCCCCCC)O	STITCH	0.40593
Qinggan Huoxue Recipe	chaihu	c52	PENTADECYLIC ACID	8997	900	WQEPLUUGTLDZJY-UHFFFAOYSA-N	C(=O)(CCCCCCCCCCCCCC)O	STITCH	0.40593
Qinggan Huoxue Recipe	chaihu	c52	PENTADECYLIC ACID	2693	900	WQEPLUUGTLDZJY-UHFFFAOYSA-N	C(=O)(CCCCCCCCCCCCCC)O	STITCH	0.40593
Qinggan Huoxue Recipe	chaihu	c52	PENTADECYLIC ACID	2797	900	WQEPLUUGTLDZJY-UHFFFAOYSA-N	C(=O)(CCCCCCCCCCCCCC)O	STITCH	0.40593
Qinggan Huoxue Recipe	chaihu	c52	PENTADECYLIC ACID	2867	900	WQEPLUUGTLDZJY-UHFFFAOYSA-N	C(=O)(CCCCCCCCCCCCCC)O	STITCH	0.40593
Qinggan Huoxue Recipe	chaihu	c52	PENTADECYLIC ACID	2864	900	WQEPLUUGTLDZJY-UHFFFAOYSA-N	C(=O)(CCCCCCCCCCCCCC)O	STITCH	0.40593
Qinggan Huoxue Recipe	chaihu	c52	PENTADECYLIC ACID	9002	900	WQEPLUUGTLDZJY-UHFFFAOYSA-N	C(=O)(CCCCCCCCCCCCCC)O	STITCH	0.40593
Qinggan Huoxue Recipe	chaihu	c52	PENTADECYLIC ACID	2847	900	WQEPLUUGTLDZJY-UHFFFAOYSA-N	C(=O)(CCCCCCCCCCCCCC)O	STITCH	0.40593
Qinggan Huoxue Recipe	chaihu	c52	PENTADECYLIC ACID	56923	900	WQEPLUUGTLDZJY-UHFFFAOYSA-N	C(=O)(CCCCCCCCCCCCCC)O	STITCH	0.40593
Qinggan Huoxue Recipe	chaihu	c52	PENTADECYLIC ACID	1131	900	WQEPLUUGTLDZJY-UHFFFAOYSA-N	C(=O)(CCCCCCCCCCCCCC)O	STITCH	0.40593
Qinggan Huoxue Recipe	chaihu	c52	PENTADECYLIC ACID	4922	900	WQEPLUUGTLDZJY-UHFFFAOYSA-N	C(=O)(CCCCCCCCCCCCCC)O	STITCH	0.40593
Qinggan Huoxue Recipe	chaihu	c52	PENTADECYLIC ACID	2922	900	WQEPLUUGTLDZJY-UHFFFAOYSA-N	C(=O)(CCCCCCCCCCCCCC)O	STITCH	0.40593
Qinggan Huoxue Recipe	chaihu	c52	PENTADECYLIC ACID	301	900	WQEPLUUGTLDZJY-UHFFFAOYSA-N	C(=O)(CCCCCCCCCCCCCC)O	STITCH	0.40593
Qinggan Huoxue Recipe	chaihu	c52	PENTADECYLIC ACID	4829	900	WQEPLUUGTLDZJY-UHFFFAOYSA-N	C(=O)(CCCCCCCCCCCCCC)O	STITCH	0.40593
Qinggan Huoxue Recipe	chaihu	c52	PENTADECYLIC ACID	3357	900	WQEPLUUGTLDZJY-UHFFFAOYSA-N	C(=O)(CCCCCCCCCCCCCC)O	STITCH	0.40593
Qinggan Huoxue Recipe	chaihu	c52	PENTADECYLIC ACID	5330	900	WQEPLUUGTLDZJY-UHFFFAOYSA-N	C(=O)(CCCCCCCCCCCCCC)O	STITCH	0.40593
Qinggan Huoxue Recipe	chaihu	c52	PENTADECYLIC ACID	2769	900	WQEPLUUGTLDZJY-UHFFFAOYSA-N	C(=O)(CCCCCCCCCCCCCC)O	STITCH	0.40593
Qinggan Huoxue Recipe	chaihu	c52	PENTADECYLIC ACID	5290	900	WQEPLUUGTLDZJY-UHFFFAOYSA-N	C(=O)(CCCCCCCCCCCCCC)O	STITCH	0.40593
Qinggan Huoxue Recipe	chaihu	c52	PENTADECYLIC ACID	10874	900	WQEPLUUGTLDZJY-UHFFFAOYSA-N	C(=O)(CCCCCCCCCCCCCC)O	STITCH	0.40593
Qinggan Huoxue Recipe	chaihu	c52	PENTADECYLIC ACID	3827	900	WQEPLUUGTLDZJY-UHFFFAOYSA-N	C(=O)(CCCCCCCCCCCCCC)O	STITCH	0.40593
Qinggan Huoxue Recipe	chaihu	c52	PENTADECYLIC ACID	8620	900	WQEPLUUGTLDZJY-UHFFFAOYSA-N	C(=O)(CCCCCCCCCCCCCC)O	STITCH	0.40593
Qinggan Huoxue Recipe	chaihu	c52	PENTADECYLIC ACID	8477	900	WQEPLUUGTLDZJY-UHFFFAOYSA-N	C(=O)(CCCCCCCCCCCCCC)O	STITCH	0.40593
Qinggan Huoxue Recipe	chaihu	c52	PENTADECYLIC ACID	84432	900	WQEPLUUGTLDZJY-UHFFFAOYSA-N	C(=O)(CCCCCCCCCCCCCC)O	STITCH	0.40593
Qinggan Huoxue Recipe	chaihu	c52	PENTADECYLIC ACID	2840	900	WQEPLUUGTLDZJY-UHFFFAOYSA-N	C(=O)(CCCCCCCCCCCCCC)O	STITCH	0.40593
Qinggan Huoxue Recipe	chaihu	c52	PENTADECYLIC ACID	185	900	WQEPLUUGTLDZJY-UHFFFAOYSA-N	C(=O)(CCCCCCCCCCCCCC)O	STITCH	0.40593
Qinggan Huoxue Recipe	chaihu	c52	PENTADECYLIC ACID	3358	900	WQEPLUUGTLDZJY-UHFFFAOYSA-N	C(=O)(CCCCCCCCCCCCCC)O	STITCH	0.40593
Qinggan Huoxue Recipe	chaihu	c52	PENTADECYLIC ACID	2796	900	WQEPLUUGTLDZJY-UHFFFAOYSA-N	C(=O)(CCCCCCCCCCCCCC)O	STITCH	0.40593
Qinggan Huoxue Recipe	chaihu	c52	PENTADECYLIC ACID	64106	900	WQEPLUUGTLDZJY-UHFFFAOYSA-N	C(=O)(CCCCCCCCCCCCCC)O	STITCH	0.40593
Qinggan Huoxue Recipe	chaihu	c52	PENTADECYLIC ACID	5331	900	WQEPLUUGTLDZJY-UHFFFAOYSA-N	C(=O)(CCCCCCCCCCCCCC)O	STITCH	0.40593
Qinggan Huoxue Recipe	chaihu	c52	PENTADECYLIC ACID	84539	900	WQEPLUUGTLDZJY-UHFFFAOYSA-N	C(=O)(CCCCCCCCCCCCCC)O	STITCH	0.40593
Qinggan Huoxue Recipe	chaihu	c52	PENTADECYLIC ACID	57105	900	WQEPLUUGTLDZJY-UHFFFAOYSA-N	C(=O)(CCCCCCCCCCCCCC)O	STITCH	0.40593
Qinggan Huoxue Recipe	chaihu	c52	PENTADECYLIC ACID	2911	900	WQEPLUUGTLDZJY-UHFFFAOYSA-N	C(=O)(CCCCCCCCCCCCCC)O	STITCH	0.40593
Qinggan Huoxue Recipe	chaihu	c52	PENTADECYLIC ACID	351	900	WQEPLUUGTLDZJY-UHFFFAOYSA-N	C(=O)(CCCCCCCCCCCCCC)O	STITCH	0.40593
Qinggan Huoxue Recipe	chaihu	c52	PENTADECYLIC ACID	2776	900	WQEPLUUGTLDZJY-UHFFFAOYSA-N	C(=O)(CCCCCCCCCCCCCC)O	STITCH	0.40593
Qinggan Huoxue Recipe	chaihu	c52	PENTADECYLIC ACID	5731	900	WQEPLUUGTLDZJY-UHFFFAOYSA-N	C(=O)(CCCCCCCCCCCCCC)O	STITCH	0.40593
Qinggan Huoxue Recipe	chaihu	c52	PENTADECYLIC ACID	3060	900	WQEPLUUGTLDZJY-UHFFFAOYSA-N	C(=O)(CCCCCCCCCCCCCC)O	STITCH	0.40593
Qinggan Huoxue Recipe	chaihu	c52	PENTADECYLIC ACID	886	900	WQEPLUUGTLDZJY-UHFFFAOYSA-N	C(=O)(CCCCCCCCCCCCCC)O	STITCH	0.40593
Qinggan Huoxue Recipe	chaihu	c52	PENTADECYLIC ACID	60675	900	WQEPLUUGTLDZJY-UHFFFAOYSA-N	C(=O)(CCCCCCCCCCCCCC)O	STITCH	0.40593
Qinggan Huoxue Recipe	chaihu	c52	PENTADECYLIC ACID	2151	900	WQEPLUUGTLDZJY-UHFFFAOYSA-N	C(=O)(CCCCCCCCCCCCCC)O	STITCH	0.40593
Qinggan Huoxue Recipe	chaihu	c52	PENTADECYLIC ACID	2150	916	WQEPLUUGTLDZJY-UHFFFAOYSA-N	C(=O)(CCCCCCCCCCCCCC)O	STITCH	0.40593
Qinggan Huoxue Recipe	chaihu	c52	PENTADECYLIC ACID	552	900	WQEPLUUGTLDZJY-UHFFFAOYSA-N	C(=O)(CCCCCCCCCCCCCC)O	STITCH	0.40593
Qinggan Huoxue Recipe	chaihu	c52	PENTADECYLIC ACID	6866	900	WQEPLUUGTLDZJY-UHFFFAOYSA-N	C(=O)(CCCCCCCCCCCCCC)O	STITCH	0.40593
Qinggan Huoxue Recipe	chaihu	c52	PENTADECYLIC ACID	6870	900	WQEPLUUGTLDZJY-UHFFFAOYSA-N	C(=O)(CCCCCCCCCCCCCC)O	STITCH	0.40593
Qinggan Huoxue Recipe	chaihu	c52	PENTADECYLIC ACID	7200	900	WQEPLUUGTLDZJY-UHFFFAOYSA-N	C(=O)(CCCCCCCCCCCCCC)O	STITCH	0.40593
Qinggan Huoxue Recipe	chaihu	c52	PENTADECYLIC ACID	6869	900	WQEPLUUGTLDZJY-UHFFFAOYSA-N	C(=O)(CCCCCCCCCCCCCC)O	STITCH	0.40593
Qinggan Huoxue Recipe	chaihu	c52	PENTADECYLIC ACID	23620	900	WQEPLUUGTLDZJY-UHFFFAOYSA-N	C(=O)(CCCCCCCCCCCCCC)O	STITCH	0.40593
Qinggan Huoxue Recipe	chaihu	c52	PENTADECYLIC ACID	10887	900	WQEPLUUGTLDZJY-UHFFFAOYSA-N	C(=O)(CCCCCCCCCCCCCC)O	STITCH	0.40593
Qinggan Huoxue Recipe	chaihu	c52	PENTADECYLIC ACID	5028	900	WQEPLUUGTLDZJY-UHFFFAOYSA-N	C(=O)(CCCCCCCCCCCCCC)O	STITCH	0.40593
Qinggan Huoxue Recipe	chaihu	c52	PENTADECYLIC ACID	10316	900	WQEPLUUGTLDZJY-UHFFFAOYSA-N	C(=O)(CCCCCCCCCCCCCC)O	STITCH	0.40593
Qinggan Huoxue Recipe	chaihu	c52	PENTADECYLIC ACID	2915	900	WQEPLUUGTLDZJY-UHFFFAOYSA-N	C(=O)(CCCCCCCCCCCCCC)O	STITCH	0.40593
Qinggan Huoxue Recipe	chaihu	c52	PENTADECYLIC ACID	1128	900	WQEPLUUGTLDZJY-UHFFFAOYSA-N	C(=O)(CCCCCCCCCCCCCC)O	STITCH	0.40593
Qinggan Huoxue Recipe	chaihu	c52	PENTADECYLIC ACID	147	900	WQEPLUUGTLDZJY-UHFFFAOYSA-N	C(=O)(CCCCCCCCCCCCCC)O	STITCH	0.40593
Qinggan Huoxue Recipe	chaihu	c52	PENTADECYLIC ACID	1241	900	WQEPLUUGTLDZJY-UHFFFAOYSA-N	C(=O)(CCCCCCCCCCCCCC)O	STITCH	0.40593
Qinggan Huoxue Recipe	chaihu	c52	PENTADECYLIC ACID	10886	900	WQEPLUUGTLDZJY-UHFFFAOYSA-N	C(=O)(CCCCCCCCCCCCCC)O	STITCH	0.40593
Qinggan Huoxue Recipe	chaihu	c52	PENTADECYLIC ACID	5122	900	WQEPLUUGTLDZJY-UHFFFAOYSA-N	C(=O)(CCCCCCCCCCCCCC)O	STITCH	0.40593
Qinggan Huoxue Recipe	chaihu	c52	PENTADECYLIC ACID	222545	900	WQEPLUUGTLDZJY-UHFFFAOYSA-N	C(=O)(CCCCCCCCCCCCCC)O	STITCH	0.40593
Qinggan Huoxue Recipe	chaihu	c52	PENTADECYLIC ACID	5031	900	WQEPLUUGTLDZJY-UHFFFAOYSA-N	C(=O)(CCCCCCCCCCCCCC)O	STITCH	0.40593
Qinggan Huoxue Recipe	chaihu	c52	PENTADECYLIC ACID	7201	900	WQEPLUUGTLDZJY-UHFFFAOYSA-N	C(=O)(CCCCCCCCCCCCCC)O	STITCH	0.40593
Qinggan Huoxue Recipe	chaihu	c52	PENTADECYLIC ACID	5029	900	WQEPLUUGTLDZJY-UHFFFAOYSA-N	C(=O)(CCCCCCCCCCCCCC)O	STITCH	0.40593
Qinggan Huoxue Recipe	chaihu	c52	PENTADECYLIC ACID	2829	900	WQEPLUUGTLDZJY-UHFFFAOYSA-N	C(=O)(CCCCCCCCCCCCCC)O	STITCH	0.40593
Qinggan Huoxue Recipe	chaihu	c52	PENTADECYLIC ACID	156	900	WQEPLUUGTLDZJY-UHFFFAOYSA-N	C(=O)(CCCCCCCCCCCCCC)O	STITCH	0.40593
Qinggan Huoxue Recipe	chaihu	c52	PENTADECYLIC ACID	1909	900	WQEPLUUGTLDZJY-UHFFFAOYSA-N	C(=O)(CCCCCCCCCCCCCC)O	STITCH	0.40593
Qinggan Huoxue Recipe	chaihu	c52	PENTADECYLIC ACID	2828	900	WQEPLUUGTLDZJY-UHFFFAOYSA-N	C(=O)(CCCCCCCCCCCCCC)O	STITCH	0.40593
Qinggan Huoxue Recipe	chaihu	c52	PENTADECYLIC ACID	6863	900	WQEPLUUGTLDZJY-UHFFFAOYSA-N	C(=O)(CCCCCCCCCCCCCC)O	STITCH	0.40593
Qinggan Huoxue Recipe	chaihu	c52	PENTADECYLIC ACID	2149	900	WQEPLUUGTLDZJY-UHFFFAOYSA-N	C(=O)(CCCCCCCCCCCCCC)O	STITCH	0.40593
Qinggan Huoxue Recipe	chaihu	c52	PENTADECYLIC ACID	2837	900	WQEPLUUGTLDZJY-UHFFFAOYSA-N	C(=O)(CCCCCCCCCCCCCC)O	STITCH	0.40593
Qinggan Huoxue Recipe	chaihu	c52	PENTADECYLIC ACID	5021	900	WQEPLUUGTLDZJY-UHFFFAOYSA-N	C(=O)(CCCCCCCCCCCCCC)O	STITCH	0.40593
Qinggan Huoxue Recipe	chaihu	c52	PENTADECYLIC ACID	57121	900	WQEPLUUGTLDZJY-UHFFFAOYSA-N	C(=O)(CCCCCCCCCCCCCC)O	STITCH	0.40593
Qinggan Huoxue Recipe	chaihu	c52	PENTADECYLIC ACID	2865	900	WQEPLUUGTLDZJY-UHFFFAOYSA-N	C(=O)(CCCCCCCCCCCCCC)O	STITCH	0.40593
Qinggan Huoxue Recipe	chaihu	c52	PENTADECYLIC ACID	29933	900	WQEPLUUGTLDZJY-UHFFFAOYSA-N	C(=O)(CCCCCCCCCCCCCC)O	STITCH	0.40593
Qinggan Huoxue Recipe	chaihu	c52	PENTADECYLIC ACID	2520	900	WQEPLUUGTLDZJY-UHFFFAOYSA-N	C(=O)(CCCCCCCCCCCCCC)O	STITCH	0.40593
Qinggan Huoxue Recipe	chaihu	c52	PENTADECYLIC ACID	5367	900	WQEPLUUGTLDZJY-UHFFFAOYSA-N	C(=O)(CCCCCCCCCCCCCC)O	STITCH	0.40593
Qinggan Huoxue Recipe	chaihu	c52	PENTADECYLIC ACID	10287	900	WQEPLUUGTLDZJY-UHFFFAOYSA-N	C(=O)(CCCCCCCCCCCCCC)O	STITCH	0.40593
Qinggan Huoxue Recipe	chaihu	c52	PENTADECYLIC ACID	54331	900	WQEPLUUGTLDZJY-UHFFFAOYSA-N	C(=O)(CCCCCCCCCCCCCC)O	STITCH	0.40593
Qinggan Huoxue Recipe	chaihu	c52	PENTADECYLIC ACID	887	900	WQEPLUUGTLDZJY-UHFFFAOYSA-N	C(=O)(CCCCCCCCCCCCCC)O	STITCH	0.40593
Qinggan Huoxue Recipe	chaihu	c52	PENTADECYLIC ACID	115557	900	WQEPLUUGTLDZJY-UHFFFAOYSA-N	C(=O)(CCCCCCCCCCCCCC)O	STITCH	0.40593
Qinggan Huoxue Recipe	chaihu	c52	PENTADECYLIC ACID	885	900	WQEPLUUGTLDZJY-UHFFFAOYSA-N	C(=O)(CCCCCCCCCCCCCC)O	STITCH	0.40593
Qinggan Huoxue Recipe	chaihu	c52	PENTADECYLIC ACID	1908	900	WQEPLUUGTLDZJY-UHFFFAOYSA-N	C(=O)(CCCCCCCCCCCCCC)O	STITCH	0.40593
Qinggan Huoxue Recipe	chaihu	c52	PENTADECYLIC ACID	23236	900	WQEPLUUGTLDZJY-UHFFFAOYSA-N	C(=O)(CCCCCCCCCCCCCC)O	STITCH	0.40593
Qinggan Huoxue Recipe	chaihu	c52	PENTADECYLIC ACID	7204	900	WQEPLUUGTLDZJY-UHFFFAOYSA-N	C(=O)(CCCCCCCCCCCCCC)O	STITCH	0.40593
Qinggan Huoxue Recipe	chaihu	c52	PENTADECYLIC ACID	2358	900	WQEPLUUGTLDZJY-UHFFFAOYSA-N	C(=O)(CCCCCCCCCCCCCC)O	STITCH	0.40593
Qinggan Huoxue Recipe	chaihu	c52	PENTADECYLIC ACID	257313	900	WQEPLUUGTLDZJY-UHFFFAOYSA-N	C(=O)(CCCCCCCCCCCCCC)O	STITCH	0.40593
Qinggan Huoxue Recipe	chaihu	c52	PENTADECYLIC ACID	10161	900	WQEPLUUGTLDZJY-UHFFFAOYSA-N	C(=O)(CCCCCCCCCCCCCC)O	STITCH	0.40593
Qinggan Huoxue Recipe	chaihu	c52	PENTADECYLIC ACID	347148	900	WQEPLUUGTLDZJY-UHFFFAOYSA-N	C(=O)(CCCCCCCCCCCCCC)O	STITCH	0.40593
Qinggan Huoxue Recipe	chaihu	c52	PENTADECYLIC ACID	6288	900	WQEPLUUGTLDZJY-UHFFFAOYSA-N	C(=O)(CCCCCCCCCCCCCC)O	STITCH	0.40593
Qinggan Huoxue Recipe	chaihu	c52	PENTADECYLIC ACID	2695	900	WQEPLUUGTLDZJY-UHFFFAOYSA-N	C(=O)(CCCCCCCCCCCCCC)O	STITCH	0.40593
Qinggan Huoxue Recipe	chaihu	c52	PENTADECYLIC ACID	1902	900	WQEPLUUGTLDZJY-UHFFFAOYSA-N	C(=O)(CCCCCCCCCCCCCC)O	STITCH	0.40593
Qinggan Huoxue Recipe	chaihu	c52	PENTADECYLIC ACID	387129	900	WQEPLUUGTLDZJY-UHFFFAOYSA-N	C(=O)(CCCCCCCCCCCCCC)O	STITCH	0.40593
Qinggan Huoxue Recipe	chaihu	c52	PENTADECYLIC ACID	183	900	WQEPLUUGTLDZJY-UHFFFAOYSA-N	C(=O)(CCCCCCCCCCCCCC)O	STITCH	0.40593
Qinggan Huoxue Recipe	chaihu	c52	PENTADECYLIC ACID	3814	900	WQEPLUUGTLDZJY-UHFFFAOYSA-N	C(=O)(CCCCCCCCCCCCCC)O	STITCH	0.40593
Qinggan Huoxue Recipe	chaihu	c52	PENTADECYLIC ACID	64407	900	WQEPLUUGTLDZJY-UHFFFAOYSA-N	C(=O)(CCCCCCCCCCCCCC)O	STITCH	0.40593
Qinggan Huoxue Recipe	chaihu	c52	PENTADECYLIC ACID	6375	900	WQEPLUUGTLDZJY-UHFFFAOYSA-N	C(=O)(CCCCCCCCCCCCCC)O	STITCH	0.40593
Qinggan Huoxue Recipe	chaihu	c52	PENTADECYLIC ACID	6846	900	WQEPLUUGTLDZJY-UHFFFAOYSA-N	C(=O)(CCCCCCCCCCCCCC)O	STITCH	0.40593
Qinggan Huoxue Recipe	chaihu	c52	PENTADECYLIC ACID	9970	800	WQEPLUUGTLDZJY-UHFFFAOYSA-N	C(=O)(CCCCCCCCCCCCCC)O	STITCH	0.40593
Qinggan Huoxue Recipe	chaihu	c52	PENTADECYLIC ACID	4923	900	WQEPLUUGTLDZJY-UHFFFAOYSA-N	C(=O)(CCCCCCCCCCCCCC)O	STITCH	0.40593
Qinggan Huoxue Recipe	chaihu	c52	PENTADECYLIC ACID	23566	900	WQEPLUUGTLDZJY-UHFFFAOYSA-N	C(=O)(CCCCCCCCCCCCCC)O	STITCH	0.40593
Qinggan Huoxue Recipe	chaihu	c52	PENTADECYLIC ACID	5737	900	WQEPLUUGTLDZJY-UHFFFAOYSA-N	C(=O)(CCCCCCCCCCCCCC)O	STITCH	0.40593
Qinggan Huoxue Recipe	chaihu	c52	PENTADECYLIC ACID	3062	900	WQEPLUUGTLDZJY-UHFFFAOYSA-N	C(=O)(CCCCCCCCCCCCCC)O	STITCH	0.40593
Qinggan Huoxue Recipe	chaihu	c52	PENTADECYLIC ACID	94233	900	WQEPLUUGTLDZJY-UHFFFAOYSA-N	C(=O)(CCCCCCCCCCCCCC)O	STITCH	0.40593
Qinggan Huoxue Recipe	chaihu	c52	PENTADECYLIC ACID	1907	900	WQEPLUUGTLDZJY-UHFFFAOYSA-N	C(=O)(CCCCCCCCCCCCCC)O	STITCH	0.40593
Qinggan Huoxue Recipe	chaihu	c52	PENTADECYLIC ACID	10800	900	WQEPLUUGTLDZJY-UHFFFAOYSA-N	C(=O)(CCCCCCCCCCCCCC)O	STITCH	0.40593
Qinggan Huoxue Recipe	chaihu	c52	PENTADECYLIC ACID	6865	900	WQEPLUUGTLDZJY-UHFFFAOYSA-N	C(=O)(CCCCCCCCCCCCCC)O	STITCH	0.40593
Qinggan Huoxue Recipe	chaihu	c52	PENTADECYLIC ACID	3061	900	WQEPLUUGTLDZJY-UHFFFAOYSA-N	C(=O)(CCCCCCCCCCCCCC)O	STITCH	0.40593
Qinggan Huoxue Recipe	chaihu	c52	PENTADECYLIC ACID	9630	900	WQEPLUUGTLDZJY-UHFFFAOYSA-N	C(=O)(CCCCCCCCCCCCCC)O	STITCH	0.40593
Qinggan Huoxue Recipe	chaihu	c52	PENTADECYLIC ACID	129521	900	WQEPLUUGTLDZJY-UHFFFAOYSA-N	C(=O)(CCCCCCCCCCCCCC)O	STITCH	0.40593
Qinggan Huoxue Recipe	chaihu	c52	PENTADECYLIC ACID	1910	900	WQEPLUUGTLDZJY-UHFFFAOYSA-N	C(=O)(CCCCCCCCCCCCCC)O	STITCH	0.40593
Qinggan Huoxue Recipe	chaihu	c52	PENTADECYLIC ACID	3356	900	WQEPLUUGTLDZJY-UHFFFAOYSA-N	C(=O)(CCCCCCCCCCCCCC)O	STITCH	0.40593
Qinggan Huoxue Recipe	chaihu	c52	PENTADECYLIC ACID	1906	900	WQEPLUUGTLDZJY-UHFFFAOYSA-N	C(=O)(CCCCCCCCCCCCCC)O	STITCH	0.40593
Qinggan Huoxue Recipe	chaihu	c52	PENTADECYLIC ACID	146	900	WQEPLUUGTLDZJY-UHFFFAOYSA-N	C(=O)(CCCCCCCCCCCCCC)O	STITCH	0.40593
Qinggan Huoxue Recipe	chaihu	c52	PENTADECYLIC ACID	2925	900	WQEPLUUGTLDZJY-UHFFFAOYSA-N	C(=O)(CCCCCCCCCCCCCC)O	STITCH	0.40593
Qinggan Huoxue Recipe	chaihu	c52	PENTADECYLIC ACID	551	900	WQEPLUUGTLDZJY-UHFFFAOYSA-N	C(=O)(CCCCCCCCCCCCCC)O	STITCH	0.40593
Qinggan Huoxue Recipe	chaihu	c52	PENTADECYLIC ACID	148	900	WQEPLUUGTLDZJY-UHFFFAOYSA-N	C(=O)(CCCCCCCCCCCCCC)O	STITCH	0.40593
Qinggan Huoxue Recipe	chaihu	c52	PENTADECYLIC ACID	1133	900	WQEPLUUGTLDZJY-UHFFFAOYSA-N	C(=O)(CCCCCCCCCCCCCC)O	STITCH	0.40593
Qinggan Huoxue Recipe	chaihu	c52	PENTADECYLIC ACID	2869	900	WQEPLUUGTLDZJY-UHFFFAOYSA-N	C(=O)(CCCCCCCCCCCCCC)O	STITCH	0.40593
Qinggan Huoxue Recipe	chaihu	c52	PENTADECYLIC ACID	84109	900	WQEPLUUGTLDZJY-UHFFFAOYSA-N	C(=O)(CCCCCCCCCCCCCC)O	STITCH	0.40593
Qinggan Huoxue Recipe	chaihu	c52	PENTADECYLIC ACID	4828	900	WQEPLUUGTLDZJY-UHFFFAOYSA-N	C(=O)(CCCCCCCCCCCCCC)O	STITCH	0.40593
Qinggan Huoxue Recipe	chaihu	c52	PENTADECYLIC ACID	3269	900	WQEPLUUGTLDZJY-UHFFFAOYSA-N	C(=O)(CCCCCCCCCCCCCC)O	STITCH	0.40593
Qinggan Huoxue Recipe	chaihu	c52	PENTADECYLIC ACID	594857	900	WQEPLUUGTLDZJY-UHFFFAOYSA-N	C(=O)(CCCCCCCCCCCCCC)O	STITCH	0.40593
Qinggan Huoxue Recipe	chaihu	c52	PENTADECYLIC ACID	2642	900	WQEPLUUGTLDZJY-UHFFFAOYSA-N	C(=O)(CCCCCCCCCCCCCC)O	STITCH	0.40593
Qinggan Huoxue Recipe	chaihu	c52	PENTADECYLIC ACID	9170	900	WQEPLUUGTLDZJY-UHFFFAOYSA-N	C(=O)(CCCCCCCCCCCCCC)O	STITCH	0.40593
Qinggan Huoxue Recipe	chaihu	c52	PENTADECYLIC ACID	2641	900	WQEPLUUGTLDZJY-UHFFFAOYSA-N	C(=O)(CCCCCCCCCCCCCC)O	STITCH	0.40593
Qinggan Huoxue Recipe	chaihu	c52	PENTADECYLIC ACID	4295	900	WQEPLUUGTLDZJY-UHFFFAOYSA-N	C(=O)(CCCCCCCCCCCCCC)O	STITCH	0.40593
Qinggan Huoxue Recipe	chaihu	c52	PENTADECYLIC ACID	6915	900	WQEPLUUGTLDZJY-UHFFFAOYSA-N	C(=O)(CCCCCCCCCCCCCC)O	STITCH	0.40593
Qinggan Huoxue Recipe	chaihu	c52	PENTADECYLIC ACID	6256	800	WQEPLUUGTLDZJY-UHFFFAOYSA-N	C(=O)(CCCCCCCCCCCCCC)O	STITCH	0.40593
Qinggan Huoxue Recipe	chaihu	c52	PENTADECYLIC ACID	56413	900	WQEPLUUGTLDZJY-UHFFFAOYSA-N	C(=O)(CCCCCCCCCCCCCC)O	STITCH	0.40593
Qinggan Huoxue Recipe	chaihu	c52	PENTADECYLIC ACID	8111	900	WQEPLUUGTLDZJY-UHFFFAOYSA-N	C(=O)(CCCCCCCCCCCCCC)O	STITCH	0.40593
Qinggan Huoxue Recipe	chaihu	c1248	Hypnon	1666	580	KWOLFJPFCHCOCG-UHFFFAOYSA-N	c1(ccccc1)C(=O)C	STITCH	0.41102
Qinggan Huoxue Recipe	chaihu	c1248	Hypnon	3292	527	KWOLFJPFCHCOCG-UHFFFAOYSA-N	c1(ccccc1)C(=O)C	STITCH	0.41102
Qinggan Huoxue Recipe	chaihu	c393	IFP	1080	570	PEDCQBHIVMGVHV-UHFFFAOYSA-N	OC(CO)CO	STITCH	0.39196
Qinggan Huoxue Recipe	chaihu	c393	IFP	4706	737	PEDCQBHIVMGVHV-UHFFFAOYSA-N	OC(CO)CO	STITCH	0.39196
Qinggan Huoxue Recipe	chaihu	c393	IFP	5685	517	PEDCQBHIVMGVHV-UHFFFAOYSA-N	OC(CO)CO	STITCH	0.39196
Qinggan Huoxue Recipe	chaihu	c393	IFP	2099	838	PEDCQBHIVMGVHV-UHFFFAOYSA-N	OC(CO)CO	STITCH	0.39196
Qinggan Huoxue Recipe	chaihu	c393	IFP	23411	876	PEDCQBHIVMGVHV-UHFFFAOYSA-N	OC(CO)CO	STITCH	0.39196
Qinggan Huoxue Recipe	chaihu	c393	IFP	5714	755	PEDCQBHIVMGVHV-UHFFFAOYSA-N	OC(CO)CO	STITCH	0.39196
Qinggan Huoxue Recipe	chaihu	c393	IFP	5594	931	PEDCQBHIVMGVHV-UHFFFAOYSA-N	OC(CO)CO	STITCH	0.39196
Qinggan Huoxue Recipe	chaihu	c393	IFP	3162	945	PEDCQBHIVMGVHV-UHFFFAOYSA-N	OC(CO)CO	STITCH	0.39196
Qinggan Huoxue Recipe	chaihu	c393	IFP	1666	938	PEDCQBHIVMGVHV-UHFFFAOYSA-N	OC(CO)CO	STITCH	0.39196
Qinggan Huoxue Recipe	chaihu	c393	IFP	2936	939	PEDCQBHIVMGVHV-UHFFFAOYSA-N	OC(CO)CO	STITCH	0.39196
Qinggan Huoxue Recipe	chaihu	c393	IFP	5054	417	PEDCQBHIVMGVHV-UHFFFAOYSA-N	OC(CO)CO	STITCH	0.39196
Qinggan Huoxue Recipe	chaihu	c393	IFP	4353	816	PEDCQBHIVMGVHV-UHFFFAOYSA-N	OC(CO)CO	STITCH	0.39196
Qinggan Huoxue Recipe	chaihu	c393	IFP	6198	850	PEDCQBHIVMGVHV-UHFFFAOYSA-N	OC(CO)CO	STITCH	0.39196
Qinggan Huoxue Recipe	chaihu	c393	IFP	218	544	PEDCQBHIVMGVHV-UHFFFAOYSA-N	OC(CO)CO	STITCH	0.39196
Qinggan Huoxue Recipe	chaihu	c393	IFP	6347	847	PEDCQBHIVMGVHV-UHFFFAOYSA-N	OC(CO)CO	STITCH	0.39196
Qinggan Huoxue Recipe	chaihu	c393	IFP	3558	837	PEDCQBHIVMGVHV-UHFFFAOYSA-N	OC(CO)CO	STITCH	0.39196
Qinggan Huoxue Recipe	chaihu	c393	IFP	595	849	PEDCQBHIVMGVHV-UHFFFAOYSA-N	OC(CO)CO	STITCH	0.39196
Qinggan Huoxue Recipe	chaihu	c393	IFP	1432	927	PEDCQBHIVMGVHV-UHFFFAOYSA-N	OC(CO)CO	STITCH	0.39196
Qinggan Huoxue Recipe	chaihu	c393	IFP	4012	597	PEDCQBHIVMGVHV-UHFFFAOYSA-N	OC(CO)CO	STITCH	0.39196
Qinggan Huoxue Recipe	chaihu	c393	IFP	2908	869	PEDCQBHIVMGVHV-UHFFFAOYSA-N	OC(CO)CO	STITCH	0.39196
Qinggan Huoxue Recipe	chaihu	c393	IFP	5917	816	PEDCQBHIVMGVHV-UHFFFAOYSA-N	OC(CO)CO	STITCH	0.39196
Qinggan Huoxue Recipe	chaihu	c393	IFP	10965	543	PEDCQBHIVMGVHV-UHFFFAOYSA-N	OC(CO)CO	STITCH	0.39196
Qinggan Huoxue Recipe	chaihu	c393	IFP	847	890	PEDCQBHIVMGVHV-UHFFFAOYSA-N	OC(CO)CO	STITCH	0.39196
Qinggan Huoxue Recipe	chaihu	c393	IFP	2806	825	PEDCQBHIVMGVHV-UHFFFAOYSA-N	OC(CO)CO	STITCH	0.39196
Qinggan Huoxue Recipe	chaihu	c393	IFP	8854	631	PEDCQBHIVMGVHV-UHFFFAOYSA-N	OC(CO)CO	STITCH	0.39196
Qinggan Huoxue Recipe	chaihu	c393	IFP	47	935	PEDCQBHIVMGVHV-UHFFFAOYSA-N	OC(CO)CO	STITCH	0.39196
Qinggan Huoxue Recipe	chaihu	c393	IFP	222	524	PEDCQBHIVMGVHV-UHFFFAOYSA-N	OC(CO)CO	STITCH	0.39196
Qinggan Huoxue Recipe	chaihu	c393	IFP	3845	853	PEDCQBHIVMGVHV-UHFFFAOYSA-N	OC(CO)CO	STITCH	0.39196
Qinggan Huoxue Recipe	chaihu	c393	IFP	5375	800	PEDCQBHIVMGVHV-UHFFFAOYSA-N	OC(CO)CO	STITCH	0.39196
Qinggan Huoxue Recipe	chaihu	c393	IFP	2167	921	PEDCQBHIVMGVHV-UHFFFAOYSA-N	OC(CO)CO	STITCH	0.39196
Qinggan Huoxue Recipe	chaihu	c393	IFP	160428	586	PEDCQBHIVMGVHV-UHFFFAOYSA-N	OC(CO)CO	STITCH	0.39196
Qinggan Huoxue Recipe	chaihu	c393	IFP	570	543	PEDCQBHIVMGVHV-UHFFFAOYSA-N	OC(CO)CO	STITCH	0.39196
Qinggan Huoxue Recipe	chaihu	c393	IFP	5695	517	PEDCQBHIVMGVHV-UHFFFAOYSA-N	OC(CO)CO	STITCH	0.39196
Qinggan Huoxue Recipe	chaihu	c393	IFP	7097	410	PEDCQBHIVMGVHV-UHFFFAOYSA-N	OC(CO)CO	STITCH	0.39196
Qinggan Huoxue Recipe	chaihu	c393	IFP	1559	839	PEDCQBHIVMGVHV-UHFFFAOYSA-N	OC(CO)CO	STITCH	0.39196
Qinggan Huoxue Recipe	chaihu	c393	IFP	5717	773	PEDCQBHIVMGVHV-UHFFFAOYSA-N	OC(CO)CO	STITCH	0.39196
Qinggan Huoxue Recipe	chaihu	c393	IFP	642	755	PEDCQBHIVMGVHV-UHFFFAOYSA-N	OC(CO)CO	STITCH	0.39196
Qinggan Huoxue Recipe	chaihu	c393	IFP	217	622	PEDCQBHIVMGVHV-UHFFFAOYSA-N	OC(CO)CO	STITCH	0.39196
Qinggan Huoxue Recipe	chaihu	c393	IFP	4141	700	PEDCQBHIVMGVHV-UHFFFAOYSA-N	OC(CO)CO	STITCH	0.39196
Qinggan Huoxue Recipe	chaihu	c393	IFP	5689	587	PEDCQBHIVMGVHV-UHFFFAOYSA-N	OC(CO)CO	STITCH	0.39196
Qinggan Huoxue Recipe	chaihu	c393	IFP	4025	813	PEDCQBHIVMGVHV-UHFFFAOYSA-N	OC(CO)CO	STITCH	0.39196
Qinggan Huoxue Recipe	chaihu	c393	IFP	5595	687	PEDCQBHIVMGVHV-UHFFFAOYSA-N	OC(CO)CO	STITCH	0.39196
Qinggan Huoxue Recipe	chaihu	c393	IFP	2033	401	PEDCQBHIVMGVHV-UHFFFAOYSA-N	OC(CO)CO	STITCH	0.39196
Qinggan Huoxue Recipe	chaihu	c393	IFP	5582	423	PEDCQBHIVMGVHV-UHFFFAOYSA-N	OC(CO)CO	STITCH	0.39196
Qinggan Huoxue Recipe	chaihu	c393	IFP	6403	814	PEDCQBHIVMGVHV-UHFFFAOYSA-N	OC(CO)CO	STITCH	0.39196
Qinggan Huoxue Recipe	chaihu	c393	IFP	5290	837	PEDCQBHIVMGVHV-UHFFFAOYSA-N	OC(CO)CO	STITCH	0.39196
Qinggan Huoxue Recipe	chaihu	c393	IFP	1615	800	PEDCQBHIVMGVHV-UHFFFAOYSA-N	OC(CO)CO	STITCH	0.39196
Qinggan Huoxue Recipe	chaihu	c393	IFP	590	859	PEDCQBHIVMGVHV-UHFFFAOYSA-N	OC(CO)CO	STITCH	0.39196
Qinggan Huoxue Recipe	chaihu	c393	IFP	4552	547	PEDCQBHIVMGVHV-UHFFFAOYSA-N	OC(CO)CO	STITCH	0.39196
Qinggan Huoxue Recipe	chaihu	c393	IFP	5443	745	PEDCQBHIVMGVHV-UHFFFAOYSA-N	OC(CO)CO	STITCH	0.39196
Qinggan Huoxue Recipe	chaihu	c393	IFP	2028	629	PEDCQBHIVMGVHV-UHFFFAOYSA-N	OC(CO)CO	STITCH	0.39196
Qinggan Huoxue Recipe	chaihu	c393	IFP	1950	405	PEDCQBHIVMGVHV-UHFFFAOYSA-N	OC(CO)CO	STITCH	0.39196
Qinggan Huoxue Recipe	chaihu	c393	IFP	64577	586	PEDCQBHIVMGVHV-UHFFFAOYSA-N	OC(CO)CO	STITCH	0.39196
Qinggan Huoxue Recipe	chaihu	c393	IFP	5244	409	PEDCQBHIVMGVHV-UHFFFAOYSA-N	OC(CO)CO	STITCH	0.39196
Qinggan Huoxue Recipe	chaihu	c393	IFP	5243	480	PEDCQBHIVMGVHV-UHFFFAOYSA-N	OC(CO)CO	STITCH	0.39196
Qinggan Huoxue Recipe	chaihu	c393	IFP	11010	800	PEDCQBHIVMGVHV-UHFFFAOYSA-N	OC(CO)CO	STITCH	0.39196
Qinggan Huoxue Recipe	chaihu	c393	IFP	1017	838	PEDCQBHIVMGVHV-UHFFFAOYSA-N	OC(CO)CO	STITCH	0.39196
Qinggan Huoxue Recipe	chaihu	c393	IFP	3480	828	PEDCQBHIVMGVHV-UHFFFAOYSA-N	OC(CO)CO	STITCH	0.39196
Qinggan Huoxue Recipe	chaihu	c393	IFP	7157	957	PEDCQBHIVMGVHV-UHFFFAOYSA-N	OC(CO)CO	STITCH	0.39196
Qinggan Huoxue Recipe	chaihu	c393	IFP	6647	871	PEDCQBHIVMGVHV-UHFFFAOYSA-N	OC(CO)CO	STITCH	0.39196
Qinggan Huoxue Recipe	chaihu	c393	IFP	207	881	PEDCQBHIVMGVHV-UHFFFAOYSA-N	OC(CO)CO	STITCH	0.39196
Qinggan Huoxue Recipe	chaihu	c393	IFP	5686	517	PEDCQBHIVMGVHV-UHFFFAOYSA-N	OC(CO)CO	STITCH	0.39196
Qinggan Huoxue Recipe	chaihu	c393	IFP	5972	832	PEDCQBHIVMGVHV-UHFFFAOYSA-N	OC(CO)CO	STITCH	0.39196
Qinggan Huoxue Recipe	chaihu	c393	IFP	6233	872	PEDCQBHIVMGVHV-UHFFFAOYSA-N	OC(CO)CO	STITCH	0.39196
Qinggan Huoxue Recipe	chaihu	c393	IFP	1956	862	PEDCQBHIVMGVHV-UHFFFAOYSA-N	OC(CO)CO	STITCH	0.39196
Qinggan Huoxue Recipe	chaihu	c393	IFP	5047	953	PEDCQBHIVMGVHV-UHFFFAOYSA-N	OC(CO)CO	STITCH	0.39196
Qinggan Huoxue Recipe	chaihu	c393	IFP	351	825	PEDCQBHIVMGVHV-UHFFFAOYSA-N	OC(CO)CO	STITCH	0.39196
Qinggan Huoxue Recipe	chaihu	c393	IFP	760	838	PEDCQBHIVMGVHV-UHFFFAOYSA-N	OC(CO)CO	STITCH	0.39196
Qinggan Huoxue Recipe	chaihu	c393	IFP	231	986	PEDCQBHIVMGVHV-UHFFFAOYSA-N	OC(CO)CO	STITCH	0.39196
Qinggan Huoxue Recipe	chaihu	c393	IFP	5468	873	PEDCQBHIVMGVHV-UHFFFAOYSA-N	OC(CO)CO	STITCH	0.39196
Qinggan Huoxue Recipe	chaihu	c393	IFP	3156	720	PEDCQBHIVMGVHV-UHFFFAOYSA-N	OC(CO)CO	STITCH	0.39196
Qinggan Huoxue Recipe	chaihu	c393	IFP	6296	543	PEDCQBHIVMGVHV-UHFFFAOYSA-N	OC(CO)CO	STITCH	0.39196
Qinggan Huoxue Recipe	chaihu	c393	IFP	8659	795	PEDCQBHIVMGVHV-UHFFFAOYSA-N	OC(CO)CO	STITCH	0.39196
Qinggan Huoxue Recipe	chaihu	c393	IFP	126133	586	PEDCQBHIVMGVHV-UHFFFAOYSA-N	OC(CO)CO	STITCH	0.39196
Qinggan Huoxue Recipe	chaihu	c393	IFP	1990	794	PEDCQBHIVMGVHV-UHFFFAOYSA-N	OC(CO)CO	STITCH	0.39196
Qinggan Huoxue Recipe	chaihu	c393	IFP	213	934	PEDCQBHIVMGVHV-UHFFFAOYSA-N	OC(CO)CO	STITCH	0.39196
Qinggan Huoxue Recipe	chaihu	c393	IFP	51752	597	PEDCQBHIVMGVHV-UHFFFAOYSA-N	OC(CO)CO	STITCH	0.39196
Qinggan Huoxue Recipe	chaihu	c393	IFP	2171	800	PEDCQBHIVMGVHV-UHFFFAOYSA-N	OC(CO)CO	STITCH	0.39196
Qinggan Huoxue Recipe	chaihu	c393	IFP	4846	821	PEDCQBHIVMGVHV-UHFFFAOYSA-N	OC(CO)CO	STITCH	0.39196
Qinggan Huoxue Recipe	chaihu	c393	IFP	216	631	PEDCQBHIVMGVHV-UHFFFAOYSA-N	OC(CO)CO	STITCH	0.39196
Qinggan Huoxue Recipe	chaihu	c393	IFP	2923	698	PEDCQBHIVMGVHV-UHFFFAOYSA-N	OC(CO)CO	STITCH	0.39196
Qinggan Huoxue Recipe	chaihu	c393	IFP	1581	628	PEDCQBHIVMGVHV-UHFFFAOYSA-N	OC(CO)CO	STITCH	0.39196
Qinggan Huoxue Recipe	chaihu	c393	IFP	116285	543	PEDCQBHIVMGVHV-UHFFFAOYSA-N	OC(CO)CO	STITCH	0.39196
Qinggan Huoxue Recipe	chaihu	c393	IFP	598	847	PEDCQBHIVMGVHV-UHFFFAOYSA-N	OC(CO)CO	STITCH	0.39196
Qinggan Huoxue Recipe	chaihu	c393	IFP	3479	838	PEDCQBHIVMGVHV-UHFFFAOYSA-N	OC(CO)CO	STITCH	0.39196
Qinggan Huoxue Recipe	chaihu	c393	IFP	8841	888	PEDCQBHIVMGVHV-UHFFFAOYSA-N	OC(CO)CO	STITCH	0.39196
Qinggan Huoxue Recipe	chaihu	c393	IFP	43	815	PEDCQBHIVMGVHV-UHFFFAOYSA-N	OC(CO)CO	STITCH	0.39196
Qinggan Huoxue Recipe	chaihu	c393	IFP	3643	816	PEDCQBHIVMGVHV-UHFFFAOYSA-N	OC(CO)CO	STITCH	0.39196
Qinggan Huoxue Recipe	chaihu	c393	IFP	2194	730	PEDCQBHIVMGVHV-UHFFFAOYSA-N	OC(CO)CO	STITCH	0.39196
Qinggan Huoxue Recipe	chaihu	c393	IFP	7314	835	PEDCQBHIVMGVHV-UHFFFAOYSA-N	OC(CO)CO	STITCH	0.39196
Qinggan Huoxue Recipe	chaihu	c393	IFP	7386	818	PEDCQBHIVMGVHV-UHFFFAOYSA-N	OC(CO)CO	STITCH	0.39196
Qinggan Huoxue Recipe	chaihu	c393	IFP	125	968	PEDCQBHIVMGVHV-UHFFFAOYSA-N	OC(CO)CO	STITCH	0.39196
Qinggan Huoxue Recipe	chaihu	c393	IFP	5859	755	PEDCQBHIVMGVHV-UHFFFAOYSA-N	OC(CO)CO	STITCH	0.39196
Qinggan Huoxue Recipe	chaihu	c393	IFP	54205	791	PEDCQBHIVMGVHV-UHFFFAOYSA-N	OC(CO)CO	STITCH	0.39196
Qinggan Huoxue Recipe	chaihu	c393	IFP	2752	858	PEDCQBHIVMGVHV-UHFFFAOYSA-N	OC(CO)CO	STITCH	0.39196
Qinggan Huoxue Recipe	chaihu	c393	IFP	5122	534	PEDCQBHIVMGVHV-UHFFFAOYSA-N	OC(CO)CO	STITCH	0.39196
Qinggan Huoxue Recipe	chaihu	c393	IFP	5644	691	PEDCQBHIVMGVHV-UHFFFAOYSA-N	OC(CO)CO	STITCH	0.39196
Qinggan Huoxue Recipe	chaihu	c393	IFP	4023	926	PEDCQBHIVMGVHV-UHFFFAOYSA-N	OC(CO)CO	STITCH	0.39196
Qinggan Huoxue Recipe	chaihu	c393	IFP	3265	859	PEDCQBHIVMGVHV-UHFFFAOYSA-N	OC(CO)CO	STITCH	0.39196
Qinggan Huoxue Recipe	chaihu	c393	IFP	8463	862	PEDCQBHIVMGVHV-UHFFFAOYSA-N	OC(CO)CO	STITCH	0.39196
Qinggan Huoxue Recipe	chaihu	c393	IFP	5467	824	PEDCQBHIVMGVHV-UHFFFAOYSA-N	OC(CO)CO	STITCH	0.39196
Qinggan Huoxue Recipe	chaihu	c393	IFP	836	887	PEDCQBHIVMGVHV-UHFFFAOYSA-N	OC(CO)CO	STITCH	0.39196
Qinggan Huoxue Recipe	chaihu	c393	IFP	641371	543	PEDCQBHIVMGVHV-UHFFFAOYSA-N	OC(CO)CO	STITCH	0.39196
Qinggan Huoxue Recipe	chaihu	c393	IFP	156	913	PEDCQBHIVMGVHV-UHFFFAOYSA-N	OC(CO)CO	STITCH	0.39196
Qinggan Huoxue Recipe	chaihu	c393	IFP	28976	543	PEDCQBHIVMGVHV-UHFFFAOYSA-N	OC(CO)CO	STITCH	0.39196
Qinggan Huoxue Recipe	chaihu	c393	IFP	7915	892	PEDCQBHIVMGVHV-UHFFFAOYSA-N	OC(CO)CO	STITCH	0.39196
Qinggan Huoxue Recipe	chaihu	c393	IFP	51228	794	PEDCQBHIVMGVHV-UHFFFAOYSA-N	OC(CO)CO	STITCH	0.39196
Qinggan Huoxue Recipe	chaihu	c393	IFP	5315	910	PEDCQBHIVMGVHV-UHFFFAOYSA-N	OC(CO)CO	STITCH	0.39196
Qinggan Huoxue Recipe	chaihu	c393	IFP	9520	597	PEDCQBHIVMGVHV-UHFFFAOYSA-N	OC(CO)CO	STITCH	0.39196
Qinggan Huoxue Recipe	chaihu	c393	IFP	9370	838	PEDCQBHIVMGVHV-UHFFFAOYSA-N	OC(CO)CO	STITCH	0.39196
Qinggan Huoxue Recipe	chaihu	c393	IFP	2149	800	PEDCQBHIVMGVHV-UHFFFAOYSA-N	OC(CO)CO	STITCH	0.39196
Qinggan Huoxue Recipe	chaihu	c393	IFP	6817	614	PEDCQBHIVMGVHV-UHFFFAOYSA-N	OC(CO)CO	STITCH	0.39196
Qinggan Huoxue Recipe	chaihu	c393	IFP	3157	817	PEDCQBHIVMGVHV-UHFFFAOYSA-N	OC(CO)CO	STITCH	0.39196
Qinggan Huoxue Recipe	chaihu	c393	IFP	122970	543	PEDCQBHIVMGVHV-UHFFFAOYSA-N	OC(CO)CO	STITCH	0.39196
Qinggan Huoxue Recipe	chaihu	c393	IFP	1555	826	PEDCQBHIVMGVHV-UHFFFAOYSA-N	OC(CO)CO	STITCH	0.39196
Qinggan Huoxue Recipe	chaihu	c393	IFP	2932	879	PEDCQBHIVMGVHV-UHFFFAOYSA-N	OC(CO)CO	STITCH	0.39196
Qinggan Huoxue Recipe	chaihu	c393	IFP	3735	644	PEDCQBHIVMGVHV-UHFFFAOYSA-N	OC(CO)CO	STITCH	0.39196
Qinggan Huoxue Recipe	chaihu	c393	IFP	55748	619	PEDCQBHIVMGVHV-UHFFFAOYSA-N	OC(CO)CO	STITCH	0.39196
Qinggan Huoxue Recipe	chaihu	c393	IFP	10498	800	PEDCQBHIVMGVHV-UHFFFAOYSA-N	OC(CO)CO	STITCH	0.39196
Qinggan Huoxue Recipe	chaihu	c393	IFP	4843	963	PEDCQBHIVMGVHV-UHFFFAOYSA-N	OC(CO)CO	STITCH	0.39196
Qinggan Huoxue Recipe	chaihu	c393	IFP	54988	543	PEDCQBHIVMGVHV-UHFFFAOYSA-N	OC(CO)CO	STITCH	0.39196
Qinggan Huoxue Recipe	chaihu	c393	IFP	6667	430	PEDCQBHIVMGVHV-UHFFFAOYSA-N	OC(CO)CO	STITCH	0.39196
Qinggan Huoxue Recipe	chaihu	c393	IFP	220	631	PEDCQBHIVMGVHV-UHFFFAOYSA-N	OC(CO)CO	STITCH	0.39196
Qinggan Huoxue Recipe	chaihu	c393	IFP	1553	839	PEDCQBHIVMGVHV-UHFFFAOYSA-N	OC(CO)CO	STITCH	0.39196
Qinggan Huoxue Recipe	chaihu	c393	IFP	54331	741	PEDCQBHIVMGVHV-UHFFFAOYSA-N	OC(CO)CO	STITCH	0.39196
Qinggan Huoxue Recipe	chaihu	c393	IFP	8856	818	PEDCQBHIVMGVHV-UHFFFAOYSA-N	OC(CO)CO	STITCH	0.39196
Qinggan Huoxue Recipe	chaihu	c393	IFP	1103	832	PEDCQBHIVMGVHV-UHFFFAOYSA-N	OC(CO)CO	STITCH	0.39196
Qinggan Huoxue Recipe	chaihu	c393	IFP	3988	541	PEDCQBHIVMGVHV-UHFFFAOYSA-N	OC(CO)CO	STITCH	0.39196
Qinggan Huoxue Recipe	chaihu	c393	IFP	142827	543	PEDCQBHIVMGVHV-UHFFFAOYSA-N	OC(CO)CO	STITCH	0.39196
Qinggan Huoxue Recipe	chaihu	c393	IFP	4128	800	PEDCQBHIVMGVHV-UHFFFAOYSA-N	OC(CO)CO	STITCH	0.39196
Qinggan Huoxue Recipe	chaihu	c393	IFP	32	901	PEDCQBHIVMGVHV-UHFFFAOYSA-N	OC(CO)CO	STITCH	0.39196
Qinggan Huoxue Recipe	chaihu	c393	IFP	108	579	PEDCQBHIVMGVHV-UHFFFAOYSA-N	OC(CO)CO	STITCH	0.39196
Qinggan Huoxue Recipe	chaihu	c393	IFP	1499	858	PEDCQBHIVMGVHV-UHFFFAOYSA-N	OC(CO)CO	STITCH	0.39196
Qinggan Huoxue Recipe	chaihu	c393	IFP	7316	403	PEDCQBHIVMGVHV-UHFFFAOYSA-N	OC(CO)CO	STITCH	0.39196
Qinggan Huoxue Recipe	chaihu	c393	IFP	7005	748	PEDCQBHIVMGVHV-UHFFFAOYSA-N	OC(CO)CO	STITCH	0.39196
Qinggan Huoxue Recipe	chaihu	c393	IFP	224	551	PEDCQBHIVMGVHV-UHFFFAOYSA-N	OC(CO)CO	STITCH	0.39196
Qinggan Huoxue Recipe	chaihu	c393	IFP	55556	644	PEDCQBHIVMGVHV-UHFFFAOYSA-N	OC(CO)CO	STITCH	0.39196
Qinggan Huoxue Recipe	chaihu	c393	IFP	223	586	PEDCQBHIVMGVHV-UHFFFAOYSA-N	OC(CO)CO	STITCH	0.39196
Qinggan Huoxue Recipe	chaihu	c393	IFP	2571	914	PEDCQBHIVMGVHV-UHFFFAOYSA-N	OC(CO)CO	STITCH	0.39196
Qinggan Huoxue Recipe	chaihu	c393	IFP	6714	821	PEDCQBHIVMGVHV-UHFFFAOYSA-N	OC(CO)CO	STITCH	0.39196
Qinggan Huoxue Recipe	chaihu	c393	IFP	5699	517	PEDCQBHIVMGVHV-UHFFFAOYSA-N	OC(CO)CO	STITCH	0.39196
Qinggan Huoxue Recipe	chaihu	c393	IFP	57016	928	PEDCQBHIVMGVHV-UHFFFAOYSA-N	OC(CO)CO	STITCH	0.39196
Qinggan Huoxue Recipe	chaihu	c393	IFP	5599	864	PEDCQBHIVMGVHV-UHFFFAOYSA-N	OC(CO)CO	STITCH	0.39196
Qinggan Huoxue Recipe	chaihu	c393	IFP	6241	645	PEDCQBHIVMGVHV-UHFFFAOYSA-N	OC(CO)CO	STITCH	0.39196
Qinggan Huoxue Recipe	chaihu	c393	IFP	1565	839	PEDCQBHIVMGVHV-UHFFFAOYSA-N	OC(CO)CO	STITCH	0.39196
Qinggan Huoxue Recipe	chaihu	c393	IFP	5646	719	PEDCQBHIVMGVHV-UHFFFAOYSA-N	OC(CO)CO	STITCH	0.39196
Qinggan Huoxue Recipe	chaihu	c393	IFP	1312	618	PEDCQBHIVMGVHV-UHFFFAOYSA-N	OC(CO)CO	STITCH	0.39196
Qinggan Huoxue Recipe	chaihu	c393	IFP	4519	823	PEDCQBHIVMGVHV-UHFFFAOYSA-N	OC(CO)CO	STITCH	0.39196
Qinggan Huoxue Recipe	chaihu	c393	IFP	5742	757	PEDCQBHIVMGVHV-UHFFFAOYSA-N	OC(CO)CO	STITCH	0.39196
Qinggan Huoxue Recipe	chaihu	c393	IFP	23038	512	PEDCQBHIVMGVHV-UHFFFAOYSA-N	OC(CO)CO	STITCH	0.39196
Qinggan Huoxue Recipe	chaihu	c393	IFP	183	414	PEDCQBHIVMGVHV-UHFFFAOYSA-N	OC(CO)CO	STITCH	0.39196
Qinggan Huoxue Recipe	chaihu	c393	IFP	142	841	PEDCQBHIVMGVHV-UHFFFAOYSA-N	OC(CO)CO	STITCH	0.39196
Qinggan Huoxue Recipe	chaihu	c393	IFP	2058	855	PEDCQBHIVMGVHV-UHFFFAOYSA-N	OC(CO)CO	STITCH	0.39196
Qinggan Huoxue Recipe	chaihu	c393	IFP	6648	789	PEDCQBHIVMGVHV-UHFFFAOYSA-N	OC(CO)CO	STITCH	0.39196
Qinggan Huoxue Recipe	chaihu	c393	IFP	913	837	PEDCQBHIVMGVHV-UHFFFAOYSA-N	OC(CO)CO	STITCH	0.39196
Qinggan Huoxue Recipe	chaihu	c393	IFP	912	837	PEDCQBHIVMGVHV-UHFFFAOYSA-N	OC(CO)CO	STITCH	0.39196
Qinggan Huoxue Recipe	chaihu	c393	IFP	1520	840	PEDCQBHIVMGVHV-UHFFFAOYSA-N	OC(CO)CO	STITCH	0.39196
Qinggan Huoxue Recipe	chaihu	c393	IFP	3158	823	PEDCQBHIVMGVHV-UHFFFAOYSA-N	OC(CO)CO	STITCH	0.39196
Qinggan Huoxue Recipe	chaihu	c393	IFP	4199	703	PEDCQBHIVMGVHV-UHFFFAOYSA-N	OC(CO)CO	STITCH	0.39196
Qinggan Huoxue Recipe	chaihu	c393	IFP	2805	729	PEDCQBHIVMGVHV-UHFFFAOYSA-N	OC(CO)CO	STITCH	0.39196
Qinggan Huoxue Recipe	chaihu	c393	IFP	3725	771	PEDCQBHIVMGVHV-UHFFFAOYSA-N	OC(CO)CO	STITCH	0.39196
Qinggan Huoxue Recipe	chaihu	c393	IFP	1557	839	PEDCQBHIVMGVHV-UHFFFAOYSA-N	OC(CO)CO	STITCH	0.39196
Qinggan Huoxue Recipe	chaihu	c393	IFP	5770	823	PEDCQBHIVMGVHV-UHFFFAOYSA-N	OC(CO)CO	STITCH	0.39196
Qinggan Huoxue Recipe	chaihu	c393	IFP	5730	816	PEDCQBHIVMGVHV-UHFFFAOYSA-N	OC(CO)CO	STITCH	0.39196
Qinggan Huoxue Recipe	chaihu	c393	IFP	5728	752	PEDCQBHIVMGVHV-UHFFFAOYSA-N	OC(CO)CO	STITCH	0.39196
Qinggan Huoxue Recipe	chaihu	c393	IFP	4318	845	PEDCQBHIVMGVHV-UHFFFAOYSA-N	OC(CO)CO	STITCH	0.39196
Qinggan Huoxue Recipe	chaihu	c393	IFP	5328	826	PEDCQBHIVMGVHV-UHFFFAOYSA-N	OC(CO)CO	STITCH	0.39196
Qinggan Huoxue Recipe	chaihu	c393	IFP	27095	795	PEDCQBHIVMGVHV-UHFFFAOYSA-N	OC(CO)CO	STITCH	0.39196
Qinggan Huoxue Recipe	chaihu	c393	IFP	5690	559	PEDCQBHIVMGVHV-UHFFFAOYSA-N	OC(CO)CO	STITCH	0.39196
Qinggan Huoxue Recipe	chaihu	c393	IFP	7099	418	PEDCQBHIVMGVHV-UHFFFAOYSA-N	OC(CO)CO	STITCH	0.39196
Qinggan Huoxue Recipe	chaihu	c393	IFP	367	829	PEDCQBHIVMGVHV-UHFFFAOYSA-N	OC(CO)CO	STITCH	0.39196
Qinggan Huoxue Recipe	chaihu	c393	IFP	30814	800	PEDCQBHIVMGVHV-UHFFFAOYSA-N	OC(CO)CO	STITCH	0.39196
Qinggan Huoxue Recipe	chaihu	c393	IFP	7174	534	PEDCQBHIVMGVHV-UHFFFAOYSA-N	OC(CO)CO	STITCH	0.39196
Qinggan Huoxue Recipe	chaihu	c393	IFP	3105	851	PEDCQBHIVMGVHV-UHFFFAOYSA-N	OC(CO)CO	STITCH	0.39196
Qinggan Huoxue Recipe	chaihu	c393	IFP	219	622	PEDCQBHIVMGVHV-UHFFFAOYSA-N	OC(CO)CO	STITCH	0.39196
Qinggan Huoxue Recipe	chaihu	c393	IFP	6520	609	PEDCQBHIVMGVHV-UHFFFAOYSA-N	OC(CO)CO	STITCH	0.39196
Qinggan Huoxue Recipe	chaihu	c393	IFP	4609	643	PEDCQBHIVMGVHV-UHFFFAOYSA-N	OC(CO)CO	STITCH	0.39196
Qinggan Huoxue Recipe	chaihu	c393	IFP	5111	824	PEDCQBHIVMGVHV-UHFFFAOYSA-N	OC(CO)CO	STITCH	0.39196
Qinggan Huoxue Recipe	chaihu	c393	IFP	7498	975	PEDCQBHIVMGVHV-UHFFFAOYSA-N	OC(CO)CO	STITCH	0.39196
Qinggan Huoxue Recipe	chaihu	c393	IFP	9521	912	PEDCQBHIVMGVHV-UHFFFAOYSA-N	OC(CO)CO	STITCH	0.39196
Qinggan Huoxue Recipe	chaihu	c393	IFP	5160	821	PEDCQBHIVMGVHV-UHFFFAOYSA-N	OC(CO)CO	STITCH	0.39196
Qinggan Huoxue Recipe	chaihu	c393	IFP	1024	820	PEDCQBHIVMGVHV-UHFFFAOYSA-N	OC(CO)CO	STITCH	0.39196
Qinggan Huoxue Recipe	chaihu	c393	IFP	2869	577	PEDCQBHIVMGVHV-UHFFFAOYSA-N	OC(CO)CO	STITCH	0.39196
Qinggan Huoxue Recipe	chaihu	c393	IFP	10840	586	PEDCQBHIVMGVHV-UHFFFAOYSA-N	OC(CO)CO	STITCH	0.39196
Qinggan Huoxue Recipe	chaihu	c393	IFP	2539	859	PEDCQBHIVMGVHV-UHFFFAOYSA-N	OC(CO)CO	STITCH	0.39196
Qinggan Huoxue Recipe	chaihu	c393	IFP	51520	679	PEDCQBHIVMGVHV-UHFFFAOYSA-N	OC(CO)CO	STITCH	0.39196
Qinggan Huoxue Recipe	chaihu	c393	IFP	9255	681	PEDCQBHIVMGVHV-UHFFFAOYSA-N	OC(CO)CO	STITCH	0.39196
Qinggan Huoxue Recipe	chaihu	c393	IFP	130	832	PEDCQBHIVMGVHV-UHFFFAOYSA-N	OC(CO)CO	STITCH	0.39196
Qinggan Huoxue Recipe	chaihu	c393	IFP	2950	962	PEDCQBHIVMGVHV-UHFFFAOYSA-N	OC(CO)CO	STITCH	0.39196
Qinggan Huoxue Recipe	chaihu	c393	IFP	4363	456	PEDCQBHIVMGVHV-UHFFFAOYSA-N	OC(CO)CO	STITCH	0.39196
Qinggan Huoxue Recipe	chaihu	c393	IFP	341392	543	PEDCQBHIVMGVHV-UHFFFAOYSA-N	OC(CO)CO	STITCH	0.39196
Qinggan Huoxue Recipe	chaihu	c393	IFP	9612	819	PEDCQBHIVMGVHV-UHFFFAOYSA-N	OC(CO)CO	STITCH	0.39196
Qinggan Huoxue Recipe	chaihu	c393	IFP	4647	766	PEDCQBHIVMGVHV-UHFFFAOYSA-N	OC(CO)CO	STITCH	0.39196
Qinggan Huoxue Recipe	chaihu	c393	IFP	501	536	PEDCQBHIVMGVHV-UHFFFAOYSA-N	OC(CO)CO	STITCH	0.39196
Qinggan Huoxue Recipe	chaihu	c393	IFP	2641	479	PEDCQBHIVMGVHV-UHFFFAOYSA-N	OC(CO)CO	STITCH	0.39196
Qinggan Huoxue Recipe	chaihu	c393	IFP	126917	705	PEDCQBHIVMGVHV-UHFFFAOYSA-N	OC(CO)CO	STITCH	0.39196
Qinggan Huoxue Recipe	chaihu	c393	IFP	7311	725	PEDCQBHIVMGVHV-UHFFFAOYSA-N	OC(CO)CO	STITCH	0.39196
Qinggan Huoxue Recipe	chaihu	c393	IFP	7124	488	PEDCQBHIVMGVHV-UHFFFAOYSA-N	OC(CO)CO	STITCH	0.39196
Qinggan Huoxue Recipe	chaihu	c393	IFP	3106	852	PEDCQBHIVMGVHV-UHFFFAOYSA-N	OC(CO)CO	STITCH	0.39196
Qinggan Huoxue Recipe	chaihu	c393	IFP	64167	597	PEDCQBHIVMGVHV-UHFFFAOYSA-N	OC(CO)CO	STITCH	0.39196
Qinggan Huoxue Recipe	chaihu	c393	IFP	34	701	PEDCQBHIVMGVHV-UHFFFAOYSA-N	OC(CO)CO	STITCH	0.39196
Qinggan Huoxue Recipe	chaihu	c393	IFP	7153	897	PEDCQBHIVMGVHV-UHFFFAOYSA-N	OC(CO)CO	STITCH	0.39196
Qinggan Huoxue Recipe	chaihu	c393	IFP	5682	553	PEDCQBHIVMGVHV-UHFFFAOYSA-N	OC(CO)CO	STITCH	0.39196
Qinggan Huoxue Recipe	chaihu	c393	IFP	85441	654	PEDCQBHIVMGVHV-UHFFFAOYSA-N	OC(CO)CO	STITCH	0.39196
Qinggan Huoxue Recipe	chaihu	c393	IFP	5447	547	PEDCQBHIVMGVHV-UHFFFAOYSA-N	OC(CO)CO	STITCH	0.39196
Qinggan Huoxue Recipe	chaihu	c393	IFP	892	800	PEDCQBHIVMGVHV-UHFFFAOYSA-N	OC(CO)CO	STITCH	0.39196
Qinggan Huoxue Recipe	chaihu	c393	IFP	7296	944	PEDCQBHIVMGVHV-UHFFFAOYSA-N	OC(CO)CO	STITCH	0.39196
Qinggan Huoxue Recipe	chaihu	c393	IFP	567	827	PEDCQBHIVMGVHV-UHFFFAOYSA-N	OC(CO)CO	STITCH	0.39196
Qinggan Huoxue Recipe	chaihu	c393	IFP	3292	854	PEDCQBHIVMGVHV-UHFFFAOYSA-N	OC(CO)CO	STITCH	0.39196
Qinggan Huoxue Recipe	chaihu	c695	EUG	3569	800	YOMSJEATGXXYPX-UHFFFAOYSA-N	c1(cc(ccc1O)C=C)OC	STITCH	0.69928
Qinggan Huoxue Recipe	chaihu	c899	isoliquiritigenin	4792	700	DXDRHHKMWQZJHT-FPYGCLRLSA-N	c1(C(=O)/C=C/c2ccc(cc2)O)c(cc(cc1)O)O	STITCH	0.58243
Qinggan Huoxue Recipe	chaihu	c899	isoliquiritigenin	207	700	DXDRHHKMWQZJHT-FPYGCLRLSA-N	c1(C(=O)/C=C/c2ccc(cc2)O)c(cc(cc1)O)O	STITCH	0.58243
Qinggan Huoxue Recipe	chaihu	c899	isoliquiritigenin	9407	786	DXDRHHKMWQZJHT-FPYGCLRLSA-N	c1(C(=O)/C=C/c2ccc(cc2)O)c(cc(cc1)O)O	STITCH	0.58243
Qinggan Huoxue Recipe	chaihu	c899	isoliquiritigenin	231	637	DXDRHHKMWQZJHT-FPYGCLRLSA-N	c1(C(=O)/C=C/c2ccc(cc2)O)c(cc(cc1)O)O	STITCH	0.58243
Qinggan Huoxue Recipe	chaihu	c899	isoliquiritigenin	598	700	DXDRHHKMWQZJHT-FPYGCLRLSA-N	c1(C(=O)/C=C/c2ccc(cc2)O)c(cc(cc1)O)O	STITCH	0.58243
Qinggan Huoxue Recipe	chaihu	c899	isoliquiritigenin	54658	738	DXDRHHKMWQZJHT-FPYGCLRLSA-N	c1(C(=O)/C=C/c2ccc(cc2)O)c(cc(cc1)O)O	STITCH	0.58243
Qinggan Huoxue Recipe	chaihu	c899	isoliquiritigenin	836	721	DXDRHHKMWQZJHT-FPYGCLRLSA-N	c1(C(=O)/C=C/c2ccc(cc2)O)c(cc(cc1)O)O	STITCH	0.58243
Qinggan Huoxue Recipe	chaihu	c899	isoliquiritigenin	596	700	DXDRHHKMWQZJHT-FPYGCLRLSA-N	c1(C(=O)/C=C/c2ccc(cc2)O)c(cc(cc1)O)O	STITCH	0.58243
Qinggan Huoxue Recipe	chaihu	c899	isoliquiritigenin	842	700	DXDRHHKMWQZJHT-FPYGCLRLSA-N	c1(C(=O)/C=C/c2ccc(cc2)O)c(cc(cc1)O)O	STITCH	0.58243
Qinggan Huoxue Recipe	chaihu	c899	isoliquiritigenin	54575	738	DXDRHHKMWQZJHT-FPYGCLRLSA-N	c1(C(=O)/C=C/c2ccc(cc2)O)c(cc(cc1)O)O	STITCH	0.58243
Qinggan Huoxue Recipe	chaihu	c899	isoliquiritigenin	54600	738	DXDRHHKMWQZJHT-FPYGCLRLSA-N	c1(C(=O)/C=C/c2ccc(cc2)O)c(cc(cc1)O)O	STITCH	0.58243
Qinggan Huoxue Recipe	chaihu	c899	isoliquiritigenin	142	700	DXDRHHKMWQZJHT-FPYGCLRLSA-N	c1(C(=O)/C=C/c2ccc(cc2)O)c(cc(cc1)O)O	STITCH	0.58243
Qinggan Huoxue Recipe	chaihu	c899	isoliquiritigenin	54577	738	DXDRHHKMWQZJHT-FPYGCLRLSA-N	c1(C(=O)/C=C/c2ccc(cc2)O)c(cc(cc1)O)O	STITCH	0.58243
Qinggan Huoxue Recipe	chaihu	c899	isoliquiritigenin	54576	738	DXDRHHKMWQZJHT-FPYGCLRLSA-N	c1(C(=O)/C=C/c2ccc(cc2)O)c(cc(cc1)O)O	STITCH	0.58243
Qinggan Huoxue Recipe	chaihu	c899	isoliquiritigenin	5970	700	DXDRHHKMWQZJHT-FPYGCLRLSA-N	c1(C(=O)/C=C/c2ccc(cc2)O)c(cc(cc1)O)O	STITCH	0.58243
Qinggan Huoxue Recipe	chaihu	c899	isoliquiritigenin	6513	700	DXDRHHKMWQZJHT-FPYGCLRLSA-N	c1(C(=O)/C=C/c2ccc(cc2)O)c(cc(cc1)O)O	STITCH	0.58243
Qinggan Huoxue Recipe	chaihu	c908	Amide HPL	10025	517	HSEMFIZWXHQJAE-UHFFFAOYSA-N	C(CCCCCCCCCC)CCCCC(=O)N	STITCH	0.39359
Qinggan Huoxue Recipe	chaihu	c145	scoparone	1666	836	GUAFOGOEJLSQBT-UHFFFAOYSA-N	c12c(cc(c(c1)OC)OC)oc(=O)cc2	STITCH	0.54696
Qinggan Huoxue Recipe	chaihu	c145	scoparone	4552	457	GUAFOGOEJLSQBT-UHFFFAOYSA-N	c12c(cc(c(c1)OC)OC)oc(=O)cc2	STITCH	0.54696
Qinggan Huoxue Recipe	chaihu	c145	scoparone	4846	596	GUAFOGOEJLSQBT-UHFFFAOYSA-N	c12c(cc(c(c1)OC)OC)oc(=O)cc2	STITCH	0.54696
Qinggan Huoxue Recipe	chaihu	c145	scoparone	4843	733	GUAFOGOEJLSQBT-UHFFFAOYSA-N	c12c(cc(c(c1)OC)OC)oc(=O)cc2	STITCH	0.54696
Qinggan Huoxue Recipe	chaihu	c145	scoparone	5447	457	GUAFOGOEJLSQBT-UHFFFAOYSA-N	c12c(cc(c(c1)OC)OC)oc(=O)cc2	STITCH	0.54696
Qinggan Huoxue Recipe	chaihu	c146	cis-Carveol	1557	900	BAVONGHXFVOKBV-NXEZZACHSA-N	[C@@H]1(C(=CC[C@H](C1)C(=C)C)C)O	STITCH	0.57191
Qinggan Huoxue Recipe	chaihu	c23	thymol	54658	700	MGSRCZKZVOBKFT-UHFFFAOYSA-N	c1(c(ccc(c1)C)C(C)C)O	STITCH	0.65101
Qinggan Huoxue Recipe	chaihu	c23	thymol	836	700	MGSRCZKZVOBKFT-UHFFFAOYSA-N	c1(c(ccc(c1)C)C(C)C)O	STITCH	0.65101
Qinggan Huoxue Recipe	chaihu	c23	thymol	842	700	MGSRCZKZVOBKFT-UHFFFAOYSA-N	c1(c(ccc(c1)C)C(C)C)O	STITCH	0.65101
Qinggan Huoxue Recipe	chaihu	c23	thymol	54575	700	MGSRCZKZVOBKFT-UHFFFAOYSA-N	c1(c(ccc(c1)C)C(C)C)O	STITCH	0.65101
Qinggan Huoxue Recipe	chaihu	c23	thymol	54600	700	MGSRCZKZVOBKFT-UHFFFAOYSA-N	c1(c(ccc(c1)C)C(C)C)O	STITCH	0.65101
Qinggan Huoxue Recipe	chaihu	c23	thymol	841	700	MGSRCZKZVOBKFT-UHFFFAOYSA-N	c1(c(ccc(c1)C)C(C)C)O	STITCH	0.65101
Qinggan Huoxue Recipe	chaihu	c23	thymol	54577	700	MGSRCZKZVOBKFT-UHFFFAOYSA-N	c1(c(ccc(c1)C)C(C)C)O	STITCH	0.65101
Qinggan Huoxue Recipe	chaihu	c23	thymol	54576	700	MGSRCZKZVOBKFT-UHFFFAOYSA-N	c1(c(ccc(c1)C)C(C)C)O	STITCH	0.65101
Qinggan Huoxue Recipe	chaihu	c59	hexanoic acid	10911	900	FUZZWVXGSFPDMH-UHFFFAOYSA-N	CCCCCC(=O)O	STITCH	0.56874
Qinggan Huoxue Recipe	chaihu	c59	hexanoic acid	2767	900	FUZZWVXGSFPDMH-UHFFFAOYSA-N	CCCCCC(=O)O	STITCH	0.56874
Qinggan Huoxue Recipe	chaihu	c59	hexanoic acid	27334	900	FUZZWVXGSFPDMH-UHFFFAOYSA-N	CCCCCC(=O)O	STITCH	0.56874
Qinggan Huoxue Recipe	chaihu	c59	hexanoic acid	623	900	FUZZWVXGSFPDMH-UHFFFAOYSA-N	CCCCCC(=O)O	STITCH	0.56874
Qinggan Huoxue Recipe	chaihu	c59	hexanoic acid	128674	900	FUZZWVXGSFPDMH-UHFFFAOYSA-N	CCCCCC(=O)O	STITCH	0.56874
Qinggan Huoxue Recipe	chaihu	c59	hexanoic acid	5020	900	FUZZWVXGSFPDMH-UHFFFAOYSA-N	CCCCCC(=O)O	STITCH	0.56874
Qinggan Huoxue Recipe	chaihu	c59	hexanoic acid	2862	900	FUZZWVXGSFPDMH-UHFFFAOYSA-N	CCCCCC(=O)O	STITCH	0.56874
Qinggan Huoxue Recipe	chaihu	c59	hexanoic acid	2798	900	FUZZWVXGSFPDMH-UHFFFAOYSA-N	CCCCCC(=O)O	STITCH	0.56874
Qinggan Huoxue Recipe	chaihu	c59	hexanoic acid	84634	900	FUZZWVXGSFPDMH-UHFFFAOYSA-N	CCCCCC(=O)O	STITCH	0.56874
Qinggan Huoxue Recipe	chaihu	c59	hexanoic acid	5997	900	FUZZWVXGSFPDMH-UHFFFAOYSA-N	CCCCCC(=O)O	STITCH	0.56874
Qinggan Huoxue Recipe	chaihu	c59	hexanoic acid	10965	543	FUZZWVXGSFPDMH-UHFFFAOYSA-N	CCCCCC(=O)O	STITCH	0.56874
Qinggan Huoxue Recipe	chaihu	c59	hexanoic acid	8997	900	FUZZWVXGSFPDMH-UHFFFAOYSA-N	CCCCCC(=O)O	STITCH	0.56874
Qinggan Huoxue Recipe	chaihu	c59	hexanoic acid	2693	900	FUZZWVXGSFPDMH-UHFFFAOYSA-N	CCCCCC(=O)O	STITCH	0.56874
Qinggan Huoxue Recipe	chaihu	c59	hexanoic acid	2797	900	FUZZWVXGSFPDMH-UHFFFAOYSA-N	CCCCCC(=O)O	STITCH	0.56874
Qinggan Huoxue Recipe	chaihu	c59	hexanoic acid	2867	900	FUZZWVXGSFPDMH-UHFFFAOYSA-N	CCCCCC(=O)O	STITCH	0.56874
Qinggan Huoxue Recipe	chaihu	c59	hexanoic acid	2864	909	FUZZWVXGSFPDMH-UHFFFAOYSA-N	CCCCCC(=O)O	STITCH	0.56874
Qinggan Huoxue Recipe	chaihu	c59	hexanoic acid	9002	900	FUZZWVXGSFPDMH-UHFFFAOYSA-N	CCCCCC(=O)O	STITCH	0.56874
Qinggan Huoxue Recipe	chaihu	c59	hexanoic acid	2847	900	FUZZWVXGSFPDMH-UHFFFAOYSA-N	CCCCCC(=O)O	STITCH	0.56874
Qinggan Huoxue Recipe	chaihu	c59	hexanoic acid	56923	900	FUZZWVXGSFPDMH-UHFFFAOYSA-N	CCCCCC(=O)O	STITCH	0.56874
Qinggan Huoxue Recipe	chaihu	c59	hexanoic acid	1131	900	FUZZWVXGSFPDMH-UHFFFAOYSA-N	CCCCCC(=O)O	STITCH	0.56874
Qinggan Huoxue Recipe	chaihu	c59	hexanoic acid	4922	900	FUZZWVXGSFPDMH-UHFFFAOYSA-N	CCCCCC(=O)O	STITCH	0.56874
Qinggan Huoxue Recipe	chaihu	c59	hexanoic acid	2922	900	FUZZWVXGSFPDMH-UHFFFAOYSA-N	CCCCCC(=O)O	STITCH	0.56874
Qinggan Huoxue Recipe	chaihu	c59	hexanoic acid	301	900	FUZZWVXGSFPDMH-UHFFFAOYSA-N	CCCCCC(=O)O	STITCH	0.56874
Qinggan Huoxue Recipe	chaihu	c59	hexanoic acid	4829	900	FUZZWVXGSFPDMH-UHFFFAOYSA-N	CCCCCC(=O)O	STITCH	0.56874
Qinggan Huoxue Recipe	chaihu	c59	hexanoic acid	3357	900	FUZZWVXGSFPDMH-UHFFFAOYSA-N	CCCCCC(=O)O	STITCH	0.56874
Qinggan Huoxue Recipe	chaihu	c59	hexanoic acid	570	543	FUZZWVXGSFPDMH-UHFFFAOYSA-N	CCCCCC(=O)O	STITCH	0.56874
Qinggan Huoxue Recipe	chaihu	c59	hexanoic acid	5330	900	FUZZWVXGSFPDMH-UHFFFAOYSA-N	CCCCCC(=O)O	STITCH	0.56874
Qinggan Huoxue Recipe	chaihu	c59	hexanoic acid	2769	900	FUZZWVXGSFPDMH-UHFFFAOYSA-N	CCCCCC(=O)O	STITCH	0.56874
Qinggan Huoxue Recipe	chaihu	c59	hexanoic acid	5290	900	FUZZWVXGSFPDMH-UHFFFAOYSA-N	CCCCCC(=O)O	STITCH	0.56874
Qinggan Huoxue Recipe	chaihu	c59	hexanoic acid	10874	900	FUZZWVXGSFPDMH-UHFFFAOYSA-N	CCCCCC(=O)O	STITCH	0.56874
Qinggan Huoxue Recipe	chaihu	c59	hexanoic acid	3827	900	FUZZWVXGSFPDMH-UHFFFAOYSA-N	CCCCCC(=O)O	STITCH	0.56874
Qinggan Huoxue Recipe	chaihu	c59	hexanoic acid	8620	900	FUZZWVXGSFPDMH-UHFFFAOYSA-N	CCCCCC(=O)O	STITCH	0.56874
Qinggan Huoxue Recipe	chaihu	c59	hexanoic acid	8477	900	FUZZWVXGSFPDMH-UHFFFAOYSA-N	CCCCCC(=O)O	STITCH	0.56874
Qinggan Huoxue Recipe	chaihu	c59	hexanoic acid	84432	900	FUZZWVXGSFPDMH-UHFFFAOYSA-N	CCCCCC(=O)O	STITCH	0.56874
Qinggan Huoxue Recipe	chaihu	c59	hexanoic acid	2840	900	FUZZWVXGSFPDMH-UHFFFAOYSA-N	CCCCCC(=O)O	STITCH	0.56874
Qinggan Huoxue Recipe	chaihu	c59	hexanoic acid	185	900	FUZZWVXGSFPDMH-UHFFFAOYSA-N	CCCCCC(=O)O	STITCH	0.56874
Qinggan Huoxue Recipe	chaihu	c59	hexanoic acid	3358	900	FUZZWVXGSFPDMH-UHFFFAOYSA-N	CCCCCC(=O)O	STITCH	0.56874
Qinggan Huoxue Recipe	chaihu	c59	hexanoic acid	2796	900	FUZZWVXGSFPDMH-UHFFFAOYSA-N	CCCCCC(=O)O	STITCH	0.56874
Qinggan Huoxue Recipe	chaihu	c59	hexanoic acid	64106	900	FUZZWVXGSFPDMH-UHFFFAOYSA-N	CCCCCC(=O)O	STITCH	0.56874
Qinggan Huoxue Recipe	chaihu	c59	hexanoic acid	5331	900	FUZZWVXGSFPDMH-UHFFFAOYSA-N	CCCCCC(=O)O	STITCH	0.56874
Qinggan Huoxue Recipe	chaihu	c59	hexanoic acid	84539	900	FUZZWVXGSFPDMH-UHFFFAOYSA-N	CCCCCC(=O)O	STITCH	0.56874
Qinggan Huoxue Recipe	chaihu	c59	hexanoic acid	57105	900	FUZZWVXGSFPDMH-UHFFFAOYSA-N	CCCCCC(=O)O	STITCH	0.56874
Qinggan Huoxue Recipe	chaihu	c59	hexanoic acid	2911	900	FUZZWVXGSFPDMH-UHFFFAOYSA-N	CCCCCC(=O)O	STITCH	0.56874
Qinggan Huoxue Recipe	chaihu	c59	hexanoic acid	9407	435	FUZZWVXGSFPDMH-UHFFFAOYSA-N	CCCCCC(=O)O	STITCH	0.56874
Qinggan Huoxue Recipe	chaihu	c59	hexanoic acid	351	900	FUZZWVXGSFPDMH-UHFFFAOYSA-N	CCCCCC(=O)O	STITCH	0.56874
Qinggan Huoxue Recipe	chaihu	c59	hexanoic acid	231	800	FUZZWVXGSFPDMH-UHFFFAOYSA-N	CCCCCC(=O)O	STITCH	0.56874
Qinggan Huoxue Recipe	chaihu	c59	hexanoic acid	2776	900	FUZZWVXGSFPDMH-UHFFFAOYSA-N	CCCCCC(=O)O	STITCH	0.56874
Qinggan Huoxue Recipe	chaihu	c59	hexanoic acid	5731	900	FUZZWVXGSFPDMH-UHFFFAOYSA-N	CCCCCC(=O)O	STITCH	0.56874
Qinggan Huoxue Recipe	chaihu	c59	hexanoic acid	3060	900	FUZZWVXGSFPDMH-UHFFFAOYSA-N	CCCCCC(=O)O	STITCH	0.56874
Qinggan Huoxue Recipe	chaihu	c59	hexanoic acid	1990	794	FUZZWVXGSFPDMH-UHFFFAOYSA-N	CCCCCC(=O)O	STITCH	0.56874
Qinggan Huoxue Recipe	chaihu	c59	hexanoic acid	886	900	FUZZWVXGSFPDMH-UHFFFAOYSA-N	CCCCCC(=O)O	STITCH	0.56874
Qinggan Huoxue Recipe	chaihu	c59	hexanoic acid	60675	900	FUZZWVXGSFPDMH-UHFFFAOYSA-N	CCCCCC(=O)O	STITCH	0.56874
Qinggan Huoxue Recipe	chaihu	c59	hexanoic acid	2151	900	FUZZWVXGSFPDMH-UHFFFAOYSA-N	CCCCCC(=O)O	STITCH	0.56874
Qinggan Huoxue Recipe	chaihu	c59	hexanoic acid	2150	900	FUZZWVXGSFPDMH-UHFFFAOYSA-N	CCCCCC(=O)O	STITCH	0.56874
Qinggan Huoxue Recipe	chaihu	c59	hexanoic acid	552	900	FUZZWVXGSFPDMH-UHFFFAOYSA-N	CCCCCC(=O)O	STITCH	0.56874
Qinggan Huoxue Recipe	chaihu	c59	hexanoic acid	6866	900	FUZZWVXGSFPDMH-UHFFFAOYSA-N	CCCCCC(=O)O	STITCH	0.56874
Qinggan Huoxue Recipe	chaihu	c59	hexanoic acid	6870	900	FUZZWVXGSFPDMH-UHFFFAOYSA-N	CCCCCC(=O)O	STITCH	0.56874
Qinggan Huoxue Recipe	chaihu	c59	hexanoic acid	7200	900	FUZZWVXGSFPDMH-UHFFFAOYSA-N	CCCCCC(=O)O	STITCH	0.56874
Qinggan Huoxue Recipe	chaihu	c59	hexanoic acid	6869	900	FUZZWVXGSFPDMH-UHFFFAOYSA-N	CCCCCC(=O)O	STITCH	0.56874
Qinggan Huoxue Recipe	chaihu	c59	hexanoic acid	23620	900	FUZZWVXGSFPDMH-UHFFFAOYSA-N	CCCCCC(=O)O	STITCH	0.56874
Qinggan Huoxue Recipe	chaihu	c59	hexanoic acid	10887	900	FUZZWVXGSFPDMH-UHFFFAOYSA-N	CCCCCC(=O)O	STITCH	0.56874
Qinggan Huoxue Recipe	chaihu	c59	hexanoic acid	5028	900	FUZZWVXGSFPDMH-UHFFFAOYSA-N	CCCCCC(=O)O	STITCH	0.56874
Qinggan Huoxue Recipe	chaihu	c59	hexanoic acid	10316	900	FUZZWVXGSFPDMH-UHFFFAOYSA-N	CCCCCC(=O)O	STITCH	0.56874
Qinggan Huoxue Recipe	chaihu	c59	hexanoic acid	2915	900	FUZZWVXGSFPDMH-UHFFFAOYSA-N	CCCCCC(=O)O	STITCH	0.56874
Qinggan Huoxue Recipe	chaihu	c59	hexanoic acid	1128	900	FUZZWVXGSFPDMH-UHFFFAOYSA-N	CCCCCC(=O)O	STITCH	0.56874
Qinggan Huoxue Recipe	chaihu	c59	hexanoic acid	147	900	FUZZWVXGSFPDMH-UHFFFAOYSA-N	CCCCCC(=O)O	STITCH	0.56874
Qinggan Huoxue Recipe	chaihu	c59	hexanoic acid	1241	900	FUZZWVXGSFPDMH-UHFFFAOYSA-N	CCCCCC(=O)O	STITCH	0.56874
Qinggan Huoxue Recipe	chaihu	c59	hexanoic acid	10886	900	FUZZWVXGSFPDMH-UHFFFAOYSA-N	CCCCCC(=O)O	STITCH	0.56874
Qinggan Huoxue Recipe	chaihu	c59	hexanoic acid	222545	900	FUZZWVXGSFPDMH-UHFFFAOYSA-N	CCCCCC(=O)O	STITCH	0.56874
Qinggan Huoxue Recipe	chaihu	c59	hexanoic acid	5031	900	FUZZWVXGSFPDMH-UHFFFAOYSA-N	CCCCCC(=O)O	STITCH	0.56874
Qinggan Huoxue Recipe	chaihu	c59	hexanoic acid	7201	900	FUZZWVXGSFPDMH-UHFFFAOYSA-N	CCCCCC(=O)O	STITCH	0.56874
Qinggan Huoxue Recipe	chaihu	c59	hexanoic acid	5029	900	FUZZWVXGSFPDMH-UHFFFAOYSA-N	CCCCCC(=O)O	STITCH	0.56874
Qinggan Huoxue Recipe	chaihu	c59	hexanoic acid	2829	900	FUZZWVXGSFPDMH-UHFFFAOYSA-N	CCCCCC(=O)O	STITCH	0.56874
Qinggan Huoxue Recipe	chaihu	c59	hexanoic acid	641371	543	FUZZWVXGSFPDMH-UHFFFAOYSA-N	CCCCCC(=O)O	STITCH	0.56874
Qinggan Huoxue Recipe	chaihu	c59	hexanoic acid	156	900	FUZZWVXGSFPDMH-UHFFFAOYSA-N	CCCCCC(=O)O	STITCH	0.56874
Qinggan Huoxue Recipe	chaihu	c59	hexanoic acid	1909	900	FUZZWVXGSFPDMH-UHFFFAOYSA-N	CCCCCC(=O)O	STITCH	0.56874
Qinggan Huoxue Recipe	chaihu	c59	hexanoic acid	2828	900	FUZZWVXGSFPDMH-UHFFFAOYSA-N	CCCCCC(=O)O	STITCH	0.56874
Qinggan Huoxue Recipe	chaihu	c59	hexanoic acid	6863	900	FUZZWVXGSFPDMH-UHFFFAOYSA-N	CCCCCC(=O)O	STITCH	0.56874
Qinggan Huoxue Recipe	chaihu	c59	hexanoic acid	2149	900	FUZZWVXGSFPDMH-UHFFFAOYSA-N	CCCCCC(=O)O	STITCH	0.56874
Qinggan Huoxue Recipe	chaihu	c59	hexanoic acid	122970	543	FUZZWVXGSFPDMH-UHFFFAOYSA-N	CCCCCC(=O)O	STITCH	0.56874
Qinggan Huoxue Recipe	chaihu	c59	hexanoic acid	2837	900	FUZZWVXGSFPDMH-UHFFFAOYSA-N	CCCCCC(=O)O	STITCH	0.56874
Qinggan Huoxue Recipe	chaihu	c59	hexanoic acid	5021	900	FUZZWVXGSFPDMH-UHFFFAOYSA-N	CCCCCC(=O)O	STITCH	0.56874
Qinggan Huoxue Recipe	chaihu	c59	hexanoic acid	57121	900	FUZZWVXGSFPDMH-UHFFFAOYSA-N	CCCCCC(=O)O	STITCH	0.56874
Qinggan Huoxue Recipe	chaihu	c59	hexanoic acid	2865	909	FUZZWVXGSFPDMH-UHFFFAOYSA-N	CCCCCC(=O)O	STITCH	0.56874
Qinggan Huoxue Recipe	chaihu	c59	hexanoic acid	29933	900	FUZZWVXGSFPDMH-UHFFFAOYSA-N	CCCCCC(=O)O	STITCH	0.56874
Qinggan Huoxue Recipe	chaihu	c59	hexanoic acid	2520	900	FUZZWVXGSFPDMH-UHFFFAOYSA-N	CCCCCC(=O)O	STITCH	0.56874
Qinggan Huoxue Recipe	chaihu	c59	hexanoic acid	5367	911	FUZZWVXGSFPDMH-UHFFFAOYSA-N	CCCCCC(=O)O	STITCH	0.56874
Qinggan Huoxue Recipe	chaihu	c59	hexanoic acid	10287	900	FUZZWVXGSFPDMH-UHFFFAOYSA-N	CCCCCC(=O)O	STITCH	0.56874
Qinggan Huoxue Recipe	chaihu	c59	hexanoic acid	54331	900	FUZZWVXGSFPDMH-UHFFFAOYSA-N	CCCCCC(=O)O	STITCH	0.56874
Qinggan Huoxue Recipe	chaihu	c59	hexanoic acid	887	900	FUZZWVXGSFPDMH-UHFFFAOYSA-N	CCCCCC(=O)O	STITCH	0.56874
Qinggan Huoxue Recipe	chaihu	c59	hexanoic acid	115557	900	FUZZWVXGSFPDMH-UHFFFAOYSA-N	CCCCCC(=O)O	STITCH	0.56874
Qinggan Huoxue Recipe	chaihu	c59	hexanoic acid	885	900	FUZZWVXGSFPDMH-UHFFFAOYSA-N	CCCCCC(=O)O	STITCH	0.56874
Qinggan Huoxue Recipe	chaihu	c59	hexanoic acid	1908	900	FUZZWVXGSFPDMH-UHFFFAOYSA-N	CCCCCC(=O)O	STITCH	0.56874
Qinggan Huoxue Recipe	chaihu	c59	hexanoic acid	23236	900	FUZZWVXGSFPDMH-UHFFFAOYSA-N	CCCCCC(=O)O	STITCH	0.56874
Qinggan Huoxue Recipe	chaihu	c59	hexanoic acid	7204	900	FUZZWVXGSFPDMH-UHFFFAOYSA-N	CCCCCC(=O)O	STITCH	0.56874
Qinggan Huoxue Recipe	chaihu	c59	hexanoic acid	2358	900	FUZZWVXGSFPDMH-UHFFFAOYSA-N	CCCCCC(=O)O	STITCH	0.56874
Qinggan Huoxue Recipe	chaihu	c59	hexanoic acid	257313	900	FUZZWVXGSFPDMH-UHFFFAOYSA-N	CCCCCC(=O)O	STITCH	0.56874
Qinggan Huoxue Recipe	chaihu	c59	hexanoic acid	10161	900	FUZZWVXGSFPDMH-UHFFFAOYSA-N	CCCCCC(=O)O	STITCH	0.56874
Qinggan Huoxue Recipe	chaihu	c59	hexanoic acid	347148	900	FUZZWVXGSFPDMH-UHFFFAOYSA-N	CCCCCC(=O)O	STITCH	0.56874
Qinggan Huoxue Recipe	chaihu	c59	hexanoic acid	6288	900	FUZZWVXGSFPDMH-UHFFFAOYSA-N	CCCCCC(=O)O	STITCH	0.56874
Qinggan Huoxue Recipe	chaihu	c59	hexanoic acid	1902	900	FUZZWVXGSFPDMH-UHFFFAOYSA-N	CCCCCC(=O)O	STITCH	0.56874
Qinggan Huoxue Recipe	chaihu	c59	hexanoic acid	387129	900	FUZZWVXGSFPDMH-UHFFFAOYSA-N	CCCCCC(=O)O	STITCH	0.56874
Qinggan Huoxue Recipe	chaihu	c59	hexanoic acid	183	900	FUZZWVXGSFPDMH-UHFFFAOYSA-N	CCCCCC(=O)O	STITCH	0.56874
Qinggan Huoxue Recipe	chaihu	c59	hexanoic acid	3814	900	FUZZWVXGSFPDMH-UHFFFAOYSA-N	CCCCCC(=O)O	STITCH	0.56874
Qinggan Huoxue Recipe	chaihu	c59	hexanoic acid	64407	900	FUZZWVXGSFPDMH-UHFFFAOYSA-N	CCCCCC(=O)O	STITCH	0.56874
Qinggan Huoxue Recipe	chaihu	c59	hexanoic acid	6375	900	FUZZWVXGSFPDMH-UHFFFAOYSA-N	CCCCCC(=O)O	STITCH	0.56874
Qinggan Huoxue Recipe	chaihu	c59	hexanoic acid	6846	900	FUZZWVXGSFPDMH-UHFFFAOYSA-N	CCCCCC(=O)O	STITCH	0.56874
Qinggan Huoxue Recipe	chaihu	c59	hexanoic acid	4923	900	FUZZWVXGSFPDMH-UHFFFAOYSA-N	CCCCCC(=O)O	STITCH	0.56874
Qinggan Huoxue Recipe	chaihu	c59	hexanoic acid	23566	900	FUZZWVXGSFPDMH-UHFFFAOYSA-N	CCCCCC(=O)O	STITCH	0.56874
Qinggan Huoxue Recipe	chaihu	c59	hexanoic acid	5737	900	FUZZWVXGSFPDMH-UHFFFAOYSA-N	CCCCCC(=O)O	STITCH	0.56874
Qinggan Huoxue Recipe	chaihu	c59	hexanoic acid	3062	900	FUZZWVXGSFPDMH-UHFFFAOYSA-N	CCCCCC(=O)O	STITCH	0.56874
Qinggan Huoxue Recipe	chaihu	c59	hexanoic acid	94233	900	FUZZWVXGSFPDMH-UHFFFAOYSA-N	CCCCCC(=O)O	STITCH	0.56874
Qinggan Huoxue Recipe	chaihu	c59	hexanoic acid	1907	900	FUZZWVXGSFPDMH-UHFFFAOYSA-N	CCCCCC(=O)O	STITCH	0.56874
Qinggan Huoxue Recipe	chaihu	c59	hexanoic acid	10800	900	FUZZWVXGSFPDMH-UHFFFAOYSA-N	CCCCCC(=O)O	STITCH	0.56874
Qinggan Huoxue Recipe	chaihu	c59	hexanoic acid	6865	900	FUZZWVXGSFPDMH-UHFFFAOYSA-N	CCCCCC(=O)O	STITCH	0.56874
Qinggan Huoxue Recipe	chaihu	c59	hexanoic acid	3061	900	FUZZWVXGSFPDMH-UHFFFAOYSA-N	CCCCCC(=O)O	STITCH	0.56874
Qinggan Huoxue Recipe	chaihu	c59	hexanoic acid	9630	900	FUZZWVXGSFPDMH-UHFFFAOYSA-N	CCCCCC(=O)O	STITCH	0.56874
Qinggan Huoxue Recipe	chaihu	c59	hexanoic acid	129521	900	FUZZWVXGSFPDMH-UHFFFAOYSA-N	CCCCCC(=O)O	STITCH	0.56874
Qinggan Huoxue Recipe	chaihu	c59	hexanoic acid	1910	900	FUZZWVXGSFPDMH-UHFFFAOYSA-N	CCCCCC(=O)O	STITCH	0.56874
Qinggan Huoxue Recipe	chaihu	c59	hexanoic acid	3356	900	FUZZWVXGSFPDMH-UHFFFAOYSA-N	CCCCCC(=O)O	STITCH	0.56874
Qinggan Huoxue Recipe	chaihu	c59	hexanoic acid	1906	900	FUZZWVXGSFPDMH-UHFFFAOYSA-N	CCCCCC(=O)O	STITCH	0.56874
Qinggan Huoxue Recipe	chaihu	c59	hexanoic acid	146	900	FUZZWVXGSFPDMH-UHFFFAOYSA-N	CCCCCC(=O)O	STITCH	0.56874
Qinggan Huoxue Recipe	chaihu	c59	hexanoic acid	2925	900	FUZZWVXGSFPDMH-UHFFFAOYSA-N	CCCCCC(=O)O	STITCH	0.56874
Qinggan Huoxue Recipe	chaihu	c59	hexanoic acid	551	900	FUZZWVXGSFPDMH-UHFFFAOYSA-N	CCCCCC(=O)O	STITCH	0.56874
Qinggan Huoxue Recipe	chaihu	c59	hexanoic acid	148	900	FUZZWVXGSFPDMH-UHFFFAOYSA-N	CCCCCC(=O)O	STITCH	0.56874
Qinggan Huoxue Recipe	chaihu	c59	hexanoic acid	1133	900	FUZZWVXGSFPDMH-UHFFFAOYSA-N	CCCCCC(=O)O	STITCH	0.56874
Qinggan Huoxue Recipe	chaihu	c59	hexanoic acid	2869	900	FUZZWVXGSFPDMH-UHFFFAOYSA-N	CCCCCC(=O)O	STITCH	0.56874
Qinggan Huoxue Recipe	chaihu	c59	hexanoic acid	84109	900	FUZZWVXGSFPDMH-UHFFFAOYSA-N	CCCCCC(=O)O	STITCH	0.56874
Qinggan Huoxue Recipe	chaihu	c59	hexanoic acid	4828	900	FUZZWVXGSFPDMH-UHFFFAOYSA-N	CCCCCC(=O)O	STITCH	0.56874
Qinggan Huoxue Recipe	chaihu	c59	hexanoic acid	3269	900	FUZZWVXGSFPDMH-UHFFFAOYSA-N	CCCCCC(=O)O	STITCH	0.56874
Qinggan Huoxue Recipe	chaihu	c59	hexanoic acid	594857	900	FUZZWVXGSFPDMH-UHFFFAOYSA-N	CCCCCC(=O)O	STITCH	0.56874
Qinggan Huoxue Recipe	chaihu	c59	hexanoic acid	2642	900	FUZZWVXGSFPDMH-UHFFFAOYSA-N	CCCCCC(=O)O	STITCH	0.56874
Qinggan Huoxue Recipe	chaihu	c59	hexanoic acid	9170	900	FUZZWVXGSFPDMH-UHFFFAOYSA-N	CCCCCC(=O)O	STITCH	0.56874
Qinggan Huoxue Recipe	chaihu	c59	hexanoic acid	2641	918	FUZZWVXGSFPDMH-UHFFFAOYSA-N	CCCCCC(=O)O	STITCH	0.56874
Qinggan Huoxue Recipe	chaihu	c59	hexanoic acid	4295	900	FUZZWVXGSFPDMH-UHFFFAOYSA-N	CCCCCC(=O)O	STITCH	0.56874
Qinggan Huoxue Recipe	chaihu	c59	hexanoic acid	6915	900	FUZZWVXGSFPDMH-UHFFFAOYSA-N	CCCCCC(=O)O	STITCH	0.56874
Qinggan Huoxue Recipe	chaihu	c59	hexanoic acid	56413	900	FUZZWVXGSFPDMH-UHFFFAOYSA-N	CCCCCC(=O)O	STITCH	0.56874
Qinggan Huoxue Recipe	chaihu	c59	hexanoic acid	8111	900	FUZZWVXGSFPDMH-UHFFFAOYSA-N	CCCCCC(=O)O	STITCH	0.56874
Qinggan Huoxue Recipe	chaihu	c1250	DEP	23411	800	FLKPEMZONWLCSK-UHFFFAOYSA-N	c1(c(C(=O)OCC)cccc1)C(=O)OCC	STITCH	0.69246
Qinggan Huoxue Recipe	chaihu	c1250	DEP	8856	700	FLKPEMZONWLCSK-UHFFFAOYSA-N	c1(c(C(=O)OCC)cccc1)C(=O)OCC	STITCH	0.69246
Qinggan Huoxue Recipe	chaihu	c1250	DEP	9970	700	FLKPEMZONWLCSK-UHFFFAOYSA-N	c1(c(C(=O)OCC)cccc1)C(=O)OCC	STITCH	0.69246
Qinggan Huoxue Recipe	chaihu	c800	PLO	6822	896	ORNBQBCIOKFOEO-QGVNFLHTSA-N	[C@H]12[C@H]([C@H]3[C@](CC2)([C@H](CC3)C(=O)C)C)CC=C2[C@@]1(CC[C@@H](C2)O)C	STITCH	0.75021
Qinggan Huoxue Recipe	chaihu	c800	PLO	2908	561	ORNBQBCIOKFOEO-QGVNFLHTSA-N	[C@H]12[C@H]([C@H]3[C@](CC2)([C@H](CC3)C(=O)C)C)CC=C2[C@@]1(CC[C@@H](C2)O)C	STITCH	0.75021
Qinggan Huoxue Recipe	chaihu	c800	PLO	57834	457	ORNBQBCIOKFOEO-QGVNFLHTSA-N	[C@H]12[C@H]([C@H]3[C@](CC2)([C@H](CC3)C(=O)C)C)CC=C2[C@@]1(CC[C@@H](C2)O)C	STITCH	0.75021
Qinggan Huoxue Recipe	chaihu	c800	PLO	1571	457	ORNBQBCIOKFOEO-QGVNFLHTSA-N	[C@H]12[C@H]([C@H]3[C@](CC2)([C@H](CC3)C(=O)C)C)CC=C2[C@@]1(CC[C@@H](C2)O)C	STITCH	0.75021
Qinggan Huoxue Recipe	chaihu	c800	PLO	1559	457	ORNBQBCIOKFOEO-QGVNFLHTSA-N	[C@H]12[C@H]([C@H]3[C@](CC2)([C@H](CC3)C(=O)C)C)CC=C2[C@@]1(CC[C@@H](C2)O)C	STITCH	0.75021
Qinggan Huoxue Recipe	chaihu	c800	PLO	5443	958	ORNBQBCIOKFOEO-QGVNFLHTSA-N	[C@H]12[C@H]([C@H]3[C@](CC2)([C@H](CC3)C(=O)C)C)CC=C2[C@@]1(CC[C@@H](C2)O)C	STITCH	0.75021
Qinggan Huoxue Recipe	chaihu	c800	PLO	1581	457	ORNBQBCIOKFOEO-QGVNFLHTSA-N	[C@H]12[C@H]([C@H]3[C@](CC2)([C@H](CC3)C(=O)C)C)CC=C2[C@@]1(CC[C@@H](C2)O)C	STITCH	0.75021
Qinggan Huoxue Recipe	chaihu	c800	PLO	1579	457	ORNBQBCIOKFOEO-QGVNFLHTSA-N	[C@H]12[C@H]([C@H]3[C@](CC2)([C@H](CC3)C(=O)C)C)CC=C2[C@@]1(CC[C@@H](C2)O)C	STITCH	0.75021
Qinggan Huoxue Recipe	chaihu	c800	PLO	66002	457	ORNBQBCIOKFOEO-QGVNFLHTSA-N	[C@H]12[C@H]([C@H]3[C@](CC2)([C@H](CC3)C(=O)C)C)CC=C2[C@@]1(CC[C@@H](C2)O)C	STITCH	0.75021
Qinggan Huoxue Recipe	chaihu	c800	PLO	1555	621	ORNBQBCIOKFOEO-QGVNFLHTSA-N	[C@H]12[C@H]([C@H]3[C@](CC2)([C@H](CC3)C(=O)C)C)CC=C2[C@@]1(CC[C@@H](C2)O)C	STITCH	0.75021
Qinggan Huoxue Recipe	chaihu	c800	PLO	1553	457	ORNBQBCIOKFOEO-QGVNFLHTSA-N	[C@H]12[C@H]([C@H]3[C@](CC2)([C@H](CC3)C(=O)C)C)CC=C2[C@@]1(CC[C@@H](C2)O)C	STITCH	0.75021
Qinggan Huoxue Recipe	chaihu	c800	PLO	199974	457	ORNBQBCIOKFOEO-QGVNFLHTSA-N	[C@H]12[C@H]([C@H]3[C@](CC2)([C@H](CC3)C(=O)C)C)CC=C2[C@@]1(CC[C@@H](C2)O)C	STITCH	0.75021
Qinggan Huoxue Recipe	chaihu	c800	PLO	8856	956	ORNBQBCIOKFOEO-QGVNFLHTSA-N	[C@H]12[C@H]([C@H]3[C@](CC2)([C@H](CC3)C(=O)C)C)CC=C2[C@@]1(CC[C@@H](C2)O)C	STITCH	0.75021
Qinggan Huoxue Recipe	chaihu	c800	PLO	1576	569	ORNBQBCIOKFOEO-QGVNFLHTSA-N	[C@H]12[C@H]([C@H]3[C@](CC2)([C@H](CC3)C(=O)C)C)CC=C2[C@@]1(CC[C@@H](C2)O)C	STITCH	0.75021
Qinggan Huoxue Recipe	chaihu	c800	PLO	1544	524	ORNBQBCIOKFOEO-QGVNFLHTSA-N	[C@H]12[C@H]([C@H]3[C@](CC2)([C@H](CC3)C(=O)C)C)CC=C2[C@@]1(CC[C@@H](C2)O)C	STITCH	0.75021
Qinggan Huoxue Recipe	chaihu	c800	PLO	1565	457	ORNBQBCIOKFOEO-QGVNFLHTSA-N	[C@H]12[C@H]([C@H]3[C@](CC2)([C@H](CC3)C(=O)C)C)CC=C2[C@@]1(CC[C@@H](C2)O)C	STITCH	0.75021
Qinggan Huoxue Recipe	chaihu	c800	PLO	1558	504	ORNBQBCIOKFOEO-QGVNFLHTSA-N	[C@H]12[C@H]([C@H]3[C@](CC2)([C@H](CC3)C(=O)C)C)CC=C2[C@@]1(CC[C@@H](C2)O)C	STITCH	0.75021
Qinggan Huoxue Recipe	chaihu	c800	PLO	1557	457	ORNBQBCIOKFOEO-QGVNFLHTSA-N	[C@H]12[C@H]([C@H]3[C@](CC2)([C@H](CC3)C(=O)C)C)CC=C2[C@@]1(CC[C@@H](C2)O)C	STITCH	0.75021
Qinggan Huoxue Recipe	chaihu	c800	PLO	284541	457	ORNBQBCIOKFOEO-QGVNFLHTSA-N	[C@H]12[C@H]([C@H]3[C@](CC2)([C@H](CC3)C(=O)C)C)CC=C2[C@@]1(CC[C@@H](C2)O)C	STITCH	0.75021
Qinggan Huoxue Recipe	chaihu	c800	PLO	260293	457	ORNBQBCIOKFOEO-QGVNFLHTSA-N	[C@H]12[C@H]([C@H]3[C@](CC2)([C@H](CC3)C(=O)C)C)CC=C2[C@@]1(CC[C@@H](C2)O)C	STITCH	0.75021
Qinggan Huoxue Recipe	chaihu	c800	PLO	1580	457	ORNBQBCIOKFOEO-QGVNFLHTSA-N	[C@H]12[C@H]([C@H]3[C@](CC2)([C@H](CC3)C(=O)C)C)CC=C2[C@@]1(CC[C@@H](C2)O)C	STITCH	0.75021
Qinggan Huoxue Recipe	chaihu	c800	PLO	1543	636	ORNBQBCIOKFOEO-QGVNFLHTSA-N	[C@H]12[C@H]([C@H]3[C@](CC2)([C@H](CC3)C(=O)C)C)CC=C2[C@@]1(CC[C@@H](C2)O)C	STITCH	0.75021
Qinggan Huoxue Recipe	chaihu	c1026	UND	6534	509	RSJKGSCJYJTIGS-UHFFFAOYSA-N	CCCCCCCCCCC	STITCH	0.41326
Qinggan Huoxue Recipe	chaihu	c1026	UND	55117	509	RSJKGSCJYJTIGS-UHFFFAOYSA-N	CCCCCCCCCCC	STITCH	0.41326
Qinggan Huoxue Recipe	chaihu	c1026	UND	6531	583	RSJKGSCJYJTIGS-UHFFFAOYSA-N	CCCCCCCCCCC	STITCH	0.41326
[truncated: 12,859 more rows]

## Sheet: Table S2
All information QGHXR-drugs-chemical components-potential targets.
Recipe	Herb	Order	Chemical componentID	Chemical name	Gene ID	Gene name
Qinggan Huoxue Recipe	chaihu	CH1	c101	linalool	135	ADORA2A
Qinggan Huoxue Recipe	chaihu	CH1	c101	linalool	4843	NOS2
Qinggan Huoxue Recipe	chaihu	CH1	c101	linalool	5743	PTGS2
Qinggan Huoxue Recipe	chaihu	CH1	c101	linalool	4843	NOS2
Qinggan Huoxue Recipe	chaihu	CH1	c101	linalool	8989	TRPA1
Qinggan Huoxue Recipe	chaihu	CH1	c101	linalool	4552	MTRR
Qinggan Huoxue Recipe	chaihu	CH1	c101	linalool	7157	TP53
Qinggan Huoxue Recipe	chaihu	CH1	c101	linalool	3156	HMGCR
Qinggan Huoxue Recipe	chaihu	CH1	c101	linalool	4846	NOS3
Qinggan Huoxue Recipe	chaihu	CH1	c101	linalool	5447	POR
Qinggan Huoxue Recipe	chaihu	HC8	c1020	l-Menthone	7442	TRPV1
Qinggan Huoxue Recipe	chaihu	HC13	c1026	UND	6534	SLC6A7
Qinggan Huoxue Recipe	chaihu	HC13	c1026	UND	55117	SLC6A15
Qinggan Huoxue Recipe	chaihu	HC13	c1026	UND	6531	SLC6A3
Qinggan Huoxue Recipe	chaihu	HC13	c1026	UND	348932	SLC6A18
Qinggan Huoxue Recipe	chaihu	HC13	c1026	UND	54716	SLC6A20
Qinggan Huoxue Recipe	chaihu	HC13	c1026	UND	912	CD1D
Qinggan Huoxue Recipe	chaihu	HC13	c1026	UND	567	B2M
Qinggan Huoxue Recipe	chaihu	HC13	c1026	UND	6534	SLC6A7
Qinggan Huoxue Recipe	chaihu	HC13	c1026	UND	55117	SLC6A15
Qinggan Huoxue Recipe	chaihu	HC13	c1026	UND	6531	SLC6A3
Qinggan Huoxue Recipe	chaihu	HC13	c1026	UND	348932	SLC6A18
Qinggan Huoxue Recipe	chaihu	HC13	c1026	UND	54716	SLC6A20
Qinggan Huoxue Recipe	chaihu	HC13	c1026	UND	912	CD1D
Qinggan Huoxue Recipe	chaihu	HC13	c1026	UND	567	B2M
Qinggan Huoxue Recipe	chaihu	CH4	c1027	Isovaleral	125	ADH1B
Qinggan Huoxue Recipe	chaihu	CH4	c1027	Isovaleral	130	ADH6
Qinggan Huoxue Recipe	chaihu	CH4	c1027	Isovaleral	125	ADH1B
Qinggan Huoxue Recipe	chaihu	CH4	c1027	Isovaleral	130	ADH6
Qinggan Huoxue Recipe	chaihu	CH5	c1047	alpha-limonene	1559	CYP2C9
Qinggan Huoxue Recipe	chaihu	CH5	c1047	alpha-limonene	4552	MTRR
Qinggan Huoxue Recipe	chaihu	CH5	c1047	alpha-limonene	5468	PPARG
Qinggan Huoxue Recipe	chaihu	CH5	c1047	alpha-limonene	4846	NOS3
Qinggan Huoxue Recipe	chaihu	CH5	c1047	alpha-limonene	4843	NOS2
Qinggan Huoxue Recipe	chaihu	CH5	c1047	alpha-limonene	1557	CYP2C19
Qinggan Huoxue Recipe	chaihu	CH5	c1047	alpha-limonene	5447	POR
Qinggan Huoxue Recipe	chaihu	CH6	c112	Scopoletol	847	CAT
Qinggan Huoxue Recipe	chaihu	CH6	c112	Scopoletol	54578	UGT1A6
Qinggan Huoxue Recipe	chaihu	CH6	c112	Scopoletol	54658	UGT1A1
Qinggan Huoxue Recipe	chaihu	CH6	c112	Scopoletol	836	CASP3
Qinggan Huoxue Recipe	chaihu	CH6	c112	Scopoletol	7366	UGT2B15
Qinggan Huoxue Recipe	chaihu	CH6	c112	Scopoletol	54575	UGT1A10
Qinggan Huoxue Recipe	chaihu	CH6	c112	Scopoletol	54600	UGT1A9
Qinggan Huoxue Recipe	chaihu	CH6	c112	Scopoletol	54577	UGT1A7
Qinggan Huoxue Recipe	chaihu	CH6	c112	Scopoletol	54576	UGT1A8
Qinggan Huoxue Recipe	chaihu	CH6	c112	Scopoletol	54659	UGT1A3
Qinggan Huoxue Recipe	chaihu	CH6	c112	Scopoletol	847	CAT
Qinggan Huoxue Recipe	chaihu	CH6	c112	Scopoletol	54578	UGT1A6
Qinggan Huoxue Recipe	chaihu	CH6	c112	Scopoletol	54658	UGT1A1
Qinggan Huoxue Recipe	chaihu	CH6	c112	Scopoletol	836	CASP3
Qinggan Huoxue Recipe	chaihu	CH6	c112	Scopoletol	7366	UGT2B15
Qinggan Huoxue Recipe	chaihu	CH6	c112	Scopoletol	54575	UGT1A10
Qinggan Huoxue Recipe	chaihu	CH6	c112	Scopoletol	54600	UGT1A9
Qinggan Huoxue Recipe	chaihu	CH6	c112	Scopoletol	54577	UGT1A7
Qinggan Huoxue Recipe	chaihu	CH6	c112	Scopoletol	54576	UGT1A8
Qinggan Huoxue Recipe	chaihu	CH6	c112	Scopoletol	54659	UGT1A3
Qinggan Huoxue Recipe	chaihu	HDC3	c115	EIC	57761	TRIB3
Qinggan Huoxue Recipe	chaihu	HDC3	c115	EIC	6907	TBL1X
Qinggan Huoxue Recipe	chaihu	HDC3	c115	EIC	2222	FDFT1
Qinggan Huoxue Recipe	chaihu	HDC3	c115	EIC	6822	SULT2A1
Qinggan Huoxue Recipe	chaihu	HDC3	c115	EIC	5444	PON1
Qinggan Huoxue Recipe	chaihu	HDC3	c115	EIC	5054	SERPINE1
Qinggan Huoxue Recipe	chaihu	HDC3	c115	EIC	4899	NRF1
Qinggan Huoxue Recipe	chaihu	HDC3	c115	EIC	51003	MED31
Qinggan Huoxue Recipe	chaihu	HDC3	c115	EIC	116519	APOA5
Qinggan Huoxue Recipe	chaihu	HDC3	c115	EIC	345	APOC3
Qinggan Huoxue Recipe	chaihu	HDC3	c115	EIC	5947	RBP1
Qinggan Huoxue Recipe	chaihu	HDC3	c115	EIC	338	APOB
Qinggan Huoxue Recipe	chaihu	HDC3	c115	EIC	335	APOA1
Qinggan Huoxue Recipe	chaihu	HDC3	c115	EIC	10965	ACOT2
Qinggan Huoxue Recipe	chaihu	HDC3	c115	EIC	4801	NFYB
Qinggan Huoxue Recipe	chaihu	HDC3	c115	EIC	847	CAT
Qinggan Huoxue Recipe	chaihu	HDC3	c115	EIC	4035	LRP1
Qinggan Huoxue Recipe	chaihu	HDC3	c115	EIC	2806	GOT2
Qinggan Huoxue Recipe	chaihu	HDC3	c115	EIC	2864	FFAR1
Qinggan Huoxue Recipe	chaihu	HDC3	c115	EIC	57834	CYP4F11
Qinggan Huoxue Recipe	chaihu	HDC3	c115	EIC	239	ALOX12
Qinggan Huoxue Recipe	chaihu	HDC3	c115	EIC	9440	MED17
Qinggan Huoxue Recipe	chaihu	HDC3	c115	EIC	348	APOE
Qinggan Huoxue Recipe	chaihu	HDC3	c115	EIC	376497	SLC27A1
Qinggan Huoxue Recipe	chaihu	HDC3	c115	EIC	1571	CYP2E1
Qinggan Huoxue Recipe	chaihu	HDC3	c115	EIC	6382	SDC1
Qinggan Huoxue Recipe	chaihu	HDC3	c115	EIC	84246	MED10
Qinggan Huoxue Recipe	chaihu	HDC3	c115	EIC	2167	FABP4
Qinggan Huoxue Recipe	chaihu	HDC3	c115	EIC	10001	MED6
Qinggan Huoxue Recipe	chaihu	HDC3	c115	EIC	29079	MED4
Qinggan Huoxue Recipe	chaihu	HDC3	c115	EIC	3569	IL6
Qinggan Huoxue Recipe	chaihu	HDC3	c115	EIC	23205	ACSBG1
Qinggan Huoxue Recipe	chaihu	HDC3	c115	EIC	570	BAAT
Qinggan Huoxue Recipe	chaihu	HDC3	c115	EIC	96764	TGS1
Qinggan Huoxue Recipe	chaihu	HDC3	c115	EIC	1559	CYP2C9
Qinggan Huoxue Recipe	chaihu	HDC3	c115	EIC	6095	RORA
Qinggan Huoxue Recipe	chaihu	HDC3	c115	EIC	949	SCARB1
Qinggan Huoxue Recipe	chaihu	HDC3	c115	EIC	6604	SMARCD3
Qinggan Huoxue Recipe	chaihu	HDC3	c115	EIC	6121	RPE65
Qinggan Huoxue Recipe	chaihu	HDC3	c115	EIC	1387	CREBBP
Qinggan Huoxue Recipe	chaihu	HDC3	c115	EIC	5465	PPARA
Qinggan Huoxue Recipe	chaihu	HDC3	c115	EIC	51586	MED15
Qinggan Huoxue Recipe	chaihu	HDC3	c115	EIC	2033	EP300
Qinggan Huoxue Recipe	chaihu	HDC3	c115	EIC	7299	TYR
Qinggan Huoxue Recipe	chaihu	HDC3	c115	EIC	9441	MED26
Qinggan Huoxue Recipe	chaihu	HDC3	c115	EIC	1991	ELANE
Qinggan Huoxue Recipe	chaihu	HDC3	c115	EIC	4036	LRP2
Qinggan Huoxue Recipe	chaihu	HDC3	c115	EIC	3931	LCAT
Qinggan Huoxue Recipe	chaihu	HDC3	c115	EIC	2817	GPC1
Qinggan Huoxue Recipe	chaihu	HDC3	c115	EIC	10891	PPARGC1A
Qinggan Huoxue Recipe	chaihu	HDC3	c115	EIC	950	SCARB2
Qinggan Huoxue Recipe	chaihu	HDC3	c115	EIC	9477	MED20
Qinggan Huoxue Recipe	chaihu	HDC3	c115	EIC	1374	CPT1A
Qinggan Huoxue Recipe	chaihu	HDC3	c115	EIC	5244	ABCB4
Qinggan Huoxue Recipe	chaihu	HDC3	c115	EIC	11010	GLIPR1
Qinggan Huoxue Recipe	chaihu	HDC3	c115	EIC	11001	SLC27A2
Qinggan Huoxue Recipe	chaihu	HDC3	c115	EIC	55090	MED9
Qinggan Huoxue Recipe	chaihu	HDC3	c115	EIC	9611	NCOR1
Qinggan Huoxue Recipe	chaihu	HDC3	c115	EIC	123	PLIN2
Qinggan Huoxue Recipe	chaihu	HDC3	c115	EIC	5047	PAEP
Qinggan Huoxue Recipe	chaihu	HDC3	c115	EIC	9415	FADS2
Qinggan Huoxue Recipe	chaihu	HDC3	c115	EIC	2180	ACSL1
Qinggan Huoxue Recipe	chaihu	HDC3	c115	EIC	23389	MED13L
Qinggan Huoxue Recipe	chaihu	HDC3	c115	EIC	10413	YAP1
Qinggan Huoxue Recipe	chaihu	HDC3	c115	EIC	9412	MED21
Qinggan Huoxue Recipe	chaihu	HDC3	c115	EIC	5468	PPARG
Qinggan Huoxue Recipe	chaihu	HDC3	c115	EIC	3156	HMGCR
Qinggan Huoxue Recipe	chaihu	HDC3	c115	EIC	6296	ACSM3
Qinggan Huoxue Recipe	chaihu	HDC3	c115	EIC	112950	MED8
Qinggan Huoxue Recipe	chaihu	HDC3	c115	EIC	9442	MED27
Qinggan Huoxue Recipe	chaihu	HDC3	c115	EIC	221914	GPC2
Qinggan Huoxue Recipe	chaihu	HDC3	c115	EIC	400569	MED11
Qinggan Huoxue Recipe	chaihu	HDC3	c115	EIC	7412	VCAM1
Qinggan Huoxue Recipe	chaihu	HDC3	c115	EIC	2168	FABP1
Qinggan Huoxue Recipe	chaihu	HDC3	c115	EIC	213	ALB
Qinggan Huoxue Recipe	chaihu	HDC3	c115	EIC	27242	TNFRSF21
Qinggan Huoxue Recipe	chaihu	HDC3	c115	EIC	23305	ACSL6
Qinggan Huoxue Recipe	chaihu	HDC3	c115	EIC	2171	FABP5
Qinggan Huoxue Recipe	chaihu	HDC3	c115	EIC	90390	MED30
Qinggan Huoxue Recipe	chaihu	HDC3	c115	EIC	717	C2
Qinggan Huoxue Recipe	chaihu	HDC3	c115	EIC	8800	PEX11A
Qinggan Huoxue Recipe	chaihu	HDC3	c115	EIC	5469	MED1
Qinggan Huoxue Recipe	chaihu	HDC3	c115	EIC	51129	ANGPTL4
Qinggan Huoxue Recipe	chaihu	HDC3	c115	EIC	1581	CYP7A1
Qinggan Huoxue Recipe	chaihu	HDC3	c115	EIC	116285	ACSM1
Qinggan Huoxue Recipe	chaihu	HDC3	c115	EIC	8841	HDAC3
Qinggan Huoxue Recipe	chaihu	HDC3	c115	EIC	23179	RGL1
Qinggan Huoxue Recipe	chaihu	HDC3	c115	EIC	7804	LRP8
Qinggan Huoxue Recipe	chaihu	HDC3	c115	EIC	54658	UGT1A1
Qinggan Huoxue Recipe	chaihu	HDC3	c115	EIC	2353	FOS
Qinggan Huoxue Recipe	chaihu	HDC3	c115	EIC	6383	SDC2
Qinggan Huoxue Recipe	chaihu	HDC3	c115	EIC	948	CD36
Qinggan Huoxue Recipe	chaihu	HDC3	c115	EIC	9575	CLOCK
Qinggan Huoxue Recipe	chaihu	HDC3	c115	EIC	211	ALAS1
Qinggan Huoxue Recipe	chaihu	HDC3	c115	EIC	4023	LPL
Qinggan Huoxue Recipe	chaihu	HDC3	c115	EIC	8463	TEAD2
Qinggan Huoxue Recipe	chaihu	HDC3	c115	EIC	1579	CYP4A11
Qinggan Huoxue Recipe	chaihu	HDC3	c115	EIC	641371	ACOT1
Qinggan Huoxue Recipe	chaihu	HDC3	c115	EIC	5319	PLA2G1B
Qinggan Huoxue Recipe	chaihu	HDC3	c115	EIC	133522	PPARGC1B
Qinggan Huoxue Recipe	chaihu	HDC3	c115	EIC	55588	MED29
Qinggan Huoxue Recipe	chaihu	HDC3	c115	EIC	51228	GLTP
Qinggan Huoxue Recipe	chaihu	HDC3	c115	EIC	8648	NCOA1
Qinggan Huoxue Recipe	chaihu	HDC3	c115	EIC	66002	CYP4F12
Qinggan Huoxue Recipe	chaihu	HDC3	c115	EIC	3992	FADS1
Qinggan Huoxue Recipe	chaihu	HDC3	c115	EIC	3157	HMGCS1
Qinggan Huoxue Recipe	chaihu	HDC3	c115	EIC	2274	FHL2
Qinggan Huoxue Recipe	chaihu	HDC3	c115	EIC	122970	ACOT4
Qinggan Huoxue Recipe	chaihu	HDC3	c115	EIC	9282	MED14
Qinggan Huoxue Recipe	chaihu	HDC3	c115	EIC	29841	GRHL1
Qinggan Huoxue Recipe	chaihu	HDC3	c115	EIC	10025	MED16
Qinggan Huoxue Recipe	chaihu	HDC3	c115	EIC	10498	CARM1
Qinggan Huoxue Recipe	chaihu	HDC3	c115	EIC	81857	MED25
Qinggan Huoxue Recipe	chaihu	HDC3	c115	EIC	26230	TIAM2
Qinggan Huoxue Recipe	chaihu	HDC3	c115	EIC	54988	ACSM5
Qinggan Huoxue Recipe	chaihu	HDC3	c115	EIC	6667	SP1
Qinggan Huoxue Recipe	chaihu	HDC3	c115	EIC	151056	PLB1
Qinggan Huoxue Recipe	chaihu	HDC3	c115	EIC	6401	SELE
Qinggan Huoxue Recipe	chaihu	HDC3	c115	EIC	1553	CYP2A13
Qinggan Huoxue Recipe	chaihu	HDC3	c115	EIC	199974	CYP4Z1
Qinggan Huoxue Recipe	chaihu	HDC3	c115	EIC	9227	LRAT
Qinggan Huoxue Recipe	chaihu	HDC3	c115	EIC	219541	MED19
Qinggan Huoxue Recipe	chaihu	HDC3	c115	EIC	1576	CYP3A4
Qinggan Huoxue Recipe	chaihu	HDC3	c115	EIC	3091	HIF1A
Qinggan Huoxue Recipe	chaihu	HDC3	c115	EIC	4862	NPAS2
Qinggan Huoxue Recipe	chaihu	HDC3	c115	EIC	2182	ACSL4
Qinggan Huoxue Recipe	chaihu	HDC3	c115	EIC	142827	ACSM6
Qinggan Huoxue Recipe	chaihu	HDC3	c115	EIC	1544	CYP1A2
Qinggan Huoxue Recipe	chaihu	HDC3	c115	EIC	6837	MED22
Qinggan Huoxue Recipe	chaihu	HDC3	c115	EIC	9672	SDC3
Qinggan Huoxue Recipe	chaihu	HDC3	c115	EIC	4800	NFYA
Qinggan Huoxue Recipe	chaihu	HDC3	c115	EIC	7005	TEAD3
Qinggan Huoxue Recipe	chaihu	HDC3	c115	EIC	54600	UGT1A9
Qinggan Huoxue Recipe	chaihu	HDC3	c115	EIC	51703	ACSL5
Qinggan Huoxue Recipe	chaihu	HDC3	c115	EIC	2181	ACSL3
Qinggan Huoxue Recipe	chaihu	HDC3	c115	EIC	23054	NCOA6
Qinggan Huoxue Recipe	chaihu	HDC3	c115	EIC	5599	MAPK8
Qinggan Huoxue Recipe	chaihu	HDC3	c115	EIC	25942	SIN3A
Qinggan Huoxue Recipe	chaihu	HDC3	c115	EIC	1565	CYP2D6
Qinggan Huoxue Recipe	chaihu	HDC3	c115	EIC	25937	WWTR1
Qinggan Huoxue Recipe	chaihu	HDC3	c115	EIC	6721	SREBF2
Qinggan Huoxue Recipe	chaihu	HDC3	c115	EIC	183	AGT
Qinggan Huoxue Recipe	chaihu	HDC3	c115	EIC	50486	G0S2
Qinggan Huoxue Recipe	chaihu	HDC3	c115	EIC	1490	CCN2
Qinggan Huoxue Recipe	chaihu	HDC3	c115	EIC	336	APOA2
Qinggan Huoxue Recipe	chaihu	HDC3	c115	EIC	9439	MED23
Qinggan Huoxue Recipe	chaihu	HDC3	c115	EIC	23097	CDK19
Qinggan Huoxue Recipe	chaihu	HDC3	c115	EIC	3158	HMGCS2
Qinggan Huoxue Recipe	chaihu	HDC3	c115	EIC	4199	ME1
Qinggan Huoxue Recipe	chaihu	HDC3	c115	EIC	6319	SCD
Qinggan Huoxue Recipe	chaihu	HDC3	c115	EIC	2239	GPC4
Qinggan Huoxue Recipe	chaihu	HDC3	c115	EIC	1558	CYP2C8
Qinggan Huoxue Recipe	chaihu	HDC3	c115	EIC	1557	CYP2C19
Qinggan Huoxue Recipe	chaihu	HDC3	c115	EIC	1376	CPT2
Qinggan Huoxue Recipe	chaihu	HDC3	c115	EIC	27063	ANKRD1
Qinggan Huoxue Recipe	chaihu	HDC3	c115	EIC	260293	CYP4X1
Qinggan Huoxue Recipe	chaihu	HDC3	c115	EIC	1580	CYP4B1
Qinggan Huoxue Recipe	chaihu	HDC3	c115	EIC	8202	NCOA3
Qinggan Huoxue Recipe	chaihu	HDC3	c115	EIC	6385	SDC4
Qinggan Huoxue Recipe	chaihu	HDC3	c115	EIC	54797	MED18
Qinggan Huoxue Recipe	chaihu	HDC3	c115	EIC	9968	MED12
Qinggan Huoxue Recipe	chaihu	HDC3	c115	EIC	240	ALOX5
Qinggan Huoxue Recipe	chaihu	HDC3	c115	EIC	3339	HSPG2
Qinggan Huoxue Recipe	chaihu	HDC3	c115	EIC	19	ABCA1
Qinggan Huoxue Recipe	chaihu	HDC3	c115	EIC	64600	PLA2G2F
Qinggan Huoxue Recipe	chaihu	HDC3	c115	EIC	5322	PLA2G5
Qinggan Huoxue Recipe	chaihu	HDC3	c115	EIC	5320	PLA2G2A
Qinggan Huoxue Recipe	chaihu	HDC3	c115	EIC	30814	PLA2G2E
Qinggan Huoxue Recipe	chaihu	HDC3	c115	EIC	10082	GPC6
Qinggan Huoxue Recipe	chaihu	HDC3	c115	EIC	2262	GPC5
Qinggan Huoxue Recipe	chaihu	HDC3	c115	EIC	11332	ACOT7
Qinggan Huoxue Recipe	chaihu	HDC3	c115	EIC	375790	AGRN
Qinggan Huoxue Recipe	chaihu	HDC3	c115	EIC	1543	CYP1A1
Qinggan Huoxue Recipe	chaihu	HDC3	c115	EIC	1024	CDK8
Qinggan Huoxue Recipe	chaihu	HDC3	c115	EIC	406	ARNTL
Qinggan Huoxue Recipe	chaihu	HDC3	c115	EIC	9862	MED24
Qinggan Huoxue Recipe	chaihu	HDC3	c115	EIC	2719	GPC3
Qinggan Huoxue Recipe	chaihu	HDC3	c115	EIC	9969	MED13
Qinggan Huoxue Recipe	chaihu	HDC3	c115	EIC	341392	ACSM4
Qinggan Huoxue Recipe	chaihu	HDC3	c115	EIC	9612	NCOR2
Qinggan Huoxue Recipe	chaihu	HDC3	c115	EIC	4647	MYO7A
Qinggan Huoxue Recipe	chaihu	HDC3	c115	EIC	8399	PLA2G10
Qinggan Huoxue Recipe	chaihu	HDC3	c115	EIC	4802	NFYC
Qinggan Huoxue Recipe	chaihu	HDC3	c115	EIC	7124	TNF
Qinggan Huoxue Recipe	chaihu	HDC3	c115	EIC	10499	NCOA2
Qinggan Huoxue Recipe	chaihu	HDC3	c115	EIC	79718	TBL1XR1
Qinggan Huoxue Recipe	chaihu	HDC3	c115	EIC	34	ACADM
Qinggan Huoxue Recipe	chaihu	HDC3	c115	EIC	629	CFB
Qinggan Huoxue Recipe	chaihu	HDC3	c115	EIC	85441	HELZ2
Qinggan Huoxue Recipe	chaihu	HDC3	c115	EIC	6256	RXRA
Qinggan Huoxue Recipe	chaihu	HDC3	c115	EIC	892	CCNC
Qinggan Huoxue Recipe	chaihu	HDC3	c115	EIC	7296	TXNRD1
Qinggan Huoxue Recipe	chaihu	HDC3	c115	EIC	3949	LDLR
Qinggan Huoxue Recipe	chaihu	HDC3	c115	EIC	80205	CHD9
Qinggan Huoxue Recipe	chaihu	HDC3	c115	EIC	57761	TRIB3
Qinggan Huoxue Recipe	chaihu	HDC3	c115	EIC	6907	TBL1X
Qinggan Huoxue Recipe	chaihu	HDC3	c115	EIC	2222	FDFT1
Qinggan Huoxue Recipe	chaihu	HDC3	c115	EIC	6822	SULT2A1
Qinggan Huoxue Recipe	chaihu	HDC3	c115	EIC	5444	PON1
Qinggan Huoxue Recipe	chaihu	HDC3	c115	EIC	5054	SERPINE1
Qinggan Huoxue Recipe	chaihu	HDC3	c115	EIC	4899	NRF1
Qinggan Huoxue Recipe	chaihu	HDC3	c115	EIC	51003	MED31
Qinggan Huoxue Recipe	chaihu	HDC3	c115	EIC	116519	APOA5
Qinggan Huoxue Recipe	chaihu	HDC3	c115	EIC	345	APOC3
Qinggan Huoxue Recipe	chaihu	HDC3	c115	EIC	5947	RBP1
Qinggan Huoxue Recipe	chaihu	HDC3	c115	EIC	338	APOB
Qinggan Huoxue Recipe	chaihu	HDC3	c115	EIC	335	APOA1
Qinggan Huoxue Recipe	chaihu	HDC3	c115	EIC	10965	ACOT2
Qinggan Huoxue Recipe	chaihu	HDC3	c115	EIC	4801	NFYB
Qinggan Huoxue Recipe	chaihu	HDC3	c115	EIC	847	CAT
Qinggan Huoxue Recipe	chaihu	HDC3	c115	EIC	4035	LRP1
Qinggan Huoxue Recipe	chaihu	HDC3	c115	EIC	2806	GOT2
Qinggan Huoxue Recipe	chaihu	HDC3	c115	EIC	2864	FFAR1
Qinggan Huoxue Recipe	chaihu	HDC3	c115	EIC	57834	CYP4F11
Qinggan Huoxue Recipe	chaihu	HDC3	c115	EIC	239	ALOX12
Qinggan Huoxue Recipe	chaihu	HDC3	c115	EIC	9440	MED17
Qinggan Huoxue Recipe	chaihu	HDC3	c115	EIC	348	APOE
Qinggan Huoxue Recipe	chaihu	HDC3	c115	EIC	376497	SLC27A1
Qinggan Huoxue Recipe	chaihu	HDC3	c115	EIC	1571	CYP2E1
Qinggan Huoxue Recipe	chaihu	HDC3	c115	EIC	6382	SDC1
Qinggan Huoxue Recipe	chaihu	HDC3	c115	EIC	84246	MED10
Qinggan Huoxue Recipe	chaihu	HDC3	c115	EIC	2167	FABP4
Qinggan Huoxue Recipe	chaihu	HDC3	c115	EIC	10001	MED6
Qinggan Huoxue Recipe	chaihu	HDC3	c115	EIC	29079	MED4
Qinggan Huoxue Recipe	chaihu	HDC3	c115	EIC	3569	IL6
Qinggan Huoxue Recipe	chaihu	HDC3	c115	EIC	23205	ACSBG1
Qinggan Huoxue Recipe	chaihu	HDC3	c115	EIC	570	BAAT
Qinggan Huoxue Recipe	chaihu	HDC3	c115	EIC	96764	TGS1
Qinggan Huoxue Recipe	chaihu	HDC3	c115	EIC	1559	CYP2C9
Qinggan Huoxue Recipe	chaihu	HDC3	c115	EIC	6095	RORA
Qinggan Huoxue Recipe	chaihu	HDC3	c115	EIC	949	SCARB1
Qinggan Huoxue Recipe	chaihu	HDC3	c115	EIC	6604	SMARCD3
Qinggan Huoxue Recipe	chaihu	HDC3	c115	EIC	6121	RPE65
Qinggan Huoxue Recipe	chaihu	HDC3	c115	EIC	1387	CREBBP
Qinggan Huoxue Recipe	chaihu	HDC3	c115	EIC	5465	PPARA
Qinggan Huoxue Recipe	chaihu	HDC3	c115	EIC	51586	MED15
Qinggan Huoxue Recipe	chaihu	HDC3	c115	EIC	2033	EP300
Qinggan Huoxue Recipe	chaihu	HDC3	c115	EIC	7299	TYR
Qinggan Huoxue Recipe	chaihu	HDC3	c115	EIC	9441	MED26
Qinggan Huoxue Recipe	chaihu	HDC3	c115	EIC	1991	ELANE
Qinggan Huoxue Recipe	chaihu	HDC3	c115	EIC	4036	LRP2
Qinggan Huoxue Recipe	chaihu	HDC3	c115	EIC	3931	LCAT
Qinggan Huoxue Recipe	chaihu	HDC3	c115	EIC	2817	GPC1
Qinggan Huoxue Recipe	chaihu	HDC3	c115	EIC	10891	PPARGC1A
Qinggan Huoxue Recipe	chaihu	HDC3	c115	EIC	950	SCARB2
Qinggan Huoxue Recipe	chaihu	HDC3	c115	EIC	9477	MED20
Qinggan Huoxue Recipe	chaihu	HDC3	c115	EIC	1374	CPT1A
Qinggan Huoxue Recipe	chaihu	HDC3	c115	EIC	5244	ABCB4
Qinggan Huoxue Recipe	chaihu	HDC3	c115	EIC	11010	GLIPR1
Qinggan Huoxue Recipe	chaihu	HDC3	c115	EIC	11001	SLC27A2
Qinggan Huoxue Recipe	chaihu	HDC3	c115	EIC	55090	MED9
Qinggan Huoxue Recipe	chaihu	HDC3	c115	EIC	9611	NCOR1
Qinggan Huoxue Recipe	chaihu	HDC3	c115	EIC	123	PLIN2
Qinggan Huoxue Recipe	chaihu	HDC3	c115	EIC	5047	PAEP
Qinggan Huoxue Recipe	chaihu	HDC3	c115	EIC	9415	FADS2
Qinggan Huoxue Recipe	chaihu	HDC3	c115	EIC	2180	ACSL1
Qinggan Huoxue Recipe	chaihu	HDC3	c115	EIC	23389	MED13L
Qinggan Huoxue Recipe	chaihu	HDC3	c115	EIC	10413	YAP1
Qinggan Huoxue Recipe	chaihu	HDC3	c115	EIC	9412	MED21
Qinggan Huoxue Recipe	chaihu	HDC3	c115	EIC	5468	PPARG
Qinggan Huoxue Recipe	chaihu	HDC3	c115	EIC	3156	HMGCR
Qinggan Huoxue Recipe	chaihu	HDC3	c115	EIC	6296	ACSM3
Qinggan Huoxue Recipe	chaihu	HDC3	c115	EIC	112950	MED8
Qinggan Huoxue Recipe	chaihu	HDC3	c115	EIC	9442	MED27
Qinggan Huoxue Recipe	chaihu	HDC3	c115	EIC	221914	GPC2
Qinggan Huoxue Recipe	chaihu	HDC3	c115	EIC	400569	MED11
Qinggan Huoxue Recipe	chaihu	HDC3	c115	EIC	7412	VCAM1
Qinggan Huoxue Recipe	chaihu	HDC3	c115	EIC	2168	FABP1
Qinggan Huoxue Recipe	chaihu	HDC3	c115	EIC	213	ALB
Qinggan Huoxue Recipe	chaihu	HDC3	c115	EIC	27242	TNFRSF21
Qinggan Huoxue Recipe	chaihu	HDC3	c115	EIC	23305	ACSL6
Qinggan Huoxue Recipe	chaihu	HDC3	c115	EIC	2171	FABP5
Qinggan Huoxue Recipe	chaihu	HDC3	c115	EIC	90390	MED30
Qinggan Huoxue Recipe	chaihu	HDC3	c115	EIC	717	C2
Qinggan Huoxue Recipe	chaihu	HDC3	c115	EIC	8800	PEX11A
Qinggan Huoxue Recipe	chaihu	HDC3	c115	EIC	5469	MED1
Qinggan Huoxue Recipe	chaihu	HDC3	c115	EIC	51129	ANGPTL4
Qinggan Huoxue Recipe	chaihu	HDC3	c115	EIC	1581	CYP7A1
Qinggan Huoxue Recipe	chaihu	HDC3	c115	EIC	116285	ACSM1
Qinggan Huoxue Recipe	chaihu	HDC3	c115	EIC	8841	HDAC3
Qinggan Huoxue Recipe	chaihu	HDC3	c115	EIC	23179	RGL1
Qinggan Huoxue Recipe	chaihu	HDC3	c115	EIC	7804	LRP8
Qinggan Huoxue Recipe	chaihu	HDC3	c115	EIC	54658	UGT1A1
Qinggan Huoxue Recipe	chaihu	HDC3	c115	EIC	2353	FOS
Qinggan Huoxue Recipe	chaihu	HDC3	c115	EIC	6383	SDC2
Qinggan Huoxue Recipe	chaihu	HDC3	c115	EIC	948	CD36
Qinggan Huoxue Recipe	chaihu	HDC3	c115	EIC	9575	CLOCK
Qinggan Huoxue Recipe	chaihu	HDC3	c115	EIC	211	ALAS1
Qinggan Huoxue Recipe	chaihu	HDC3	c115	EIC	4023	LPL
Qinggan Huoxue Recipe	chaihu	HDC3	c115	EIC	8463	TEAD2
Qinggan Huoxue Recipe	chaihu	HDC3	c115	EIC	1579	CYP4A11
Qinggan Huoxue Recipe	chaihu	HDC3	c115	EIC	641371	ACOT1
Qinggan Huoxue Recipe	chaihu	HDC3	c115	EIC	5319	PLA2G1B
Qinggan Huoxue Recipe	chaihu	HDC3	c115	EIC	133522	PPARGC1B
Qinggan Huoxue Recipe	chaihu	HDC3	c115	EIC	55588	MED29
Qinggan Huoxue Recipe	chaihu	HDC3	c115	EIC	51228	GLTP
Qinggan Huoxue Recipe	chaihu	HDC3	c115	EIC	8648	NCOA1
Qinggan Huoxue Recipe	chaihu	HDC3	c115	EIC	66002	CYP4F12
Qinggan Huoxue Recipe	chaihu	HDC3	c115	EIC	3992	FADS1
Qinggan Huoxue Recipe	chaihu	HDC3	c115	EIC	3157	HMGCS1
Qinggan Huoxue Recipe	chaihu	HDC3	c115	EIC	2274	FHL2
Qinggan Huoxue Recipe	chaihu	HDC3	c115	EIC	122970	ACOT4
Qinggan Huoxue Recipe	chaihu	HDC3	c115	EIC	9282	MED14
Qinggan Huoxue Recipe	chaihu	HDC3	c115	EIC	29841	GRHL1
Qinggan Huoxue Recipe	chaihu	HDC3	c115	EIC	10025	MED16
Qinggan Huoxue Recipe	chaihu	HDC3	c115	EIC	10498	CARM1
Qinggan Huoxue Recipe	chaihu	HDC3	c115	EIC	81857	MED25
Qinggan Huoxue Recipe	chaihu	HDC3	c115	EIC	26230	TIAM2
Qinggan Huoxue Recipe	chaihu	HDC3	c115	EIC	54988	ACSM5
Qinggan Huoxue Recipe	chaihu	HDC3	c115	EIC	6667	SP1
Qinggan Huoxue Recipe	chaihu	HDC3	c115	EIC	151056	PLB1
Qinggan Huoxue Recipe	chaihu	HDC3	c115	EIC	6401	SELE
Qinggan Huoxue Recipe	chaihu	HDC3	c115	EIC	1553	CYP2A13
Qinggan Huoxue Recipe	chaihu	HDC3	c115	EIC	199974	CYP4Z1
Qinggan Huoxue Recipe	chaihu	HDC3	c115	EIC	9227	LRAT
Qinggan Huoxue Recipe	chaihu	HDC3	c115	EIC	219541	MED19
Qinggan Huoxue Recipe	chaihu	HDC3	c115	EIC	1576	CYP3A4
Qinggan Huoxue Recipe	chaihu	HDC3	c115	EIC	3091	HIF1A
Qinggan Huoxue Recipe	chaihu	HDC3	c115	EIC	4862	NPAS2
Qinggan Huoxue Recipe	chaihu	HDC3	c115	EIC	2182	ACSL4
Qinggan Huoxue Recipe	chaihu	HDC3	c115	EIC	142827	ACSM6
Qinggan Huoxue Recipe	chaihu	HDC3	c115	EIC	1544	CYP1A2
Qinggan Huoxue Recipe	chaihu	HDC3	c115	EIC	6837	MED22
Qinggan Huoxue Recipe	chaihu	HDC3	c115	EIC	9672	SDC3
Qinggan Huoxue Recipe	chaihu	HDC3	c115	EIC	4800	NFYA
Qinggan Huoxue Recipe	chaihu	HDC3	c115	EIC	7005	TEAD3
Qinggan Huoxue Recipe	chaihu	HDC3	c115	EIC	54600	UGT1A9
Qinggan Huoxue Recipe	chaihu	HDC3	c115	EIC	51703	ACSL5
Qinggan Huoxue Recipe	chaihu	HDC3	c115	EIC	2181	ACSL3
Qinggan Huoxue Recipe	chaihu	HDC3	c115	EIC	23054	NCOA6
Qinggan Huoxue Recipe	chaihu	HDC3	c115	EIC	5599	MAPK8
Qinggan Huoxue Recipe	chaihu	HDC3	c115	EIC	25942	SIN3A
Qinggan Huoxue Recipe	chaihu	HDC3	c115	EIC	1565	CYP2D6
Qinggan Huoxue Recipe	chaihu	HDC3	c115	EIC	25937	WWTR1
Qinggan Huoxue Recipe	chaihu	HDC3	c115	EIC	6721	SREBF2
Qinggan Huoxue Recipe	chaihu	HDC3	c115	EIC	183	AGT
Qinggan Huoxue Recipe	chaihu	HDC3	c115	EIC	50486	G0S2
Qinggan Huoxue Recipe	chaihu	HDC3	c115	EIC	1490	CCN2
Qinggan Huoxue Recipe	chaihu	HDC3	c115	EIC	336	APOA2
Qinggan Huoxue Recipe	chaihu	HDC3	c115	EIC	9439	MED23
Qinggan Huoxue Recipe	chaihu	HDC3	c115	EIC	23097	CDK19
Qinggan Huoxue Recipe	chaihu	HDC3	c115	EIC	3158	HMGCS2
Qinggan Huoxue Recipe	chaihu	HDC3	c115	EIC	4199	ME1
Qinggan Huoxue Recipe	chaihu	HDC3	c115	EIC	6319	SCD
Qinggan Huoxue Recipe	chaihu	HDC3	c115	EIC	2239	GPC4
Qinggan Huoxue Recipe	chaihu	HDC3	c115	EIC	1558	CYP2C8
Qinggan Huoxue Recipe	chaihu	HDC3	c115	EIC	1557	CYP2C19
Qinggan Huoxue Recipe	chaihu	HDC3	c115	EIC	1376	CPT2
Qinggan Huoxue Recipe	chaihu	HDC3	c115	EIC	27063	ANKRD1
Qinggan Huoxue Recipe	chaihu	HDC3	c115	EIC	260293	CYP4X1
Qinggan Huoxue Recipe	chaihu	HDC3	c115	EIC	1580	CYP4B1
Qinggan Huoxue Recipe	chaihu	HDC3	c115	EIC	8202	NCOA3
Qinggan Huoxue Recipe	chaihu	HDC3	c115	EIC	6385	SDC4
Qinggan Huoxue Recipe	chaihu	HDC3	c115	EIC	54797	MED18
Qinggan Huoxue Recipe	chaihu	HDC3	c115	EIC	9968	MED12
Qinggan Huoxue Recipe	chaihu	HDC3	c115	EIC	240	ALOX5
Qinggan Huoxue Recipe	chaihu	HDC3	c115	EIC	3339	HSPG2
Qinggan Huoxue Recipe	chaihu	HDC3	c115	EIC	19	ABCA1
Qinggan Huoxue Recipe	chaihu	HDC3	c115	EIC	64600	PLA2G2F
Qinggan Huoxue Recipe	chaihu	HDC3	c115	EIC	5322	PLA2G5
Qinggan Huoxue Recipe	chaihu	HDC3	c115	EIC	5320	PLA2G2A
Qinggan Huoxue Recipe	chaihu	HDC3	c115	EIC	30814	PLA2G2E
Qinggan Huoxue Recipe	chaihu	HDC3	c115	EIC	10082	GPC6
Qinggan Huoxue Recipe	chaihu	HDC3	c115	EIC	2262	GPC5
Qinggan Huoxue Recipe	chaihu	HDC3	c115	EIC	11332	ACOT7
Qinggan Huoxue Recipe	chaihu	HDC3	c115	EIC	375790	AGRN
Qinggan Huoxue Recipe	chaihu	HDC3	c115	EIC	1543	CYP1A1
Qinggan Huoxue Recipe	chaihu	HDC3	c115	EIC	1024	CDK8
Qinggan Huoxue Recipe	chaihu	HDC3	c115	EIC	406	ARNTL
Qinggan Huoxue Recipe	chaihu	HDC3	c115	EIC	9862	MED24
Qinggan Huoxue Recipe	chaihu	HDC3	c115	EIC	2719	GPC3
Qinggan Huoxue Recipe	chaihu	HDC3	c115	EIC	9969	MED13
Qinggan Huoxue Recipe	chaihu	HDC3	c115	EIC	341392	ACSM4
Qinggan Huoxue Recipe	chaihu	HDC3	c115	EIC	9612	NCOR2
Qinggan Huoxue Recipe	chaihu	HDC3	c115	EIC	4647	MYO7A
Qinggan Huoxue Recipe	chaihu	HDC3	c115	EIC	8399	PLA2G10
Qinggan Huoxue Recipe	chaihu	HDC3	c115	EIC	4802	NFYC
Qinggan Huoxue Recipe	chaihu	HDC3	c115	EIC	7124	TNF
Qinggan Huoxue Recipe	chaihu	HDC3	c115	EIC	10499	NCOA2
Qinggan Huoxue Recipe	chaihu	HDC3	c115	EIC	79718	TBL1XR1
Qinggan Huoxue Recipe	chaihu	HDC3	c115	EIC	34	ACADM
Qinggan Huoxue Recipe	chaihu	HDC3	c115	EIC	629	CFB
Qinggan Huoxue Recipe	chaihu	HDC3	c115	EIC	85441	HELZ2
Qinggan Huoxue Recipe	chaihu	HDC3	c115	EIC	6256	RXRA
Qinggan Huoxue Recipe	chaihu	HDC3	c115	EIC	892	CCNC
Qinggan Huoxue Recipe	chaihu	HDC3	c115	EIC	7296	TXNRD1
Qinggan Huoxue Recipe	chaihu	HDC3	c115	EIC	3949	LDLR
Qinggan Huoxue Recipe	chaihu	HDC3	c115	EIC	80205	CHD9
Qinggan Huoxue Recipe	chaihu	CH8	c1153	PTL	231	AKR1B1
Qinggan Huoxue Recipe	chaihu	CH8	c1153	PTL	231	AKR1B1
Qinggan Huoxue Recipe	chaihu	CH9	c116	Methyleugenol	2950	GSTP1
Qinggan Huoxue Recipe	chaihu	CH9	c116	Methyleugenol	2950	GSTP1
Qinggan Huoxue Recipe	chaihu	CH10	c121	l-carvone	7157	TP53
Qinggan Huoxue Recipe	chaihu	CH10	c121	l-carvone	7157	TP53
Qinggan Huoxue Recipe	chaihu	GHC	c122	angelicin	348	APOE
Qinggan Huoxue Recipe	chaihu	GHC	c122	angelicin	7376	NR1H2
Qinggan Huoxue Recipe	chaihu	GHC	c122	angelicin	64240	ABCG5
Qinggan Huoxue Recipe	chaihu	GHC	c122	angelicin	3383	ICAM1
Qinggan Huoxue Recipe	chaihu	GHC	c122	angelicin	64241	ABCG8
Qinggan Huoxue Recipe	chaihu	GHC	c122	angelicin	1581	CYP7A1
Qinggan Huoxue Recipe	chaihu	GHC	c122	angelicin	836	CASP3
Qinggan Huoxue Recipe	chaihu	GHC	c122	angelicin	6720	SREBF1
Qinggan Huoxue Recipe	chaihu	GHC	c122	angelicin	6721	SREBF2
Qinggan Huoxue Recipe	chaihu	GHC	c122	angelicin	19	ABCA1
Qinggan Huoxue Recipe	chaihu	GHC	c122	angelicin	10062	NR1H3
Qinggan Huoxue Recipe	chaihu	CH12	c1236	Undekansaeure	4706	NDUFAB1
Qinggan Huoxue Recipe	chaihu	CH12	c1236	Undekansaeure	4706	NDUFAB1
Qinggan Huoxue Recipe	chaihu	CH13	c1240	2,4-Heptdienal	231	AKR1B1
Qinggan Huoxue Recipe	chaihu	CH13	c1240	2,4-Heptdienal	231	AKR1B1
Qinggan Huoxue Recipe	chaihu	HC11	c1248	Hypnon	1666	DECR1
Qinggan Huoxue Recipe	chaihu	HC11	c1248	Hypnon	3292	HSD17B1
Qinggan Huoxue Recipe	chaihu	HC11	c1248	Hypnon	1666	DECR1
Qinggan Huoxue Recipe	chaihu	HC11	c1248	Hypnon	3292	HSD17B1
Qinggan Huoxue Recipe	chaihu	CH15	c125	coumarin	1815	DRD4
Qinggan Huoxue Recipe	chaihu	CH15	c125	coumarin	623	BDKRB1
Qinggan Huoxue Recipe	chaihu	CH15	c125	coumarin	2847	MCHR1
Qinggan Huoxue Recipe	chaihu	CH15	c125	coumarin	56923	NMUR2
Qinggan Huoxue Recipe	chaihu	CH15	c125	coumarin	301	ANXA1
Qinggan Huoxue Recipe	chaihu	CH15	c125	coumarin	10874	NMU
Qinggan Huoxue Recipe	chaihu	CH15	c125	coumarin	5443	POMC
Qinggan Huoxue Recipe	chaihu	CH15	c125	coumarin	3827	KNG1
Qinggan Huoxue Recipe	chaihu	CH15	c125	coumarin	4986	OPRK1
Qinggan Huoxue Recipe	chaihu	CH15	c125	coumarin	2840	GPR17
Qinggan Huoxue Recipe	chaihu	CH15	c125	coumarin	150	ADRA2A
Qinggan Huoxue Recipe	chaihu	CH15	c125	coumarin	84539	MCHR2
Qinggan Huoxue Recipe	chaihu	CH15	c125	coumarin	351	APP
Qinggan Huoxue Recipe	chaihu	CH15	c125	coumarin	760	CA2
Qinggan Huoxue Recipe	chaihu	CH15	c125	coumarin	10316	NMUR1
Qinggan Huoxue Recipe	chaihu	CH15	c125	coumarin	3576	CXCL8
Qinggan Huoxue Recipe	chaihu	CH15	c125	coumarin	134	ADORA1
Qinggan Huoxue Recipe	chaihu	CH15	c125	coumarin	57121	LPAR5
Qinggan Huoxue Recipe	chaihu	CH15	c125	coumarin	5367	PMCH
Qinggan Huoxue Recipe	chaihu	CH15	c125	coumarin	4887	NPY2R
Qinggan Huoxue Recipe	chaihu	CH15	c125	coumarin	1553	CYP2A13
Qinggan Huoxue Recipe	chaihu	CH15	c125	coumarin	10287	RGS19
Qinggan Huoxue Recipe	chaihu	CH15	c125	coumarin	54331	GNG2
Qinggan Huoxue Recipe	chaihu	CH15	c125	coumarin	4889	NPY5R
Qinggan Huoxue Recipe	chaihu	CH15	c125	coumarin	2358	FPR2
Qinggan Huoxue Recipe	chaihu	CH15	c125	coumarin	108	ADCY2
Qinggan Huoxue Recipe	chaihu	CH15	c125	coumarin	6288	SAA1
Qinggan Huoxue Recipe	chaihu	CH15	c125	coumarin	5733	PTGER3
Qinggan Huoxue Recipe	chaihu	CH15	c125	coumarin	1902	LPAR1
Qinggan Huoxue Recipe	chaihu	CH15	c125	coumarin	4886	NPY1R
Qinggan Huoxue Recipe	chaihu	CH15	c125	coumarin	183	AGT
Qinggan Huoxue Recipe	chaihu	CH15	c125	coumarin	142	PARP1
Qinggan Huoxue Recipe	chaihu	CH15	c125	coumarin	64407	RGS18
Qinggan Huoxue Recipe	chaihu	CH15	c125	coumarin	1268	CNR1
Qinggan Huoxue Recipe	chaihu	CH15	c125	coumarin	23566	LPAR3
Qinggan Huoxue Recipe	chaihu	CH15	c125	coumarin	100996758	NPY4R2
Qinggan Huoxue Recipe	chaihu	CH15	c125	coumarin	1269	CNR2
Qinggan Huoxue Recipe	chaihu	CH15	c125	coumarin	129521	NMS
Qinggan Huoxue Recipe	chaihu	CH15	c125	coumarin	9170	LPAR2
Qinggan Huoxue Recipe	chaihu	CH15	c125	coumarin	152	ADRA2C
Qinggan Huoxue Recipe	chaihu	CH15	c125	coumarin	7852	CXCR4
Qinggan Huoxue Recipe	chaihu	CH15	c125	coumarin	4988	OPRM1
Qinggan Huoxue Recipe	chaihu	CH15	c125	coumarin	240	ALOX5
Qinggan Huoxue Recipe	chaihu	CH15	c125	coumarin	7498	XDH
Qinggan Huoxue Recipe	chaihu	CH15	c125	coumarin	2950	GSTP1
Qinggan Huoxue Recipe	chaihu	CH15	c125	coumarin	1815	DRD4
Qinggan Huoxue Recipe	chaihu	CH15	c125	coumarin	623	BDKRB1
Qinggan Huoxue Recipe	chaihu	CH15	c125	coumarin	2847	MCHR1
Qinggan Huoxue Recipe	chaihu	CH15	c125	coumarin	56923	NMUR2
Qinggan Huoxue Recipe	chaihu	CH15	c125	coumarin	301	ANXA1
Qinggan Huoxue Recipe	chaihu	CH15	c125	coumarin	10874	NMU
Qinggan Huoxue Recipe	chaihu	CH15	c125	coumarin	5443	POMC
Qinggan Huoxue Recipe	chaihu	CH15	c125	coumarin	3827	KNG1
Qinggan Huoxue Recipe	chaihu	CH15	c125	coumarin	4986	OPRK1
Qinggan Huoxue Recipe	chaihu	CH15	c125	coumarin	2840	GPR17
Qinggan Huoxue Recipe	chaihu	CH15	c125	coumarin	150	ADRA2A
Qinggan Huoxue Recipe	chaihu	CH15	c125	coumarin	84539	MCHR2
Qinggan Huoxue Recipe	chaihu	CH15	c125	coumarin	351	APP
Qinggan Huoxue Recipe	chaihu	CH15	c125	coumarin	760	CA2
Qinggan Huoxue Recipe	chaihu	CH15	c125	coumarin	10316	NMUR1
Qinggan Huoxue Recipe	chaihu	CH15	c125	coumarin	3576	CXCL8
Qinggan Huoxue Recipe	chaihu	CH15	c125	coumarin	134	ADORA1
Qinggan Huoxue Recipe	chaihu	CH15	c125	coumarin	57121	LPAR5
Qinggan Huoxue Recipe	chaihu	CH15	c125	coumarin	5367	PMCH
Qinggan Huoxue Recipe	chaihu	CH15	c125	coumarin	4887	NPY2R
Qinggan Huoxue Recipe	chaihu	CH15	c125	coumarin	1553	CYP2A13
Qinggan Huoxue Recipe	chaihu	CH15	c125	coumarin	10287	RGS19
Qinggan Huoxue Recipe	chaihu	CH15	c125	coumarin	54331	GNG2
Qinggan Huoxue Recipe	chaihu	CH15	c125	coumarin	4889	NPY5R
Qinggan Huoxue Recipe	chaihu	CH15	c125	coumarin	2358	FPR2
Qinggan Huoxue Recipe	chaihu	CH15	c125	coumarin	108	ADCY2
Qinggan Huoxue Recipe	chaihu	CH15	c125	coumarin	6288	SAA1
Qinggan Huoxue Recipe	chaihu	CH15	c125	coumarin	5733	PTGER3
Qinggan Huoxue Recipe	chaihu	CH15	c125	coumarin	1902	LPAR1
Qinggan Huoxue Recipe	chaihu	CH15	c125	coumarin	4886	NPY1R
Qinggan Huoxue Recipe	chaihu	CH15	c125	coumarin	183	AGT
Qinggan Huoxue Recipe	chaihu	CH15	c125	coumarin	142	PARP1
Qinggan Huoxue Recipe	chaihu	CH15	c125	coumarin	64407	RGS18
Qinggan Huoxue Recipe	chaihu	CH15	c125	coumarin	1268	CNR1
Qinggan Huoxue Recipe	chaihu	CH15	c125	coumarin	23566	LPAR3
Qinggan Huoxue Recipe	chaihu	CH15	c125	coumarin	100996758	NPY4R2
Qinggan Huoxue Recipe	chaihu	CH15	c125	coumarin	1269	CNR2
Qinggan Huoxue Recipe	chaihu	CH15	c125	coumarin	129521	NMS
Qinggan Huoxue Recipe	chaihu	CH15	c125	coumarin	9170	LPAR2
Qinggan Huoxue Recipe	chaihu	CH15	c125	coumarin	152	ADRA2C
Qinggan Huoxue Recipe	chaihu	CH15	c125	coumarin	7852	CXCR4
Qinggan Huoxue Recipe	chaihu	CH15	c125	coumarin	4988	OPRM1
Qinggan Huoxue Recipe	chaihu	CH16	c1250	DEP	23411	SIRT1
Qinggan Huoxue Recipe	chaihu	CH16	c1250	DEP	8856	NR1I2
Qinggan Huoxue Recipe	chaihu	CH16	c1250	DEP	9970	NR1I3
Qinggan Huoxue Recipe	chaihu	CH16	c1250	DEP	23411	SIRT1
Qinggan Huoxue Recipe	chaihu	CH16	c1250	DEP	8856	NR1I2
Qinggan Huoxue Recipe	chaihu	CH16	c1250	DEP	9970	NR1I3
Qinggan Huoxue Recipe	chaihu	CH17	c1256	PCR	5054	SERPINE1
Qinggan Huoxue Recipe	chaihu	CH17	c1256	PCR	1571	CYP2E1
Qinggan Huoxue Recipe	chaihu	CH17	c1256	PCR	43	ACHE
Qinggan Huoxue Recipe	chaihu	CH17	c1256	PCR	836	CASP3
Qinggan Huoxue Recipe	chaihu	CH17	c1256	PCR	1544	CYP1A2
Qinggan Huoxue Recipe	chaihu	CH17	c1256	PCR	841	CASP8
Qinggan Huoxue Recipe	chaihu	CH17	c1256	PCR	1565	CYP2D6
Qinggan Huoxue Recipe	chaihu	CH17	c1256	PCR	3725	JUN
Qinggan Huoxue Recipe	chaihu	CH17	c1256	PCR	627	BDNF
Qinggan Huoxue Recipe	chaihu	CH17	c1256	PCR	5054	SERPINE1
Qinggan Huoxue Recipe	chaihu	CH17	c1256	PCR	1571	CYP2E1
Qinggan Huoxue Recipe	chaihu	CH17	c1256	PCR	43	ACHE
Qinggan Huoxue Recipe	chaihu	CH17	c1256	PCR	836	CASP3
Qinggan Huoxue Recipe	chaihu	CH17	c1256	PCR	1544	CYP1A2
Qinggan Huoxue Recipe	chaihu	CH17	c1256	PCR	841	CASP8
Qinggan Huoxue Recipe	chaihu	CH17	c1256	PCR	1565	CYP2D6
Qinggan Huoxue Recipe	chaihu	CH17	c1256	PCR	3725	JUN
Qinggan Huoxue Recipe	chaihu	CH17	c1256	PCR	627	BDNF
Qinggan Huoxue Recipe	chaihu	CH18	c1257	WLN: QV4	10911	UTS2
Qinggan Huoxue Recipe	chaihu	CH18	c1257	WLN: QV4	2767	GNA11
Qinggan Huoxue Recipe	chaihu	CH18	c1257	WLN: QV4	27334	P2RY10
Qinggan Huoxue Recipe	chaihu	CH18	c1257	WLN: QV4	623	BDKRB1
Qinggan Huoxue Recipe	chaihu	CH18	c1257	WLN: QV4	128674	PROKR2
Qinggan Huoxue Recipe	chaihu	CH18	c1257	WLN: QV4	5020	OXT
Qinggan Huoxue Recipe	chaihu	CH18	c1257	WLN: QV4	2862	MLNR
Qinggan Huoxue Recipe	chaihu	CH18	c1257	WLN: QV4	2798	GNRHR
Qinggan Huoxue Recipe	chaihu	CH18	c1257	WLN: QV4	84634	KISS1R
Qinggan Huoxue Recipe	chaihu	CH18	c1257	WLN: QV4	5997	RGS2
Qinggan Huoxue Recipe	chaihu	CH18	c1257	WLN: QV4	8997	KALRN
Qinggan Huoxue Recipe	chaihu	CH18	c1257	WLN: QV4	2693	GHSR
Qinggan Huoxue Recipe	chaihu	CH18	c1257	WLN: QV4	2797	GNRH2
Qinggan Huoxue Recipe	chaihu	CH18	c1257	WLN: QV4	2867	FFAR2
Qinggan Huoxue Recipe	chaihu	CH18	c1257	WLN: QV4	2864	FFAR1
Qinggan Huoxue Recipe	chaihu	CH18	c1257	WLN: QV4	9002	F2RL3
Qinggan Huoxue Recipe	chaihu	CH18	c1257	WLN: QV4	2847	MCHR1
Qinggan Huoxue Recipe	chaihu	CH18	c1257	WLN: QV4	56923	NMUR2
Qinggan Huoxue Recipe	chaihu	CH18	c1257	WLN: QV4	1131	CHRM3
Qinggan Huoxue Recipe	chaihu	CH18	c1257	WLN: QV4	4922	NTS
Qinggan Huoxue Recipe	chaihu	CH18	c1257	WLN: QV4	2922	GRP
Qinggan Huoxue Recipe	chaihu	CH18	c1257	WLN: QV4	301	ANXA1
Qinggan Huoxue Recipe	chaihu	CH18	c1257	WLN: QV4	4829	NMBR
Qinggan Huoxue Recipe	chaihu	CH18	c1257	WLN: QV4	3357	HTR2B
Qinggan Huoxue Recipe	chaihu	CH18	c1257	WLN: QV4	5330	PLCB2
Qinggan Huoxue Recipe	chaihu	CH18	c1257	WLN: QV4	2769	GNA15
Qinggan Huoxue Recipe	chaihu	CH18	c1257	WLN: QV4	5290	PIK3CA
Qinggan Huoxue Recipe	chaihu	CH18	c1257	WLN: QV4	10874	NMU
Qinggan Huoxue Recipe	chaihu	CH18	c1257	WLN: QV4	3827	KNG1
Qinggan Huoxue Recipe	chaihu	CH18	c1257	WLN: QV4	8620	NPFF
Qinggan Huoxue Recipe	chaihu	CH18	c1257	WLN: QV4	8477	GPR65
Qinggan Huoxue Recipe	chaihu	CH18	c1257	WLN: QV4	84432	PROK1
Qinggan Huoxue Recipe	chaihu	CH18	c1257	WLN: QV4	2840	GPR17
Qinggan Huoxue Recipe	chaihu	CH18	c1257	WLN: QV4	185	AGTR1
Qinggan Huoxue Recipe	chaihu	CH18	c1257	WLN: QV4	3358	HTR2C
Qinggan Huoxue Recipe	chaihu	CH18	c1257	WLN: QV4	2796	GNRH1
Qinggan Huoxue Recipe	chaihu	CH18	c1257	WLN: QV4	64106	NPFFR1
Qinggan Huoxue Recipe	chaihu	CH18	c1257	WLN: QV4	5331	PLCB3
Qinggan Huoxue Recipe	chaihu	CH18	c1257	WLN: QV4	84539	MCHR2
Qinggan Huoxue Recipe	chaihu	CH18	c1257	WLN: QV4	57105	CYSLTR2
Qinggan Huoxue Recipe	chaihu	CH18	c1257	WLN: QV4	2911	GRM1
Qinggan Huoxue Recipe	chaihu	CH18	c1257	WLN: QV4	351	APP
Qinggan Huoxue Recipe	chaihu	CH18	c1257	WLN: QV4	2776	GNAQ
Qinggan Huoxue Recipe	chaihu	CH18	c1257	WLN: QV4	5731	PTGER1
Qinggan Huoxue Recipe	chaihu	CH18	c1257	WLN: QV4	3060	HCRT
Qinggan Huoxue Recipe	chaihu	CH18	c1257	WLN: QV4	886	CCKAR
Qinggan Huoxue Recipe	chaihu	CH18	c1257	WLN: QV4	60675	PROK2
Qinggan Huoxue Recipe	chaihu	CH18	c1257	WLN: QV4	2151	F2RL2
Qinggan Huoxue Recipe	chaihu	CH18	c1257	WLN: QV4	2150	F2RL1
Qinggan Huoxue Recipe	chaihu	CH18	c1257	WLN: QV4	552	AVPR1A
Qinggan Huoxue Recipe	chaihu	CH18	c1257	WLN: QV4	6866	TAC3
Qinggan Huoxue Recipe	chaihu	CH18	c1257	WLN: QV4	6870	TACR3
Qinggan Huoxue Recipe	chaihu	CH18	c1257	WLN: QV4	7200	TRH
Qinggan Huoxue Recipe	chaihu	CH18	c1257	WLN: QV4	6869	TACR1
Qinggan Huoxue Recipe	chaihu	CH18	c1257	WLN: QV4	23620	NTSR2
Qinggan Huoxue Recipe	chaihu	CH18	c1257	WLN: QV4	10887	PROKR1
Qinggan Huoxue Recipe	chaihu	CH18	c1257	WLN: QV4	5028	P2RY1
Qinggan Huoxue Recipe	chaihu	CH18	c1257	WLN: QV4	10316	NMUR1
Qinggan Huoxue Recipe	chaihu	CH18	c1257	WLN: QV4	2915	GRM5
Qinggan Huoxue Recipe	chaihu	CH18	c1257	WLN: QV4	1128	CHRM1
Qinggan Huoxue Recipe	chaihu	CH18	c1257	WLN: QV4	147	ADRA1B
Qinggan Huoxue Recipe	chaihu	CH18	c1257	WLN: QV4	1241	LTB4R
Qinggan Huoxue Recipe	chaihu	CH18	c1257	WLN: QV4	10886	NPFFR2
Qinggan Huoxue Recipe	chaihu	CH18	c1257	WLN: QV4	222545	GPRC6A
Qinggan Huoxue Recipe	chaihu	CH18	c1257	WLN: QV4	5031	P2RY6
Qinggan Huoxue Recipe	chaihu	CH18	c1257	WLN: QV4	7201	TRHR
Qinggan Huoxue Recipe	chaihu	CH18	c1257	WLN: QV4	5029	P2RY2
Qinggan Huoxue Recipe	chaihu	CH18	c1257	WLN: QV4	2829	XCR1
Qinggan Huoxue Recipe	chaihu	CH18	c1257	WLN: QV4	156	GRK2
Qinggan Huoxue Recipe	chaihu	CH18	c1257	WLN: QV4	28976	ACAD9
Qinggan Huoxue Recipe	chaihu	CH18	c1257	WLN: QV4	1909	EDNRA
Qinggan Huoxue Recipe	chaihu	CH18	c1257	WLN: QV4	2828	GPR4
Qinggan Huoxue Recipe	chaihu	CH18	c1257	WLN: QV4	6863	TAC1
Qinggan Huoxue Recipe	chaihu	CH18	c1257	WLN: QV4	2149	F2R
Qinggan Huoxue Recipe	chaihu	CH18	c1257	WLN: QV4	2837	UTS2R
Qinggan Huoxue Recipe	chaihu	CH18	c1257	WLN: QV4	5021	OXTR
Qinggan Huoxue Recipe	chaihu	CH18	c1257	WLN: QV4	57121	LPAR5
Qinggan Huoxue Recipe	chaihu	CH18	c1257	WLN: QV4	2865	FFAR3
Qinggan Huoxue Recipe	chaihu	CH18	c1257	WLN: QV4	29933	GPR132
Qinggan Huoxue Recipe	chaihu	CH18	c1257	WLN: QV4	2520	GAST
Qinggan Huoxue Recipe	chaihu	CH18	c1257	WLN: QV4	5367	PMCH
Qinggan Huoxue Recipe	chaihu	CH18	c1257	WLN: QV4	10287	RGS19
Qinggan Huoxue Recipe	chaihu	CH18	c1257	WLN: QV4	54331	GNG2
Qinggan Huoxue Recipe	chaihu	CH18	c1257	WLN: QV4	887	CCKBR
Qinggan Huoxue Recipe	chaihu	CH18	c1257	WLN: QV4	115557	ARHGEF25
Qinggan Huoxue Recipe	chaihu	CH18	c1257	WLN: QV4	885	CCK
Qinggan Huoxue Recipe	chaihu	CH18	c1257	WLN: QV4	1908	EDN3
Qinggan Huoxue Recipe	chaihu	CH18	c1257	WLN: QV4	23236	PLCB1
Qinggan Huoxue Recipe	chaihu	CH18	c1257	WLN: QV4	7204	TRIO
Qinggan Huoxue Recipe	chaihu	CH18	c1257	WLN: QV4	2358	FPR2
Qinggan Huoxue Recipe	chaihu	CH18	c1257	WLN: QV4	257313	UTS2B
Qinggan Huoxue Recipe	chaihu	CH18	c1257	WLN: QV4	10161	LPAR6
Qinggan Huoxue Recipe	chaihu	CH18	c1257	WLN: QV4	347148	QRFP
Qinggan Huoxue Recipe	chaihu	CH18	c1257	WLN: QV4	6288	SAA1
Qinggan Huoxue Recipe	chaihu	CH18	c1257	WLN: QV4	1902	LPAR1
Qinggan Huoxue Recipe	chaihu	CH18	c1257	WLN: QV4	387129	NPSR1
Qinggan Huoxue Recipe	chaihu	CH18	c1257	WLN: QV4	183	AGT
Qinggan Huoxue Recipe	chaihu	CH18	c1257	WLN: QV4	3814	KISS1
Qinggan Huoxue Recipe	chaihu	CH18	c1257	WLN: QV4	64407	RGS18
Qinggan Huoxue Recipe	chaihu	CH18	c1257	WLN: QV4	6375	XCL1
Qinggan Huoxue Recipe	chaihu	CH18	c1257	WLN: QV4	6846	XCL2
Qinggan Huoxue Recipe	chaihu	CH18	c1257	WLN: QV4	4923	NTSR1
Qinggan Huoxue Recipe	chaihu	CH18	c1257	WLN: QV4	23566	LPAR3
Qinggan Huoxue Recipe	chaihu	CH18	c1257	WLN: QV4	5737	PTGFR
Qinggan Huoxue Recipe	chaihu	CH18	c1257	WLN: QV4	3062	HCRTR2
Qinggan Huoxue Recipe	chaihu	CH18	c1257	WLN: QV4	94233	OPN4
Qinggan Huoxue Recipe	chaihu	CH18	c1257	WLN: QV4	1907	EDN2
Qinggan Huoxue Recipe	chaihu	CH18	c1257	WLN: QV4	10800	CYSLTR1
Qinggan Huoxue Recipe	chaihu	CH18	c1257	WLN: QV4	6865	TACR2
Qinggan Huoxue Recipe	chaihu	CH18	c1257	WLN: QV4	3061	HCRTR1
Qinggan Huoxue Recipe	chaihu	CH18	c1257	WLN: QV4	9630	GNA14
Qinggan Huoxue Recipe	chaihu	CH18	c1257	WLN: QV4	129521	NMS
Qinggan Huoxue Recipe	chaihu	CH18	c1257	WLN: QV4	1910	EDNRB
Qinggan Huoxue Recipe	chaihu	CH18	c1257	WLN: QV4	3356	HTR2A
Qinggan Huoxue Recipe	chaihu	CH18	c1257	WLN: QV4	1906	EDN1
Qinggan Huoxue Recipe	chaihu	CH18	c1257	WLN: QV4	146	ADRA1D
Qinggan Huoxue Recipe	chaihu	CH18	c1257	WLN: QV4	2925	GRPR
Qinggan Huoxue Recipe	chaihu	CH18	c1257	WLN: QV4	551	AVP
Qinggan Huoxue Recipe	chaihu	CH18	c1257	WLN: QV4	148	ADRA1A
Qinggan Huoxue Recipe	chaihu	CH18	c1257	WLN: QV4	1133	CHRM5
Qinggan Huoxue Recipe	chaihu	CH18	c1257	WLN: QV4	2869	GRK5
Qinggan Huoxue Recipe	chaihu	CH18	c1257	WLN: QV4	84109	QRFPR
Qinggan Huoxue Recipe	chaihu	CH18	c1257	WLN: QV4	4828	NMB
Qinggan Huoxue Recipe	chaihu	CH18	c1257	WLN: QV4	3269	HRH1
Qinggan Huoxue Recipe	chaihu	CH18	c1257	WLN: QV4	594857	NPS
Qinggan Huoxue Recipe	chaihu	CH18	c1257	WLN: QV4	2642	GCGR
Qinggan Huoxue Recipe	chaihu	CH18	c1257	WLN: QV4	9170	LPAR2
Qinggan Huoxue Recipe	chaihu	CH18	c1257	WLN: QV4	2641	GCG
Qinggan Huoxue Recipe	chaihu	CH18	c1257	WLN: QV4	4295	MLN
Qinggan Huoxue Recipe	chaihu	CH18	c1257	WLN: QV4	6915	TBXA2R
Qinggan Huoxue Recipe	chaihu	CH18	c1257	WLN: QV4	56413	LTB4R2
Qinggan Huoxue Recipe	chaihu	CH18	c1257	WLN: QV4	8111	GPR68
Qinggan Huoxue Recipe	chaihu	CH18	c1257	WLN: QV4	10911	UTS2
Qinggan Huoxue Recipe	chaihu	CH18	c1257	WLN: QV4	2767	GNA11
Qinggan Huoxue Recipe	chaihu	CH18	c1257	WLN: QV4	27334	P2RY10
Qinggan Huoxue Recipe	chaihu	CH18	c1257	WLN: QV4	623	BDKRB1
Qinggan Huoxue Recipe	chaihu	CH18	c1257	WLN: QV4	128674	PROKR2
Qinggan Huoxue Recipe	chaihu	CH18	c1257	WLN: QV4	5020	OXT
Qinggan Huoxue Recipe	chaihu	CH18	c1257	WLN: QV4	2862	MLNR
Qinggan Huoxue Recipe	chaihu	CH18	c1257	WLN: QV4	2798	GNRHR
Qinggan Huoxue Recipe	chaihu	CH18	c1257	WLN: QV4	84634	KISS1R
Qinggan Huoxue Recipe	chaihu	CH18	c1257	WLN: QV4	5997	RGS2
Qinggan Huoxue Recipe	chaihu	CH18	c1257	WLN: QV4	8997	KALRN
Qinggan Huoxue Recipe	chaihu	CH18	c1257	WLN: QV4	2693	GHSR
Qinggan Huoxue Recipe	chaihu	CH18	c1257	WLN: QV4	2797	GNRH2
Qinggan Huoxue Recipe	chaihu	CH18	c1257	WLN: QV4	2867	FFAR2
Qinggan Huoxue Recipe	chaihu	CH18	c1257	WLN: QV4	2864	FFAR1
Qinggan Huoxue Recipe	chaihu	CH18	c1257	WLN: QV4	9002	F2RL3
Qinggan Huoxue Recipe	chaihu	CH18	c1257	WLN: QV4	2847	MCHR1
Qinggan Huoxue Recipe	chaihu	CH18	c1257	WLN: QV4	56923	NMUR2
Qinggan Huoxue Recipe	chaihu	CH18	c1257	WLN: QV4	1131	CHRM3
Qinggan Huoxue Recipe	chaihu	CH18	c1257	WLN: QV4	4922	NTS
Qinggan Huoxue Recipe	chaihu	CH18	c1257	WLN: QV4	2922	GRP
Qinggan Huoxue Recipe	chaihu	CH18	c1257	WLN: QV4	301	ANXA1
Qinggan Huoxue Recipe	chaihu	CH18	c1257	WLN: QV4	4829	NMBR
Qinggan Huoxue Recipe	chaihu	CH18	c1257	WLN: QV4	3357	HTR2B
Qinggan Huoxue Recipe	chaihu	CH18	c1257	WLN: QV4	5330	PLCB2
Qinggan Huoxue Recipe	chaihu	CH18	c1257	WLN: QV4	2769	GNA15
Qinggan Huoxue Recipe	chaihu	CH18	c1257	WLN: QV4	5290	PIK3CA
Qinggan Huoxue Recipe	chaihu	CH18	c1257	WLN: QV4	10874	NMU
Qinggan Huoxue Recipe	chaihu	CH18	c1257	WLN: QV4	3827	KNG1
Qinggan Huoxue Recipe	chaihu	CH18	c1257	WLN: QV4	8620	NPFF
Qinggan Huoxue Recipe	chaihu	CH18	c1257	WLN: QV4	8477	GPR65
Qinggan Huoxue Recipe	chaihu	CH18	c1257	WLN: QV4	84432	PROK1
Qinggan Huoxue Recipe	chaihu	CH18	c1257	WLN: QV4	2840	GPR17
Qinggan Huoxue Recipe	chaihu	CH18	c1257	WLN: QV4	185	AGTR1
Qinggan Huoxue Recipe	chaihu	CH18	c1257	WLN: QV4	3358	HTR2C
Qinggan Huoxue Recipe	chaihu	CH18	c1257	WLN: QV4	2796	GNRH1
Qinggan Huoxue Recipe	chaihu	CH18	c1257	WLN: QV4	64106	NPFFR1
Qinggan Huoxue Recipe	chaihu	CH18	c1257	WLN: QV4	5331	PLCB3
Qinggan Huoxue Recipe	chaihu	CH18	c1257	WLN: QV4	84539	MCHR2
Qinggan Huoxue Recipe	chaihu	CH18	c1257	WLN: QV4	57105	CYSLTR2
Qinggan Huoxue Recipe	chaihu	CH18	c1257	WLN: QV4	2911	GRM1
Qinggan Huoxue Recipe	chaihu	CH18	c1257	WLN: QV4	351	APP
Qinggan Huoxue Recipe	chaihu	CH18	c1257	WLN: QV4	2776	GNAQ
Qinggan Huoxue Recipe	chaihu	CH18	c1257	WLN: QV4	5731	PTGER1
Qinggan Huoxue Recipe	chaihu	CH18	c1257	WLN: QV4	3060	HCRT
Qinggan Huoxue Recipe	chaihu	CH18	c1257	WLN: QV4	886	CCKAR
Qinggan Huoxue Recipe	chaihu	CH18	c1257	WLN: QV4	60675	PROK2
Qinggan Huoxue Recipe	chaihu	CH18	c1257	WLN: QV4	2151	F2RL2
Qinggan Huoxue Recipe	chaihu	CH18	c1257	WLN: QV4	2150	F2RL1
Qinggan Huoxue Recipe	chaihu	CH18	c1257	WLN: QV4	552	AVPR1A
Qinggan Huoxue Recipe	chaihu	CH18	c1257	WLN: QV4	6866	TAC3
Qinggan Huoxue Recipe	chaihu	CH18	c1257	WLN: QV4	6870	TACR3
Qinggan Huoxue Recipe	chaihu	CH18	c1257	WLN: QV4	7200	TRH
Qinggan Huoxue Recipe	chaihu	CH18	c1257	WLN: QV4	6869	TACR1
Qinggan Huoxue Recipe	chaihu	CH18	c1257	WLN: QV4	23620	NTSR2
Qinggan Huoxue Recipe	chaihu	CH18	c1257	WLN: QV4	10887	PROKR1
Qinggan Huoxue Recipe	chaihu	CH18	c1257	WLN: QV4	5028	P2RY1
Qinggan Huoxue Recipe	chaihu	CH18	c1257	WLN: QV4	10316	NMUR1
Qinggan Huoxue Recipe	chaihu	CH18	c1257	WLN: QV4	2915	GRM5
Qinggan Huoxue Recipe	chaihu	CH18	c1257	WLN: QV4	1128	CHRM1
Qinggan Huoxue Recipe	chaihu	CH18	c1257	WLN: QV4	147	ADRA1B
Qinggan Huoxue Recipe	chaihu	CH18	c1257	WLN: QV4	1241	LTB4R
Qinggan Huoxue Recipe	chaihu	CH18	c1257	WLN: QV4	10886	NPFFR2
Qinggan Huoxue Recipe	chaihu	CH18	c1257	WLN: QV4	222545	GPRC6A
Qinggan Huoxue Recipe	chaihu	CH18	c1257	WLN: QV4	5031	P2RY6
Qinggan Huoxue Recipe	chaihu	CH18	c1257	WLN: QV4	7201	TRHR
Qinggan Huoxue Recipe	chaihu	CH18	c1257	WLN: QV4	5029	P2RY2
Qinggan Huoxue Recipe	chaihu	CH18	c1257	WLN: QV4	2829	XCR1
Qinggan Huoxue Recipe	chaihu	CH18	c1257	WLN: QV4	156	GRK2
Qinggan Huoxue Recipe	chaihu	CH18	c1257	WLN: QV4	28976	ACAD9
Qinggan Huoxue Recipe	chaihu	CH18	c1257	WLN: QV4	1909	EDNRA
Qinggan Huoxue Recipe	chaihu	CH18	c1257	WLN: QV4	2828	GPR4
Qinggan Huoxue Recipe	chaihu	CH18	c1257	WLN: QV4	6863	TAC1
Qinggan Huoxue Recipe	chaihu	CH18	c1257	WLN: QV4	2149	F2R
Qinggan Huoxue Recipe	chaihu	CH18	c1257	WLN: QV4	2837	UTS2R
Qinggan Huoxue Recipe	chaihu	CH18	c1257	WLN: QV4	5021	OXTR
Qinggan Huoxue Recipe	chaihu	CH18	c1257	WLN: QV4	57121	LPAR5
Qinggan Huoxue Recipe	chaihu	CH18	c1257	WLN: QV4	2865	FFAR3
Qinggan Huoxue Recipe	chaihu	CH18	c1257	WLN: QV4	29933	GPR132
Qinggan Huoxue Recipe	chaihu	CH18	c1257	WLN: QV4	2520	GAST
Qinggan Huoxue Recipe	chaihu	CH18	c1257	WLN: QV4	5367	PMCH
Qinggan Huoxue Recipe	chaihu	CH18	c1257	WLN: QV4	10287	RGS19
Qinggan Huoxue Recipe	chaihu	CH18	c1257	WLN: QV4	54331	GNG2
Qinggan Huoxue Recipe	chaihu	CH18	c1257	WLN: QV4	887	CCKBR
Qinggan Huoxue Recipe	chaihu	CH18	c1257	WLN: QV4	115557	ARHGEF25
Qinggan Huoxue Recipe	chaihu	CH18	c1257	WLN: QV4	885	CCK
Qinggan Huoxue Recipe	chaihu	CH18	c1257	WLN: QV4	1908	EDN3
Qinggan Huoxue Recipe	chaihu	CH18	c1257	WLN: QV4	23236	PLCB1
Qinggan Huoxue Recipe	chaihu	CH18	c1257	WLN: QV4	7204	TRIO
Qinggan Huoxue Recipe	chaihu	CH18	c1257	WLN: QV4	2358	FPR2
Qinggan Huoxue Recipe	chaihu	CH18	c1257	WLN: QV4	257313	UTS2B
Qinggan Huoxue Recipe	chaihu	CH18	c1257	WLN: QV4	10161	LPAR6
Qinggan Huoxue Recipe	chaihu	CH18	c1257	WLN: QV4	347148	QRFP
Qinggan Huoxue Recipe	chaihu	CH18	c1257	WLN: QV4	6288	SAA1
Qinggan Huoxue Recipe	chaihu	CH18	c1257	WLN: QV4	1902	LPAR1
Qinggan Huoxue Recipe	chaihu	CH18	c1257	WLN: QV4	387129	NPSR1
Qinggan Huoxue Recipe	chaihu	CH18	c1257	WLN: QV4	183	AGT
Qinggan Huoxue Recipe	chaihu	CH18	c1257	WLN: QV4	3814	KISS1
Qinggan Huoxue Recipe	chaihu	CH18	c1257	WLN: QV4	64407	RGS18
Qinggan Huoxue Recipe	chaihu	CH18	c1257	WLN: QV4	6375	XCL1
Qinggan Huoxue Recipe	chaihu	CH18	c1257	WLN: QV4	6846	XCL2
Qinggan Huoxue Recipe	chaihu	CH18	c1257	WLN: QV4	4923	NTSR1
Qinggan Huoxue Recipe	chaihu	CH18	c1257	WLN: QV4	23566	LPAR3
Qinggan Huoxue Recipe	chaihu	CH18	c1257	WLN: QV4	5737	PTGFR
Qinggan Huoxue Recipe	chaihu	CH18	c1257	WLN: QV4	3062	HCRTR2
Qinggan Huoxue Recipe	chaihu	CH18	c1257	WLN: QV4	94233	OPN4
Qinggan Huoxue Recipe	chaihu	CH18	c1257	WLN: QV4	1907	EDN2
Qinggan Huoxue Recipe	chaihu	CH18	c1257	WLN: QV4	10800	CYSLTR1
Qinggan Huoxue Recipe	chaihu	CH18	c1257	WLN: QV4	6865	TACR2
Qinggan Huoxue Recipe	chaihu	CH18	c1257	WLN: QV4	3061	HCRTR1
Qinggan Huoxue Recipe	chaihu	CH18	c1257	WLN: QV4	9630	GNA14
Qinggan Huoxue Recipe	chaihu	CH18	c1257	WLN: QV4	129521	NMS
Qinggan Huoxue Recipe	chaihu	CH18	c1257	WLN: QV4	1910	EDNRB
Qinggan Huoxue Recipe	chaihu	CH18	c1257	WLN: QV4	3356	HTR2A
Qinggan Huoxue Recipe	chaihu	CH18	c1257	WLN: QV4	1906	EDN1
Qinggan Huoxue Recipe	chaihu	CH18	c1257	WLN: QV4	146	ADRA1D
Qinggan Huoxue Recipe	chaihu	CH18	c1257	WLN: QV4	2925	GRPR
Qinggan Huoxue Recipe	chaihu	CH18	c1257	WLN: QV4	551	AVP
Qinggan Huoxue Recipe	chaihu	CH18	c1257	WLN: QV4	148	ADRA1A
Qinggan Huoxue Recipe	chaihu	CH18	c1257	WLN: QV4	1133	CHRM5
Qinggan Huoxue Recipe	chaihu	CH18	c1257	WLN: QV4	2869	GRK5
Qinggan Huoxue Recipe	chaihu	CH18	c1257	WLN: QV4	84109	QRFPR
Qinggan Huoxue Recipe	chaihu	CH18	c1257	WLN: QV4	4828	NMB
Qinggan Huoxue Recipe	chaihu	CH18	c1257	WLN: QV4	3269	HRH1
Qinggan Huoxue Recipe	chaihu	CH18	c1257	WLN: QV4	594857	NPS
Qinggan Huoxue Recipe	chaihu	CH18	c1257	WLN: QV4	2642	GCGR
Qinggan Huoxue Recipe	chaihu	CH18	c1257	WLN: QV4	9170	LPAR2
Qinggan Huoxue Recipe	chaihu	CH18	c1257	WLN: QV4	2641	GCG
Qinggan Huoxue Recipe	chaihu	CH18	c1257	WLN: QV4	4295	MLN
Qinggan Huoxue Recipe	chaihu	CH18	c1257	WLN: QV4	6915	TBXA2R
Qinggan Huoxue Recipe	chaihu	CH18	c1257	WLN: QV4	56413	LTB4R2
Qinggan Huoxue Recipe	chaihu	CH18	c1257	WLN: QV4	8111	GPR68
Qinggan Huoxue Recipe	chaihu	CH19	c1258	IPH	2099	ESR1
Qinggan Huoxue Recipe	chaihu	CH19	c1258	IPH	1511	CTSG
Qinggan Huoxue Recipe	chaihu	CH19	c1258	IPH	6822	SULT2A1
Qinggan Huoxue Recipe	chaihu	CH19	c1258	IPH	5444	PON1
Qinggan Huoxue Recipe	chaihu	CH19	c1258	IPH	4353	MPO
Qinggan Huoxue Recipe	chaihu	CH19	c1258	IPH	847	CAT
Qinggan Huoxue Recipe	chaihu	CH19	c1258	IPH	1571	CYP2E1
Qinggan Huoxue Recipe	chaihu	CH19	c1258	IPH	8989	TRPA1
Qinggan Huoxue Recipe	chaihu	CH19	c1258	IPH	7299	TYR
Qinggan Huoxue Recipe	chaihu	CH19	c1258	IPH	1991	ELANE
Qinggan Huoxue Recipe	chaihu	CH19	c1258	IPH	4986	OPRK1
Qinggan Huoxue Recipe	chaihu	CH19	c1258	IPH	9407	TMPRSS11D
Qinggan Huoxue Recipe	chaihu	CH19	c1258	IPH	1990	CELA1
Qinggan Huoxue Recipe	chaihu	CH19	c1258	IPH	717	C2
Qinggan Huoxue Recipe	chaihu	CH19	c1258	IPH	54578	UGT1A6
Qinggan Huoxue Recipe	chaihu	CH19	c1258	IPH	54658	UGT1A1
Qinggan Huoxue Recipe	chaihu	CH19	c1258	IPH	5644	PRSS1
Qinggan Huoxue Recipe	chaihu	CH19	c1258	IPH	836	CASP3
Qinggan Huoxue Recipe	chaihu	CH19	c1258	IPH	354	KLK3
Qinggan Huoxue Recipe	chaihu	CH19	c1258	IPH	1728	NQO1
Qinggan Huoxue Recipe	chaihu	CH19	c1258	IPH	6817	SULT1A1
Qinggan Huoxue Recipe	chaihu	CH19	c1258	IPH	842	CASP9
Qinggan Huoxue Recipe	chaihu	CH19	c1258	IPH	841	CASP8
Qinggan Huoxue Recipe	chaihu	CH19	c1258	IPH	5646	PRSS3
Qinggan Huoxue Recipe	chaihu	CH19	c1258	IPH	5328	PLAU
Qinggan Huoxue Recipe	chaihu	CH19	c1258	IPH	1906	EDN1
Qinggan Huoxue Recipe	chaihu	CH19	c1258	IPH	7124	TNF
Qinggan Huoxue Recipe	chaihu	CH19	c1258	IPH	629	CFB
Qinggan Huoxue Recipe	chaihu	CH19	c1258	IPH	2099	ESR1
Qinggan Huoxue Recipe	chaihu	CH19	c1258	IPH	1511	CTSG
Qinggan Huoxue Recipe	chaihu	CH19	c1258	IPH	6822	SULT2A1
Qinggan Huoxue Recipe	chaihu	CH19	c1258	IPH	5444	PON1
Qinggan Huoxue Recipe	chaihu	CH19	c1258	IPH	4353	MPO
Qinggan Huoxue Recipe	chaihu	CH19	c1258	IPH	847	CAT
Qinggan Huoxue Recipe	chaihu	CH19	c1258	IPH	1571	CYP2E1
Qinggan Huoxue Recipe	chaihu	CH19	c1258	IPH	8989	TRPA1
Qinggan Huoxue Recipe	chaihu	CH19	c1258	IPH	7299	TYR
Qinggan Huoxue Recipe	chaihu	CH19	c1258	IPH	1991	ELANE
Qinggan Huoxue Recipe	chaihu	CH19	c1258	IPH	4986	OPRK1
Qinggan Huoxue Recipe	chaihu	CH19	c1258	IPH	9407	TMPRSS11D
Qinggan Huoxue Recipe	chaihu	CH19	c1258	IPH	1990	CELA1
Qinggan Huoxue Recipe	chaihu	CH19	c1258	IPH	717	C2
Qinggan Huoxue Recipe	chaihu	CH19	c1258	IPH	54578	UGT1A6
Qinggan Huoxue Recipe	chaihu	CH19	c1258	IPH	54658	UGT1A1
Qinggan Huoxue Recipe	chaihu	CH19	c1258	IPH	5644	PRSS1
Qinggan Huoxue Recipe	chaihu	CH19	c1258	IPH	836	CASP3
Qinggan Huoxue Recipe	chaihu	CH19	c1258	IPH	354	KLK3
Qinggan Huoxue Recipe	chaihu	CH19	c1258	IPH	1728	NQO1
Qinggan Huoxue Recipe	chaihu	CH19	c1258	IPH	6817	SULT1A1
Qinggan Huoxue Recipe	chaihu	CH19	c1258	IPH	842	CASP9
Qinggan Huoxue Recipe	chaihu	CH19	c1258	IPH	841	CASP8
Qinggan Huoxue Recipe	chaihu	CH19	c1258	IPH	5646	PRSS3
Qinggan Huoxue Recipe	chaihu	CH19	c1258	IPH	5328	PLAU
Qinggan Huoxue Recipe	chaihu	CH19	c1258	IPH	1906	EDN1
Qinggan Huoxue Recipe	chaihu	CH19	c1258	IPH	7124	TNF
Qinggan Huoxue Recipe	chaihu	CH19	c1258	IPH	629	CFB
Qinggan Huoxue Recipe	chaihu	CH20	c1259	Amylol	8824	CES2
Qinggan Huoxue Recipe	chaihu	CH20	c1259	Amylol	1066	CES1
Qinggan Huoxue Recipe	chaihu	CH20	c1259	pentanol	8824	CES2
Qinggan Huoxue Recipe	chaihu	CH20	c1259	pentanol	1066	CES1
Qinggan Huoxue Recipe	chaihu	CH20	c1259	Amylol	8824	CES2
Qinggan Huoxue Recipe	chaihu	CH20	c1259	Amylol	1066	CES1
Qinggan Huoxue Recipe	chaihu	CH21	c1260	Hexadienal	231	AKR1B1
Qinggan Huoxue Recipe	chaihu	CH21	c1260	Hexadienal	57016	AKR1B10
Qinggan Huoxue Recipe	chaihu	CH21	c1260	Hexadienal	231	AKR1B1
Qinggan Huoxue Recipe	chaihu	CH21	c1260	Hexadienal	57016	AKR1B10
Qinggan Huoxue Recipe	chaihu	CH22	c1265	Methyl naphthalene	1544	CYP1A2
Qinggan Huoxue Recipe	chaihu	CH22	c1265	Methyl naphthalene	1544	CYP1A2
Qinggan Huoxue Recipe	chaihu	HC16	c127	Stigmasterol	7376	NR1H2
Qinggan Huoxue Recipe	chaihu	HC16	c127	Stigmasterol	64240	ABCG5
Qinggan Huoxue Recipe	chaihu	HC16	c127	Stigmasterol	64241	ABCG8
Qinggan Huoxue Recipe	chaihu	HC16	c127	Stigmasterol	3576	CXCL8
Qinggan Huoxue Recipe	chaihu	HC16	c127	Stigmasterol	6721	SREBF2
Qinggan Huoxue Recipe	chaihu	HC16	c127	Stigmasterol	19	ABCA1
Qinggan Huoxue Recipe	chaihu	HC16	c127	Stigmasterol	10062	NR1H3
Qinggan Huoxue Recipe	chaihu	HC16	c127	Stigmasterol	7124	TNF
Qinggan Huoxue Recipe	chaihu	HC16	c127	Stigmasterol	3586	IL10
Qinggan Huoxue Recipe	chaihu	HC16	c127	Stigmasterol	7376	NR1H2
Qinggan Huoxue Recipe	chaihu	HC16	c127	Stigmasterol	64240	ABCG5
Qinggan Huoxue Recipe	chaihu	HC16	c127	Stigmasterol	64241	ABCG8
Qinggan Huoxue Recipe	chaihu	HC16	c127	Stigmasterol	3576	CXCL8
Qinggan Huoxue Recipe	chaihu	HC16	c127	Stigmasterol	6721	SREBF2
Qinggan Huoxue Recipe	chaihu	HC16	c127	Stigmasterol	19	ABCA1
Qinggan Huoxue Recipe	chaihu	HC16	c127	Stigmasterol	10062	NR1H3
Qinggan Huoxue Recipe	chaihu	HC16	c127	Stigmasterol	7124	TNF
Qinggan Huoxue Recipe	chaihu	HC16	c127	Stigmasterol	3586	IL10
Qinggan Huoxue Recipe	chaihu	CH24	c1277	PAC	5444	PON1
Qinggan Huoxue Recipe	chaihu	CH24	c1277	PAC	218	ALDH3A1
Qinggan Huoxue Recipe	chaihu	CH24	c1277	PAC	222	ALDH3B2
Qinggan Huoxue Recipe	chaihu	CH24	c1277	PAC	217	ALDH2
Qinggan Huoxue Recipe	chaihu	CH24	c1277	PAC	5047	PAEP
Qinggan Huoxue Recipe	chaihu	CH24	c1277	PAC	231	AKR1B1
Qinggan Huoxue Recipe	chaihu	CH24	c1277	PAC	220	ALDH1A3
Qinggan Huoxue Recipe	chaihu	CH24	c1277	PAC	224	ALDH3A2
Qinggan Huoxue Recipe	chaihu	CH24	c1277	PAC	5444	PON1
Qinggan Huoxue Recipe	chaihu	CH24	c1277	PAC	218	ALDH3A1
Qinggan Huoxue Recipe	chaihu	CH24	c1277	PAC	222	ALDH3B2
Qinggan Huoxue Recipe	chaihu	CH24	c1277	PAC	217	ALDH2
Qinggan Huoxue Recipe	chaihu	CH24	c1277	PAC	5047	PAEP
Qinggan Huoxue Recipe	chaihu	CH24	c1277	PAC	231	AKR1B1
Qinggan Huoxue Recipe	chaihu	CH24	c1277	PAC	220	ALDH1A3
Qinggan Huoxue Recipe	chaihu	CH24	c1277	PAC	224	ALDH3A2
Qinggan Huoxue Recipe	chaihu	CH25	c1280	PHPH	2099	ESR1
Qinggan Huoxue Recipe	chaihu	CH25	c1280	PHPH	9407	TMPRSS11D
Qinggan Huoxue Recipe	chaihu	CH25	c1280	PHPH	1544	CYP1A2
Qinggan Huoxue Recipe	chaihu	CH25	c1280	PHPH	1543	CYP1A1
Qinggan Huoxue Recipe	chaihu	CH25	c1280	PHPH	2099	ESR1
Qinggan Huoxue Recipe	chaihu	CH25	c1280	PHPH	9407	TMPRSS11D
Qinggan Huoxue Recipe	chaihu	CH25	c1280	PHPH	1544	CYP1A2
Qinggan Huoxue Recipe	chaihu	CH25	c1280	PHPH	1543	CYP1A1
Qinggan Huoxue Recipe	chaihu	CH26	c1282	Ethyl protocatechuate	6347	CCL2
Qinggan Huoxue Recipe	chaihu	CH26	c1282	Ethyl protocatechuate	6347	CCL2
Qinggan Huoxue Recipe	chaihu	CH27	c1283	fraxetin	836	CASP3
Qinggan Huoxue Recipe	chaihu	CH27	c1283	fraxetin	842	CASP9
Qinggan Huoxue Recipe	chaihu	CH27	c1283	fraxetin	836	CASP3
Qinggan Huoxue Recipe	chaihu	CH27	c1283	fraxetin	842	CASP9
Qinggan Huoxue Recipe	chaihu	CH28	c1284	GLB	1991	ELANE
Qinggan Huoxue Recipe	chaihu	CH28	c1284	GLB	6403	SELP
Qinggan Huoxue Recipe	chaihu	CH28	c1284	GLB	231	AKR1B1
Qinggan Huoxue Recipe	chaihu	CH28	c1284	GLB	5122	PCSK1
Qinggan Huoxue Recipe	chaihu	CH28	c1284	GLB	354	KLK3
Qinggan Huoxue Recipe	chaihu	CH28	c1284	GLB	51228	GLTP
Qinggan Huoxue Recipe	chaihu	CH28	c1284	GLB	6401	SELE
Qinggan Huoxue Recipe	chaihu	CH28	c1284	GLB	57016	AKR1B10
Qinggan Huoxue Recipe	chaihu	CH28	c1284	GLB	3135	HLA-G
Qinggan Huoxue Recipe	chaihu	CH28	c1284	GLB	913	CD1E
Qinggan Huoxue Recipe	chaihu	CH28	c1284	GLB	912	CD1D
Qinggan Huoxue Recipe	chaihu	CH28	c1284	GLB	7174	TPP2
Qinggan Huoxue Recipe	chaihu	CH28	c1284	GLB	3107	HLA-C
Qinggan Huoxue Recipe	chaihu	CH28	c1284	GLB	3105	HLA-A
Qinggan Huoxue Recipe	chaihu	CH28	c1284	GLB	3106	HLA-B
Qinggan Huoxue Recipe	chaihu	CH28	c1284	GLB	567	B2M
Qinggan Huoxue Recipe	chaihu	CH28	c1284	GLB	1991	ELANE
Qinggan Huoxue Recipe	chaihu	CH28	c1284	GLB	6403	SELP
Qinggan Huoxue Recipe	chaihu	CH28	c1284	GLB	231	AKR1B1
Qinggan Huoxue Recipe	chaihu	CH28	c1284	GLB	5122	PCSK1
Qinggan Huoxue Recipe	chaihu	CH28	c1284	GLB	354	KLK3
Qinggan Huoxue Recipe	chaihu	CH28	c1284	GLB	51228	GLTP
Qinggan Huoxue Recipe	chaihu	CH28	c1284	GLB	6401	SELE
Qinggan Huoxue Recipe	chaihu	CH28	c1284	GLB	57016	AKR1B10
Qinggan Huoxue Recipe	chaihu	CH28	c1284	GLB	3135	HLA-G
Qinggan Huoxue Recipe	chaihu	CH28	c1284	GLB	913	CD1E
Qinggan Huoxue Recipe	chaihu	CH28	c1284	GLB	912	CD1D
Qinggan Huoxue Recipe	chaihu	CH28	c1284	GLB	7174	TPP2
Qinggan Huoxue Recipe	chaihu	CH28	c1284	GLB	3107	HLA-C
Qinggan Huoxue Recipe	chaihu	CH28	c1284	GLB	3105	HLA-A
Qinggan Huoxue Recipe	chaihu	CH28	c1284	GLB	3106	HLA-B
Qinggan Huoxue Recipe	chaihu	CH28	c1284	GLB	567	B2M
Qinggan Huoxue Recipe	chaihu	CH29	c1286	(E)-non-2-en-4-one	47	ACLY
Qinggan Huoxue Recipe	chaihu	CH29	c1286	(E)-non-2-en-4-one	32	ACACB
Qinggan Huoxue Recipe	chaihu	CH29	c1286	(E)-non-2-en-4-one	47	ACLY
Qinggan Huoxue Recipe	chaihu	CH29	c1286	(E)-non-2-en-4-one	32	ACACB
Qinggan Huoxue Recipe	chaihu	CH30	c1292	(+)-trans-Carveol	1559	CYP2C9
Qinggan Huoxue Recipe	chaihu	CH30	c1292	(+)-trans-Carveol	1557	CYP2C19
Qinggan Huoxue Recipe	chaihu	CH30	c1292	(+)-trans-Carveol	1559	CYP2C9
Qinggan Huoxue Recipe	chaihu	CH30	c1292	(+)-trans-Carveol	1557	CYP2C19
Qinggan Huoxue Recipe	chaihu	CH31	c1296	Azole	2539	G6PD
Qinggan Huoxue Recipe	chaihu	CH31	c1296	Azole	2539	G6PD
Qinggan Huoxue Recipe	chaihu	CH32	c1300	py	23411	SIRT1
Qinggan Huoxue Recipe	chaihu	CH32	c1300	py	1666	DECR1
Qinggan Huoxue Recipe	chaihu	CH32	c1300	py	2936	GSR
Qinggan Huoxue Recipe	chaihu	CH32	c1300	py	9429	ABCG2
Qinggan Huoxue Recipe	chaihu	CH32	c1300	py	847	CAT
Qinggan Huoxue Recipe	chaihu	CH32	c1300	py	1571	CYP2E1
Qinggan Huoxue Recipe	chaihu	CH32	c1300	py	3553	IL1B
Qinggan Huoxue Recipe	chaihu	CH32	c1300	py	590	BCHE
Qinggan Huoxue Recipe	chaihu	CH32	c1300	py	231	AKR1B1
Qinggan Huoxue Recipe	chaihu	CH32	c1300	py	54205	CYCS
Qinggan Huoxue Recipe	chaihu	CH32	c1300	py	836	CASP3
Qinggan Huoxue Recipe	chaihu	CH32	c1300	py	842	CASP9
Qinggan Huoxue Recipe	chaihu	CH32	c1300	py	23038	WDTC1
Qinggan Huoxue Recipe	chaihu	CH32	c1300	py	1543	CYP1A1
Qinggan Huoxue Recipe	chaihu	CH32	c1300	py	23411	SIRT1
Qinggan Huoxue Recipe	chaihu	CH32	c1300	py	1666	DECR1
Qinggan Huoxue Recipe	chaihu	CH32	c1300	py	2936	GSR
Qinggan Huoxue Recipe	chaihu	CH32	c1300	py	847	CAT
Qinggan Huoxue Recipe	chaihu	CH32	c1300	py	1571	CYP2E1
Qinggan Huoxue Recipe	chaihu	CH32	c1300	py	3553	IL1B
Qinggan Huoxue Recipe	chaihu	CH32	c1300	py	590	BCHE
Qinggan Huoxue Recipe	chaihu	CH32	c1300	py	231	AKR1B1
Qinggan Huoxue Recipe	chaihu	CH32	c1300	py	54205	CYCS
Qinggan Huoxue Recipe	chaihu	CH32	c1300	py	836	CASP3
Qinggan Huoxue Recipe	chaihu	CH32	c1300	py	842	CASP9
Qinggan Huoxue Recipe	chaihu	CH32	c1300	py	23038	WDTC1
Qinggan Huoxue Recipe	chaihu	CH32	c1300	py	1543	CYP1A1
Qinggan Huoxue Recipe	chaihu	GC2	c1301	puerarin	5594	MAPK1
Qinggan Huoxue Recipe	chaihu	GC2	c1301	puerarin	3162	HMOX1
Qinggan Huoxue Recipe	chaihu	GC2	c1301	puerarin	5595	MAPK3
Qinggan Huoxue Recipe	chaihu	GC2	c1301	puerarin	4552	MTRR
Qinggan Huoxue Recipe	chaihu	GC2	c1301	puerarin	5243	ABCB1
Qinggan Huoxue Recipe	chaihu	GC2	c1301	puerarin	207	AKT1
Qinggan Huoxue Recipe	chaihu	GC2	c1301	puerarin	5468	PPARG
Qinggan Huoxue Recipe	chaihu	GC2	c1301	puerarin	4846	NOS3
Qinggan Huoxue Recipe	chaihu	GC2	c1301	puerarin	54578	UGT1A6
Qinggan Huoxue Recipe	chaihu	GC2	c1301	puerarin	54658	UGT1A1
Qinggan Huoxue Recipe	chaihu	GC2	c1301	puerarin	836	CASP3
Qinggan Huoxue Recipe	chaihu	GC2	c1301	puerarin	4843	NOS2
Qinggan Huoxue Recipe	chaihu	GC2	c1301	puerarin	596	BCL2
Qinggan Huoxue Recipe	chaihu	GC2	c1301	puerarin	842	CASP9
Qinggan Huoxue Recipe	chaihu	GC2	c1301	puerarin	54575	UGT1A10
Qinggan Huoxue Recipe	chaihu	GC2	c1301	puerarin	2100	ESR2
Qinggan Huoxue Recipe	chaihu	GC2	c1301	puerarin	54600	UGT1A9
Qinggan Huoxue Recipe	chaihu	GC2	c1301	puerarin	841	CASP8
Qinggan Huoxue Recipe	chaihu	GC2	c1301	puerarin	5599	MAPK8
Qinggan Huoxue Recipe	chaihu	GC2	c1301	puerarin	54577	UGT1A7
Qinggan Huoxue Recipe	chaihu	GC2	c1301	puerarin	54576	UGT1A8
Qinggan Huoxue Recipe	chaihu	GC2	c1301	puerarin	7099	TLR4
Qinggan Huoxue Recipe	chaihu	GC2	c1301	puerarin	5601	MAPK9
Qinggan Huoxue Recipe	chaihu	GC2	c1301	puerarin	7124	TNF
Qinggan Huoxue Recipe	chaihu	GC2	c1301	puerarin	54659	UGT1A3
Qinggan Huoxue Recipe	chaihu	GC2	c1301	puerarin	5447	POR
Qinggan Huoxue Recipe	chaihu	GC2	c1301	puerarin	5594	MAPK1
Qinggan Huoxue Recipe	chaihu	GC2	c1301	puerarin	3162	HMOX1
Qinggan Huoxue Recipe	chaihu	GC2	c1301	puerarin	5595	MAPK3
Qinggan Huoxue Recipe	chaihu	GC2	c1301	puerarin	4552	MTRR
Qinggan Huoxue Recipe	chaihu	GC2	c1301	puerarin	5243	ABCB1
Qinggan Huoxue Recipe	chaihu	GC2	c1301	puerarin	207	AKT1
Qinggan Huoxue Recipe	chaihu	GC2	c1301	puerarin	5468	PPARG
Qinggan Huoxue Recipe	chaihu	GC2	c1301	puerarin	4846	NOS3
Qinggan Huoxue Recipe	chaihu	GC2	c1301	puerarin	54578	UGT1A6
Qinggan Huoxue Recipe	chaihu	GC2	c1301	puerarin	54658	UGT1A1
Qinggan Huoxue Recipe	chaihu	GC2	c1301	puerarin	836	CASP3
Qinggan Huoxue Recipe	chaihu	GC2	c1301	puerarin	4843	NOS2
Qinggan Huoxue Recipe	chaihu	GC2	c1301	puerarin	596	BCL2
Qinggan Huoxue Recipe	chaihu	GC2	c1301	puerarin	842	CASP9
Qinggan Huoxue Recipe	chaihu	GC2	c1301	puerarin	54575	UGT1A10
Qinggan Huoxue Recipe	chaihu	GC2	c1301	puerarin	2100	ESR2
Qinggan Huoxue Recipe	chaihu	GC2	c1301	puerarin	54600	UGT1A9
Qinggan Huoxue Recipe	chaihu	GC2	c1301	puerarin	841	CASP8
Qinggan Huoxue Recipe	chaihu	GC2	c1301	puerarin	5599	MAPK8
Qinggan Huoxue Recipe	chaihu	GC2	c1301	puerarin	54577	UGT1A7
Qinggan Huoxue Recipe	chaihu	GC2	c1301	puerarin	54576	UGT1A8
Qinggan Huoxue Recipe	chaihu	GC2	c1301	puerarin	7099	TLR4
Qinggan Huoxue Recipe	chaihu	GC2	c1301	puerarin	5601	MAPK9
Qinggan Huoxue Recipe	chaihu	GC2	c1301	puerarin	7124	TNF
Qinggan Huoxue Recipe	chaihu	GC2	c1301	puerarin	54659	UGT1A3
Qinggan Huoxue Recipe	chaihu	GC2	c1301	puerarin	5447	POR
Qinggan Huoxue Recipe	chaihu	CH34	c1303	adonitol	1666	DECR1
Qinggan Huoxue Recipe	chaihu	CH34	c1303	adonitol	847	CAT
Qinggan Huoxue Recipe	chaihu	CH34	c1303	adonitol	231	AKR1B1
Qinggan Huoxue Recipe	chaihu	CH34	c1303	adonitol	57016	AKR1B10
Qinggan Huoxue Recipe	chaihu	CH34	c1303	adonitol	7498	XDH
Qinggan Huoxue Recipe	chaihu	CH34	c1303	adonitol	2539	G6PD
Qinggan Huoxue Recipe	chaihu	CH34	c1303	adonitol	7442	TRPV1
Qinggan Huoxue Recipe	chaihu	CH34	c1303	adonitol	4295	MLN
Qinggan Huoxue Recipe	chaihu	HC7	c132	DBP	2099	ESR1
Qinggan Huoxue Recipe	chaihu	HC7	c132	DBP	2798	GNRHR
Qinggan Huoxue Recipe	chaihu	HC7	c132	DBP	3569	IL6
Qinggan Huoxue Recipe	chaihu	HC7	c132	DBP	8989	TRPA1
Qinggan Huoxue Recipe	chaihu	HC7	c132	DBP	207	AKT1
Qinggan Huoxue Recipe	chaihu	HC7	c132	DBP	1956	EGFR
Qinggan Huoxue Recipe	chaihu	HC7	c132	DBP	5319	PLA2G1B
Qinggan Huoxue Recipe	chaihu	HC7	c132	DBP	354	KLK3
Qinggan Huoxue Recipe	chaihu	HC7	c132	DBP	7173	TPO
Qinggan Huoxue Recipe	chaihu	HC7	c132	DBP	2932	GSK3B
Qinggan Huoxue Recipe	chaihu	HC7	c132	DBP	8856	NR1I2
Qinggan Huoxue Recipe	chaihu	HC7	c132	DBP	6714	SRC
Qinggan Huoxue Recipe	chaihu	HC7	c132	DBP	9970	NR1I3
Qinggan Huoxue Recipe	chaihu	HC7	c132	DBP	367	AR
Qinggan Huoxue Recipe	chaihu	HC7	c132	DBP	64600	PLA2G2F
Qinggan Huoxue Recipe	chaihu	HC7	c132	DBP	26279	PLA2G2D
Qinggan Huoxue Recipe	chaihu	HC7	c132	DBP	5322	PLA2G5
Qinggan Huoxue Recipe	chaihu	HC7	c132	DBP	5320	PLA2G2A
Qinggan Huoxue Recipe	chaihu	HC7	c132	DBP	30814	PLA2G2E
Qinggan Huoxue Recipe	chaihu	HC7	c132	DBP	8399	PLA2G10
Qinggan Huoxue Recipe	chaihu	HC7	c132	DBP	2099	ESR1
Qinggan Huoxue Recipe	chaihu	HC7	c132	DBP	2798	GNRHR
Qinggan Huoxue Recipe	chaihu	HC7	c132	DBP	3569	IL6
Qinggan Huoxue Recipe	chaihu	HC7	c132	DBP	8989	TRPA1
Qinggan Huoxue Recipe	chaihu	HC7	c132	DBP	207	AKT1
Qinggan Huoxue Recipe	chaihu	HC7	c132	DBP	1956	EGFR
Qinggan Huoxue Recipe	chaihu	HC7	c132	DBP	5319	PLA2G1B
Qinggan Huoxue Recipe	chaihu	HC7	c132	DBP	354	KLK3
Qinggan Huoxue Recipe	chaihu	HC7	c132	DBP	7173	TPO
Qinggan Huoxue Recipe	chaihu	HC7	c132	DBP	2932	GSK3B
Qinggan Huoxue Recipe	chaihu	HC7	c132	DBP	8856	NR1I2
Qinggan Huoxue Recipe	chaihu	HC7	c132	DBP	6714	SRC
Qinggan Huoxue Recipe	chaihu	HC7	c132	DBP	9970	NR1I3
Qinggan Huoxue Recipe	chaihu	HC7	c132	DBP	367	AR
Qinggan Huoxue Recipe	chaihu	HC7	c132	DBP	64600	PLA2G2F
Qinggan Huoxue Recipe	chaihu	HC7	c132	DBP	26279	PLA2G2D
Qinggan Huoxue Recipe	chaihu	HC7	c132	DBP	5322	PLA2G5
Qinggan Huoxue Recipe	chaihu	HC7	c132	DBP	5320	PLA2G2A
Qinggan Huoxue Recipe	chaihu	HC7	c132	DBP	30814	PLA2G2E
Qinggan Huoxue Recipe	chaihu	HC7	c132	DBP	8399	PLA2G10
Qinggan Huoxue Recipe	chaihu	CH36	c14	L-Limonen	1559	CYP2C9
Qinggan Huoxue Recipe	chaihu	CH36	c14	L-Limonen	1557	CYP2C19
Qinggan Huoxue Recipe	chaihu	CH36	c14	L-Limonen	1559	CYP2C9
Qinggan Huoxue Recipe	chaihu	CH36	c14	L-Limonen	1557	CYP2C19
Qinggan Huoxue Recipe	chaihu	GC1	c145	scoparone	1666	DECR1
Qinggan Huoxue Recipe	chaihu	GC1	c145	scoparone	4552	MTRR
Qinggan Huoxue Recipe	chaihu	GC1	c145	scoparone	4846	NOS3
Qinggan Huoxue Recipe	chaihu	GC1	c145	scoparone	4843	NOS2
Qinggan Huoxue Recipe	chaihu	GC1	c145	scoparone	5447	POR
Qinggan Huoxue Recipe	chaihu	GC1	c145	scoparone	1666	DECR1
Qinggan Huoxue Recipe	chaihu	GC1	c145	scoparone	4552	MTRR
Qinggan Huoxue Recipe	chaihu	GC1	c145	scoparone	4846	NOS3
Qinggan Huoxue Recipe	chaihu	GC1	c145	scoparone	4843	NOS2
Qinggan Huoxue Recipe	chaihu	GC1	c145	scoparone	5447	POR
Qinggan Huoxue Recipe	chaihu	CH38	c146	cis-Carveol	1557	CYP2C19
Qinggan Huoxue Recipe	chaihu	CH38	c146	cis-Carveol	1557	CYP2C19
Qinggan Huoxue Recipe	chaihu	CH39	c149	Hexenal	218	ALDH3A1
Qinggan Huoxue Recipe	chaihu	CH39	c149	Hexenal	3931	LCAT
Qinggan Huoxue Recipe	chaihu	CH39	c149	Hexenal	231	AKR1B1
Qinggan Huoxue Recipe	chaihu	CH39	c149	Hexenal	57016	AKR1B10
Qinggan Huoxue Recipe	chaihu	CH39	c149	Hexenal	218	ALDH3A1
Qinggan Huoxue Recipe	chaihu	CH39	c149	Hexenal	3931	LCAT
Qinggan Huoxue Recipe	chaihu	CH39	c149	Hexenal	231	AKR1B1
Qinggan Huoxue Recipe	chaihu	CH39	c149	Hexenal	57016	AKR1B10
Qinggan Huoxue Recipe	chaihu	CH40	c153	esculetin	5594	MAPK1
Qinggan Huoxue Recipe	chaihu	CH40	c153	esculetin	1432	MAPK14
Qinggan Huoxue Recipe	chaihu	CH40	c153	esculetin	5595	MAPK3
Qinggan Huoxue Recipe	chaihu	CH40	c153	esculetin	7157	TP53
Qinggan Huoxue Recipe	chaihu	CH40	c153	esculetin	207	AKT1
Qinggan Huoxue Recipe	chaihu	CH40	c153	esculetin	836	CASP3
Qinggan Huoxue Recipe	chaihu	CH40	c153	esculetin	842	CASP9
Qinggan Huoxue Recipe	chaihu	CH40	c153	esculetin	7366	UGT2B15
Qinggan Huoxue Recipe	chaihu	CH40	c153	esculetin	5599	MAPK8
Qinggan Huoxue Recipe	chaihu	CH40	c153	esculetin	1312	COMT
Qinggan Huoxue Recipe	chaihu	CH40	c153	esculetin	240	ALOX5
Qinggan Huoxue Recipe	chaihu	CH40	c153	esculetin	4780	NFE2L2
Qinggan Huoxue Recipe	chaihu	CH40	c153	esculetin	5594	MAPK1
Qinggan Huoxue Recipe	chaihu	CH40	c153	esculetin	1432	MAPK14
Qinggan Huoxue Recipe	chaihu	CH40	c153	esculetin	5595	MAPK3
Qinggan Huoxue Recipe	chaihu	CH40	c153	esculetin	7157	TP53
Qinggan Huoxue Recipe	chaihu	CH40	c153	esculetin	207	AKT1
Qinggan Huoxue Recipe	chaihu	CH40	c153	esculetin	836	CASP3
Qinggan Huoxue Recipe	chaihu	CH40	c153	esculetin	842	CASP9
Qinggan Huoxue Recipe	chaihu	CH40	c153	esculetin	7366	UGT2B15
Qinggan Huoxue Recipe	chaihu	CH40	c153	esculetin	5599	MAPK8
Qinggan Huoxue Recipe	chaihu	CH40	c153	esculetin	1312	COMT
Qinggan Huoxue Recipe	chaihu	CH40	c153	esculetin	240	ALOX5
Qinggan Huoxue Recipe	chaihu	CH40	c153	esculetin	4780	NFE2L2
Qinggan Huoxue Recipe	chaihu	CH41	c171	beta-elemene	5925	RB1
Qinggan Huoxue Recipe	chaihu	CH41	c171	beta-elemene	596	BCL2
Qinggan Huoxue Recipe	chaihu	CH41	c171	beta-elemene	983	CDK1
Qinggan Huoxue Recipe	chaihu	CH41	c171	beta-elemene	7157	TP53
Qinggan Huoxue Recipe	chaihu	CH41	c171	beta-elemene	1026	CDKN1A
Qinggan Huoxue Recipe	chaihu	CH41	c171	beta-elemene	7422	VEGFA
Qinggan Huoxue Recipe	chaihu	CH41	c171	beta-elemene	836	CASP3
Qinggan Huoxue Recipe	chaihu	HC10	c174	eugenol	8989	TRPA1
Qinggan Huoxue Recipe	chaihu	HC10	c174	eugenol	1991	ELANE
Qinggan Huoxue Recipe	chaihu	HC10	c174	eugenol	9407	TMPRSS11D
Qinggan Huoxue Recipe	chaihu	HC10	c174	eugenol	54658	UGT1A1
Qinggan Huoxue Recipe	chaihu	HC10	c174	eugenol	836	CASP3
Qinggan Huoxue Recipe	chaihu	HC10	c174	eugenol	1728	NQO1
Qinggan Huoxue Recipe	chaihu	HC10	c174	eugenol	842	CASP9
Qinggan Huoxue Recipe	chaihu	HC10	c174	eugenol	4128	MAOA
Qinggan Huoxue Recipe	chaihu	HC10	c174	eugenol	7366	UGT2B15
Qinggan Huoxue Recipe	chaihu	HC10	c174	eugenol	54575	UGT1A10
Qinggan Huoxue Recipe	chaihu	HC10	c174	eugenol	54600	UGT1A9
Qinggan Huoxue Recipe	chaihu	HC10	c174	eugenol	1565	CYP2D6
Qinggan Huoxue Recipe	chaihu	HC10	c174	eugenol	54577	UGT1A7
Qinggan Huoxue Recipe	chaihu	HC10	c174	eugenol	54576	UGT1A8
Qinggan Huoxue Recipe	chaihu	HC10	c174	eugenol	240	ALOX5
Qinggan Huoxue Recipe	chaihu	HC10	c174	eugenol	1543	CYP1A1
Qinggan Huoxue Recipe	chaihu	HC10	c174	eugenol	7442	TRPV1
Qinggan Huoxue Recipe	chaihu	HC10	c174	eugenol	8989	TRPA1
Qinggan Huoxue Recipe	chaihu	HC10	c174	eugenol	1991	ELANE
Qinggan Huoxue Recipe	chaihu	HC10	c174	eugenol	9407	TMPRSS11D
Qinggan Huoxue Recipe	chaihu	HC10	c174	eugenol	54658	UGT1A1
Qinggan Huoxue Recipe	chaihu	HC10	c174	eugenol	836	CASP3
Qinggan Huoxue Recipe	chaihu	HC10	c174	eugenol	1728	NQO1
Qinggan Huoxue Recipe	chaihu	HC10	c174	eugenol	842	CASP9
Qinggan Huoxue Recipe	chaihu	HC10	c174	eugenol	4128	MAOA
Qinggan Huoxue Recipe	chaihu	HC10	c174	eugenol	7366	UGT2B15
Qinggan Huoxue Recipe	chaihu	HC10	c174	eugenol	54575	UGT1A10
Qinggan Huoxue Recipe	chaihu	HC10	c174	eugenol	54600	UGT1A9
Qinggan Huoxue Recipe	chaihu	HC10	c174	eugenol	1565	CYP2D6
Qinggan Huoxue Recipe	chaihu	HC10	c174	eugenol	54577	UGT1A7
Qinggan Huoxue Recipe	chaihu	HC10	c174	eugenol	54576	UGT1A8
Qinggan Huoxue Recipe	chaihu	HC10	c174	eugenol	240	ALOX5
Qinggan Huoxue Recipe	chaihu	HC10	c174	eugenol	1543	CYP1A1
Qinggan Huoxue Recipe	chaihu	HC10	c174	eugenol	7442	TRPV1
Qinggan Huoxue Recipe	chaihu	HC10	c174	eugenol	4843	NOS2
Qinggan Huoxue Recipe	chaihu	HC10	c174	eugenol	5743	PTGS2
Qinggan Huoxue Recipe	chaihu	HC10	c174	eugenol	4129	MAOB
Qinggan Huoxue Recipe	chaihu	HC10	c174	eugenol	196	AHR
Qinggan Huoxue Recipe	chaihu	HC10	c174	eugenol	1545	CYP1B1
Qinggan Huoxue Recipe	chaihu	HC10	c174	eugenol	8989	TRPA1
Qinggan Huoxue Recipe	chaihu	HC10	c174	eugenol	1991	ELANE
Qinggan Huoxue Recipe	chaihu	HC10	c174	eugenol	9407	TMPRSS11D
Qinggan Huoxue Recipe	chaihu	HC10	c174	eugenol	54658	UGT1A1
Qinggan Huoxue Recipe	chaihu	HC10	c174	eugenol	836	CASP3
Qinggan Huoxue Recipe	chaihu	HC10	c174	eugenol	1728	NQO1
Qinggan Huoxue Recipe	chaihu	HC10	c174	eugenol	842	CASP9
Qinggan Huoxue Recipe	chaihu	HC10	c174	eugenol	7366	UGT2B15
Qinggan Huoxue Recipe	chaihu	HC10	c174	eugenol	54575	UGT1A10
Qinggan Huoxue Recipe	chaihu	HC10	c174	eugenol	54600	UGT1A9
Qinggan Huoxue Recipe	chaihu	HC10	c174	eugenol	1565	CYP2D6
Qinggan Huoxue Recipe	chaihu	HC10	c174	eugenol	54577	UGT1A7
Qinggan Huoxue Recipe	chaihu	HC10	c174	eugenol	54576	UGT1A8
Qinggan Huoxue Recipe	chaihu	HDC2	c175	palmitic acid	10911	UTS2
Qinggan Huoxue Recipe	chaihu	HDC2	c175	palmitic acid	2767	GNA11
Qinggan Huoxue Recipe	chaihu	HDC2	c175	palmitic acid	27334	P2RY10
Qinggan Huoxue Recipe	chaihu	HDC2	c175	palmitic acid	1815	DRD4
Qinggan Huoxue Recipe	chaihu	HDC2	c175	palmitic acid	23411	SIRT1
Qinggan Huoxue Recipe	chaihu	HDC2	c175	palmitic acid	5594	MAPK1
Qinggan Huoxue Recipe	chaihu	HDC2	c175	palmitic acid	623	BDKRB1
Qinggan Huoxue Recipe	chaihu	HDC2	c175	palmitic acid	57761	TRIB3
Qinggan Huoxue Recipe	chaihu	HDC2	c175	palmitic acid	128674	PROKR2
Qinggan Huoxue Recipe	chaihu	HDC2	c175	palmitic acid	5020	OXT
Qinggan Huoxue Recipe	chaihu	HDC2	c175	palmitic acid	6907	TBL1X
Qinggan Huoxue Recipe	chaihu	HDC2	c175	palmitic acid	2862	MLNR
Qinggan Huoxue Recipe	chaihu	HDC2	c175	palmitic acid	79152	FA2H
Qinggan Huoxue Recipe	chaihu	HDC2	c175	palmitic acid	2222	FDFT1
Qinggan Huoxue Recipe	chaihu	HDC2	c175	palmitic acid	6822	SULT2A1
Qinggan Huoxue Recipe	chaihu	HDC2	c175	palmitic acid	1311	COMP
Qinggan Huoxue Recipe	chaihu	HDC2	c175	palmitic acid	4899	NRF1
Qinggan Huoxue Recipe	chaihu	HDC2	c175	palmitic acid	4353	MPO
Qinggan Huoxue Recipe	chaihu	HDC2	c175	palmitic acid	6198	RPS6KB1
Qinggan Huoxue Recipe	chaihu	HDC2	c175	palmitic acid	51003	MED31
Qinggan Huoxue Recipe	chaihu	HDC2	c175	palmitic acid	6347	CCL2
Qinggan Huoxue Recipe	chaihu	HDC2	c175	palmitic acid	2798	GNRHR
Qinggan Huoxue Recipe	chaihu	HDC2	c175	palmitic acid	116519	APOA5
Qinggan Huoxue Recipe	chaihu	HDC2	c175	palmitic acid	345	APOC3
Qinggan Huoxue Recipe	chaihu	HDC2	c175	palmitic acid	1432	MAPK14
Qinggan Huoxue Recipe	chaihu	HDC2	c175	palmitic acid	5948	RBP2
Qinggan Huoxue Recipe	chaihu	HDC2	c175	palmitic acid	5947	RBP1
Qinggan Huoxue Recipe	chaihu	HDC2	c175	palmitic acid	338	APOB
Qinggan Huoxue Recipe	chaihu	HDC2	c175	palmitic acid	84634	KISS1R
Qinggan Huoxue Recipe	chaihu	HDC2	c175	palmitic acid	5997	RGS2
Qinggan Huoxue Recipe	chaihu	HDC2	c175	palmitic acid	335	APOA1
Qinggan Huoxue Recipe	chaihu	HDC2	c175	palmitic acid	10965	ACOT2
Qinggan Huoxue Recipe	chaihu	HDC2	c175	palmitic acid	4801	NFYB
Qinggan Huoxue Recipe	chaihu	HDC2	c175	palmitic acid	8997	KALRN
Qinggan Huoxue Recipe	chaihu	HDC2	c175	palmitic acid	847	CAT
Qinggan Huoxue Recipe	chaihu	HDC2	c175	palmitic acid	2693	GHSR
Qinggan Huoxue Recipe	chaihu	HDC2	c175	palmitic acid	4035	LRP1
Qinggan Huoxue Recipe	chaihu	HDC2	c175	palmitic acid	2797	GNRH2
Qinggan Huoxue Recipe	chaihu	HDC2	c175	palmitic acid	2867	FFAR2
Qinggan Huoxue Recipe	chaihu	HDC2	c175	palmitic acid	2864	FFAR1
Qinggan Huoxue Recipe	chaihu	HDC2	c175	palmitic acid	9002	F2RL3
Qinggan Huoxue Recipe	chaihu	HDC2	c175	palmitic acid	2847	MCHR1
Qinggan Huoxue Recipe	chaihu	HDC2	c175	palmitic acid	3630	INS
Qinggan Huoxue Recipe	chaihu	HDC2	c175	palmitic acid	9440	MED17
Qinggan Huoxue Recipe	chaihu	HDC2	c175	palmitic acid	348	APOE
Qinggan Huoxue Recipe	chaihu	HDC2	c175	palmitic acid	376497	SLC27A1
Qinggan Huoxue Recipe	chaihu	HDC2	c175	palmitic acid	47	ACLY
Qinggan Huoxue Recipe	chaihu	HDC2	c175	palmitic acid	6382	SDC1
Qinggan Huoxue Recipe	chaihu	HDC2	c175	palmitic acid	56923	NMUR2
Qinggan Huoxue Recipe	chaihu	HDC2	c175	palmitic acid	1131	CHRM3
Qinggan Huoxue Recipe	chaihu	HDC2	c175	palmitic acid	84246	MED10
Qinggan Huoxue Recipe	chaihu	HDC2	c175	palmitic acid	4922	NTS
Qinggan Huoxue Recipe	chaihu	HDC2	c175	palmitic acid	5375	PMP2
Qinggan Huoxue Recipe	chaihu	HDC2	c175	palmitic acid	2167	FABP4
Qinggan Huoxue Recipe	chaihu	HDC2	c175	palmitic acid	10001	MED6
Qinggan Huoxue Recipe	chaihu	HDC2	c175	palmitic acid	2922	GRP
Qinggan Huoxue Recipe	chaihu	HDC2	c175	palmitic acid	301	ANXA1
Qinggan Huoxue Recipe	chaihu	HDC2	c175	palmitic acid	4829	NMBR
Qinggan Huoxue Recipe	chaihu	HDC2	c175	palmitic acid	3357	HTR2B
Qinggan Huoxue Recipe	chaihu	HDC2	c175	palmitic acid	29079	MED4
Qinggan Huoxue Recipe	chaihu	HDC2	c175	palmitic acid	3569	IL6
Qinggan Huoxue Recipe	chaihu	HDC2	c175	palmitic acid	23205	ACSBG1
Qinggan Huoxue Recipe	chaihu	HDC2	c175	palmitic acid	570	BAAT
Qinggan Huoxue Recipe	chaihu	HDC2	c175	palmitic acid	7097	TLR2
Qinggan Huoxue Recipe	chaihu	HDC2	c175	palmitic acid	96764	TGS1
Qinggan Huoxue Recipe	chaihu	HDC2	c175	palmitic acid	7057	THBS1
Qinggan Huoxue Recipe	chaihu	HDC2	c175	palmitic acid	5330	PLCB2
Qinggan Huoxue Recipe	chaihu	HDC2	c175	palmitic acid	6095	RORA
Qinggan Huoxue Recipe	chaihu	HDC2	c175	palmitic acid	949	SCARB1
Qinggan Huoxue Recipe	chaihu	HDC2	c175	palmitic acid	6604	SMARCD3
Qinggan Huoxue Recipe	chaihu	HDC2	c175	palmitic acid	4025	LPO
Qinggan Huoxue Recipe	chaihu	HDC2	c175	palmitic acid	6121	RPE65
Qinggan Huoxue Recipe	chaihu	HDC2	c175	palmitic acid	1387	CREBBP
Qinggan Huoxue Recipe	chaihu	HDC2	c175	palmitic acid	5465	PPARA
Qinggan Huoxue Recipe	chaihu	HDC2	c175	palmitic acid	2769	GNA15
Qinggan Huoxue Recipe	chaihu	HDC2	c175	palmitic acid	5595	MAPK3
Qinggan Huoxue Recipe	chaihu	HDC2	c175	palmitic acid	51586	MED15
Qinggan Huoxue Recipe	chaihu	HDC2	c175	palmitic acid	2033	EP300
Qinggan Huoxue Recipe	chaihu	HDC2	c175	palmitic acid	50507	NOX4
Qinggan Huoxue Recipe	chaihu	HDC2	c175	palmitic acid	3553	IL1B
Qinggan Huoxue Recipe	chaihu	HDC2	c175	palmitic acid	9441	MED26
Qinggan Huoxue Recipe	chaihu	HDC2	c175	palmitic acid	4036	LRP2
Qinggan Huoxue Recipe	chaihu	HDC2	c175	palmitic acid	5290	PIK3CA
Qinggan Huoxue Recipe	chaihu	HDC2	c175	palmitic acid	2817	GPC1
Qinggan Huoxue Recipe	chaihu	HDC2	c175	palmitic acid	10874	NMU
Qinggan Huoxue Recipe	chaihu	HDC2	c175	palmitic acid	4552	MTRR
Qinggan Huoxue Recipe	chaihu	HDC2	c175	palmitic acid	10891	PPARGC1A
Qinggan Huoxue Recipe	chaihu	HDC2	c175	palmitic acid	950	SCARB2
Qinggan Huoxue Recipe	chaihu	HDC2	c175	palmitic acid	3827	KNG1
Qinggan Huoxue Recipe	chaihu	HDC2	c175	palmitic acid	9477	MED20
Qinggan Huoxue Recipe	chaihu	HDC2	c175	palmitic acid	4986	OPRK1
Qinggan Huoxue Recipe	chaihu	HDC2	c175	palmitic acid	1374	CPT1A
Qinggan Huoxue Recipe	chaihu	HDC2	c175	palmitic acid	5244	ABCB4
Qinggan Huoxue Recipe	chaihu	HDC2	c175	palmitic acid	11010	GLIPR1
Qinggan Huoxue Recipe	chaihu	HDC2	c175	palmitic acid	8620	NPFF
Qinggan Huoxue Recipe	chaihu	HDC2	c175	palmitic acid	8477	GPR65
Qinggan Huoxue Recipe	chaihu	HDC2	c175	palmitic acid	11001	SLC27A2
Qinggan Huoxue Recipe	chaihu	HDC2	c175	palmitic acid	3480	IGF1R
Qinggan Huoxue Recipe	chaihu	HDC2	c175	palmitic acid	55090	MED9
Qinggan Huoxue Recipe	chaihu	HDC2	c175	palmitic acid	9611	NCOR1
Qinggan Huoxue Recipe	chaihu	HDC2	c175	palmitic acid	7157	TP53
Qinggan Huoxue Recipe	chaihu	HDC2	c175	palmitic acid	207	AKT1
Qinggan Huoxue Recipe	chaihu	HDC2	c175	palmitic acid	84432	PROK1
Qinggan Huoxue Recipe	chaihu	HDC2	c175	palmitic acid	5972	REN
Qinggan Huoxue Recipe	chaihu	HDC2	c175	palmitic acid	2840	GPR17
Qinggan Huoxue Recipe	chaihu	HDC2	c175	palmitic acid	185	AGTR1
Qinggan Huoxue Recipe	chaihu	HDC2	c175	palmitic acid	2169	FABP2
Qinggan Huoxue Recipe	chaihu	HDC2	c175	palmitic acid	3358	HTR2C
Qinggan Huoxue Recipe	chaihu	HDC2	c175	palmitic acid	2796	GNRH1
Qinggan Huoxue Recipe	chaihu	HDC2	c175	palmitic acid	8795	TNFRSF10B
Qinggan Huoxue Recipe	chaihu	HDC2	c175	palmitic acid	123	PLIN2
Qinggan Huoxue Recipe	chaihu	HDC2	c175	palmitic acid	5047	PAEP
Qinggan Huoxue Recipe	chaihu	HDC2	c175	palmitic acid	64106	NPFFR1
Qinggan Huoxue Recipe	chaihu	HDC2	c175	palmitic acid	5331	PLCB3
Qinggan Huoxue Recipe	chaihu	HDC2	c175	palmitic acid	150	ADRA2A
Qinggan Huoxue Recipe	chaihu	HDC2	c175	palmitic acid	2180	ACSL1
Qinggan Huoxue Recipe	chaihu	HDC2	c175	palmitic acid	84539	MCHR2
Qinggan Huoxue Recipe	chaihu	HDC2	c175	palmitic acid	23389	MED13L
Qinggan Huoxue Recipe	chaihu	HDC2	c175	palmitic acid	57105	CYSLTR2
Qinggan Huoxue Recipe	chaihu	HDC2	c175	palmitic acid	10413	YAP1
Qinggan Huoxue Recipe	chaihu	HDC2	c175	palmitic acid	2911	GRM1
Qinggan Huoxue Recipe	chaihu	HDC2	c175	palmitic acid	9412	MED21
Qinggan Huoxue Recipe	chaihu	HDC2	c175	palmitic acid	351	APP
Qinggan Huoxue Recipe	chaihu	HDC2	c175	palmitic acid	2776	GNAQ
Qinggan Huoxue Recipe	chaihu	HDC2	c175	palmitic acid	5468	PPARG
Qinggan Huoxue Recipe	chaihu	HDC2	c175	palmitic acid	3156	HMGCR
Qinggan Huoxue Recipe	chaihu	HDC2	c175	palmitic acid	112950	MED8
Qinggan Huoxue Recipe	chaihu	HDC2	c175	palmitic acid	9442	MED27
Qinggan Huoxue Recipe	chaihu	HDC2	c175	palmitic acid	221914	GPC2
Qinggan Huoxue Recipe	chaihu	HDC2	c175	palmitic acid	5731	PTGER1
Qinggan Huoxue Recipe	chaihu	HDC2	c175	palmitic acid	3060	HCRT
Qinggan Huoxue Recipe	chaihu	HDC2	c175	palmitic acid	400569	MED11
Qinggan Huoxue Recipe	chaihu	HDC2	c175	palmitic acid	886	CCKAR
Qinggan Huoxue Recipe	chaihu	HDC2	c175	palmitic acid	60675	PROK2
Qinggan Huoxue Recipe	chaihu	HDC2	c175	palmitic acid	2168	FABP1
Qinggan Huoxue Recipe	chaihu	HDC2	c175	palmitic acid	213	ALB
Qinggan Huoxue Recipe	chaihu	HDC2	c175	palmitic acid	2151	F2RL2
Qinggan Huoxue Recipe	chaihu	HDC2	c175	palmitic acid	2150	F2RL1
Qinggan Huoxue Recipe	chaihu	HDC2	c175	palmitic acid	27242	TNFRSF21
Qinggan Huoxue Recipe	chaihu	HDC2	c175	palmitic acid	23305	ACSL6
Qinggan Huoxue Recipe	chaihu	HDC2	c175	palmitic acid	2171	FABP5
Qinggan Huoxue Recipe	chaihu	HDC2	c175	palmitic acid	90390	MED30
Qinggan Huoxue Recipe	chaihu	HDC2	c175	palmitic acid	4846	NOS3
Qinggan Huoxue Recipe	chaihu	HDC2	c175	palmitic acid	552	AVPR1A
Qinggan Huoxue Recipe	chaihu	HDC2	c175	palmitic acid	8800	PEX11A
Qinggan Huoxue Recipe	chaihu	HDC2	c175	palmitic acid	6866	TAC3
Qinggan Huoxue Recipe	chaihu	HDC2	c175	palmitic acid	5469	MED1
Qinggan Huoxue Recipe	chaihu	HDC2	c175	palmitic acid	51129	ANGPTL4
Qinggan Huoxue Recipe	chaihu	HDC2	c175	palmitic acid	1581	CYP7A1
Qinggan Huoxue Recipe	chaihu	HDC2	c175	palmitic acid	3479	IGF1
Qinggan Huoxue Recipe	chaihu	HDC2	c175	palmitic acid	8841	HDAC3
Qinggan Huoxue Recipe	chaihu	HDC2	c175	palmitic acid	23179	RGL1
Qinggan Huoxue Recipe	chaihu	HDC2	c175	palmitic acid	6870	TACR3
Qinggan Huoxue Recipe	chaihu	HDC2	c175	palmitic acid	7200	TRH
Qinggan Huoxue Recipe	chaihu	HDC2	c175	palmitic acid	6869	TACR1
Qinggan Huoxue Recipe	chaihu	HDC2	c175	palmitic acid	7804	LRP8
Qinggan Huoxue Recipe	chaihu	HDC2	c175	palmitic acid	23620	NTSR2
Qinggan Huoxue Recipe	chaihu	HDC2	c175	palmitic acid	10887	PROKR1
Qinggan Huoxue Recipe	chaihu	HDC2	c175	palmitic acid	3643	INSR
Qinggan Huoxue Recipe	chaihu	HDC2	c175	palmitic acid	2194	FASN
Qinggan Huoxue Recipe	chaihu	HDC2	c175	palmitic acid	5028	P2RY1
Qinggan Huoxue Recipe	chaihu	HDC2	c175	palmitic acid	3667	IRS1
Qinggan Huoxue Recipe	chaihu	HDC2	c175	palmitic acid	10316	NMUR1
Qinggan Huoxue Recipe	chaihu	HDC2	c175	palmitic acid	2915	GRM5
Qinggan Huoxue Recipe	chaihu	HDC2	c175	palmitic acid	1128	CHRM1
Qinggan Huoxue Recipe	chaihu	HDC2	c175	palmitic acid	3576	CXCL8
Qinggan Huoxue Recipe	chaihu	HDC2	c175	palmitic acid	147	ADRA1B
Qinggan Huoxue Recipe	chaihu	HDC2	c175	palmitic acid	6383	SDC2
Qinggan Huoxue Recipe	chaihu	HDC2	c175	palmitic acid	1241	LTB4R
Qinggan Huoxue Recipe	chaihu	HDC2	c175	palmitic acid	54205	CYCS
Qinggan Huoxue Recipe	chaihu	HDC2	c175	palmitic acid	10886	NPFFR2
Qinggan Huoxue Recipe	chaihu	HDC2	c175	palmitic acid	5122	PCSK1
Qinggan Huoxue Recipe	chaihu	HDC2	c175	palmitic acid	948	CD36
Qinggan Huoxue Recipe	chaihu	HDC2	c175	palmitic acid	134	ADORA1
Qinggan Huoxue Recipe	chaihu	HDC2	c175	palmitic acid	9575	CLOCK
Qinggan Huoxue Recipe	chaihu	HDC2	c175	palmitic acid	211	ALAS1
Qinggan Huoxue Recipe	chaihu	HDC2	c175	palmitic acid	222545	GPRC6A
Qinggan Huoxue Recipe	chaihu	HDC2	c175	palmitic acid	4023	LPL
Qinggan Huoxue Recipe	chaihu	HDC2	c175	palmitic acid	5031	P2RY6
Qinggan Huoxue Recipe	chaihu	HDC2	c175	palmitic acid	7201	TRHR
Qinggan Huoxue Recipe	chaihu	HDC2	c175	palmitic acid	5029	P2RY2
Qinggan Huoxue Recipe	chaihu	HDC2	c175	palmitic acid	2829	XCR1
Qinggan Huoxue Recipe	chaihu	HDC2	c175	palmitic acid	8463	TEAD2
Qinggan Huoxue Recipe	chaihu	HDC2	c175	palmitic acid	1579	CYP4A11
Qinggan Huoxue Recipe	chaihu	HDC2	c175	palmitic acid	641371	ACOT1
Qinggan Huoxue Recipe	chaihu	HDC2	c175	palmitic acid	7351	UCP2
Qinggan Huoxue Recipe	chaihu	HDC2	c175	palmitic acid	156	GRK2
Qinggan Huoxue Recipe	chaihu	HDC2	c175	palmitic acid	5319	PLA2G1B
Qinggan Huoxue Recipe	chaihu	HDC2	c175	palmitic acid	133522	PPARGC1B
Qinggan Huoxue Recipe	chaihu	HDC2	c175	palmitic acid	55588	MED29
Qinggan Huoxue Recipe	chaihu	HDC2	c175	palmitic acid	1909	EDNRA
Qinggan Huoxue Recipe	chaihu	HDC2	c175	palmitic acid	8824	CES2
Qinggan Huoxue Recipe	chaihu	HDC2	c175	palmitic acid	7173	TPO
Qinggan Huoxue Recipe	chaihu	HDC2	c175	palmitic acid	2828	GPR4
Qinggan Huoxue Recipe	chaihu	HDC2	c175	palmitic acid	9370	ADIPOQ
Qinggan Huoxue Recipe	chaihu	HDC2	c175	palmitic acid	8648	NCOA1
Qinggan Huoxue Recipe	chaihu	HDC2	c175	palmitic acid	6863	TAC1
Qinggan Huoxue Recipe	chaihu	HDC2	c175	palmitic acid	2149	F2R
Qinggan Huoxue Recipe	chaihu	HDC2	c175	palmitic acid	3992	FADS1
Qinggan Huoxue Recipe	chaihu	HDC2	c175	palmitic acid	3157	HMGCS1
Qinggan Huoxue Recipe	chaihu	HDC2	c175	palmitic acid	2274	FHL2
Qinggan Huoxue Recipe	chaihu	HDC2	c175	palmitic acid	122970	ACOT4
Qinggan Huoxue Recipe	chaihu	HDC2	c175	palmitic acid	2837	UTS2R
Qinggan Huoxue Recipe	chaihu	HDC2	c175	palmitic acid	9282	MED14
Qinggan Huoxue Recipe	chaihu	HDC2	c175	palmitic acid	5021	OXTR
Qinggan Huoxue Recipe	chaihu	HDC2	c175	palmitic acid	1555	CYP2B6
Qinggan Huoxue Recipe	chaihu	HDC2	c175	palmitic acid	29841	GRHL1
Qinggan Huoxue Recipe	chaihu	HDC2	c175	palmitic acid	10025	MED16
Qinggan Huoxue Recipe	chaihu	HDC2	c175	palmitic acid	10498	CARM1
Qinggan Huoxue Recipe	chaihu	HDC2	c175	palmitic acid	81857	MED25
Qinggan Huoxue Recipe	chaihu	HDC2	c175	palmitic acid	4843	NOS2
Qinggan Huoxue Recipe	chaihu	HDC2	c175	palmitic acid	26230	TIAM2
Qinggan Huoxue Recipe	chaihu	HDC2	c175	palmitic acid	57121	LPAR5
Qinggan Huoxue Recipe	chaihu	HDC2	c175	palmitic acid	2865	FFAR3
Qinggan Huoxue Recipe	chaihu	HDC2	c175	palmitic acid	29933	GPR132
Qinggan Huoxue Recipe	chaihu	HDC2	c175	palmitic acid	6667	SP1
Qinggan Huoxue Recipe	chaihu	HDC2	c175	palmitic acid	596	BCL2
Qinggan Huoxue Recipe	chaihu	HDC2	c175	palmitic acid	151056	PLB1
Qinggan Huoxue Recipe	chaihu	HDC2	c175	palmitic acid	2520	GAST
Qinggan Huoxue Recipe	chaihu	HDC2	c175	palmitic acid	5367	PMCH
Qinggan Huoxue Recipe	chaihu	HDC2	c175	palmitic acid	4887	NPY2R
Qinggan Huoxue Recipe	chaihu	HDC2	c175	palmitic acid	10287	RGS19
Qinggan Huoxue Recipe	chaihu	HDC2	c175	palmitic acid	54331	GNG2
Qinggan Huoxue Recipe	chaihu	HDC2	c175	palmitic acid	887	CCKBR
Qinggan Huoxue Recipe	chaihu	HDC2	c175	palmitic acid	115557	ARHGEF25
Qinggan Huoxue Recipe	chaihu	HDC2	c175	palmitic acid	885	CCK
Qinggan Huoxue Recipe	chaihu	HDC2	c175	palmitic acid	135	ADORA2A
Qinggan Huoxue Recipe	chaihu	HDC2	c175	palmitic acid	468	ATF4
Qinggan Huoxue Recipe	chaihu	HDC2	c175	palmitic acid	1103	CHAT
Qinggan Huoxue Recipe	chaihu	HDC2	c175	palmitic acid	1908	EDN3
Qinggan Huoxue Recipe	chaihu	HDC2	c175	palmitic acid	9227	LRAT
Qinggan Huoxue Recipe	chaihu	HDC2	c175	palmitic acid	219541	MED19
Qinggan Huoxue Recipe	chaihu	HDC2	c175	palmitic acid	3363	HTR7
Qinggan Huoxue Recipe	chaihu	HDC2	c175	palmitic acid	3091	HIF1A
Qinggan Huoxue Recipe	chaihu	HDC2	c175	palmitic acid	23236	PLCB1
Qinggan Huoxue Recipe	chaihu	HDC2	c175	palmitic acid	4862	NPAS2
Qinggan Huoxue Recipe	chaihu	HDC2	c175	palmitic acid	7204	TRIO
Qinggan Huoxue Recipe	chaihu	HDC2	c175	palmitic acid	4889	NPY5R
Qinggan Huoxue Recipe	chaihu	HDC2	c175	palmitic acid	7060	THBS4
Qinggan Huoxue Recipe	chaihu	HDC2	c175	palmitic acid	2182	ACSL4
Qinggan Huoxue Recipe	chaihu	HDC2	c175	palmitic acid	2358	FPR2
Qinggan Huoxue Recipe	chaihu	HDC2	c175	palmitic acid	257313	UTS2B
Qinggan Huoxue Recipe	chaihu	HDC2	c175	palmitic acid	32	ACACB
Qinggan Huoxue Recipe	chaihu	HDC2	c175	palmitic acid	6837	MED22
Qinggan Huoxue Recipe	chaihu	HDC2	c175	palmitic acid	10161	LPAR6
Qinggan Huoxue Recipe	chaihu	HDC2	c175	palmitic acid	1499	CTNNB1
Qinggan Huoxue Recipe	chaihu	HDC2	c175	palmitic acid	9672	SDC3
Qinggan Huoxue Recipe	chaihu	HDC2	c175	palmitic acid	347148	QRFP
Qinggan Huoxue Recipe	chaihu	HDC2	c175	palmitic acid	4800	NFYA
Qinggan Huoxue Recipe	chaihu	HDC2	c175	palmitic acid	7005	TEAD3
Qinggan Huoxue Recipe	chaihu	HDC2	c175	palmitic acid	54600	UGT1A9
Qinggan Huoxue Recipe	chaihu	HDC2	c175	palmitic acid	6720	SREBF1
Qinggan Huoxue Recipe	chaihu	HDC2	c175	palmitic acid	51703	ACSL5
Qinggan Huoxue Recipe	chaihu	HDC2	c175	palmitic acid	6288	SAA1
Qinggan Huoxue Recipe	chaihu	HDC2	c175	palmitic acid	5733	PTGER3
Qinggan Huoxue Recipe	chaihu	HDC2	c175	palmitic acid	2695	GIP
Qinggan Huoxue Recipe	chaihu	HDC2	c175	palmitic acid	2181	ACSL3
Qinggan Huoxue Recipe	chaihu	HDC2	c175	palmitic acid	6714	SRC
Qinggan Huoxue Recipe	chaihu	HDC2	c175	palmitic acid	1902	LPAR1
Qinggan Huoxue Recipe	chaihu	HDC2	c175	palmitic acid	23054	NCOA6
Qinggan Huoxue Recipe	chaihu	HDC2	c175	palmitic acid	387129	NPSR1
Qinggan Huoxue Recipe	chaihu	HDC2	c175	palmitic acid	5599	MAPK8
Qinggan Huoxue Recipe	chaihu	HDC2	c175	palmitic acid	25942	SIN3A
Qinggan Huoxue Recipe	chaihu	HDC2	c175	palmitic acid	1066	CES1
Qinggan Huoxue Recipe	chaihu	HDC2	c175	palmitic acid	6241	RRM2
Qinggan Huoxue Recipe	chaihu	HDC2	c175	palmitic acid	25937	WWTR1
Qinggan Huoxue Recipe	chaihu	HDC2	c175	palmitic acid	6721	SREBF2
Qinggan Huoxue Recipe	chaihu	HDC2	c175	palmitic acid	2475	MTOR
Qinggan Huoxue Recipe	chaihu	HDC2	c175	palmitic acid	9374	PPT2
Qinggan Huoxue Recipe	chaihu	HDC2	c175	palmitic acid	5742	PTGS1
Qinggan Huoxue Recipe	chaihu	HDC2	c175	palmitic acid	4886	NPY1R
Qinggan Huoxue Recipe	chaihu	HDC2	c175	palmitic acid	183	AGT
Qinggan Huoxue Recipe	chaihu	HDC2	c175	palmitic acid	7058	THBS2
Qinggan Huoxue Recipe	chaihu	HDC2	c175	palmitic acid	50486	G0S2
Qinggan Huoxue Recipe	chaihu	HDC2	c175	palmitic acid	3814	KISS1
Qinggan Huoxue Recipe	chaihu	HDC2	c175	palmitic acid	64407	RGS18
Qinggan Huoxue Recipe	chaihu	HDC2	c175	palmitic acid	6375	XCL1
Qinggan Huoxue Recipe	chaihu	HDC2	c175	palmitic acid	6846	XCL2
Qinggan Huoxue Recipe	chaihu	HDC2	c175	palmitic acid	1490	CCN2
Qinggan Huoxue Recipe	chaihu	HDC2	c175	palmitic acid	336	APOA2
Qinggan Huoxue Recipe	chaihu	HDC2	c175	palmitic acid	9439	MED23
Qinggan Huoxue Recipe	chaihu	HDC2	c175	palmitic acid	913	CD1E
Qinggan Huoxue Recipe	chaihu	HDC2	c175	palmitic acid	912	CD1D
Qinggan Huoxue Recipe	chaihu	HDC2	c175	palmitic acid	7059	THBS3
Qinggan Huoxue Recipe	chaihu	HDC2	c175	palmitic acid	23097	CDK19
Qinggan Huoxue Recipe	chaihu	HDC2	c175	palmitic acid	3158	HMGCS2
Qinggan Huoxue Recipe	chaihu	HDC2	c175	palmitic acid	1268	CNR1
Qinggan Huoxue Recipe	chaihu	HDC2	c175	palmitic acid	4199	ME1
Qinggan Huoxue Recipe	chaihu	HDC2	c175	palmitic acid	6319	SCD
Qinggan Huoxue Recipe	chaihu	HDC2	c175	palmitic acid	4923	NTSR1
Qinggan Huoxue Recipe	chaihu	HDC2	c175	palmitic acid	23566	LPAR3
Qinggan Huoxue Recipe	chaihu	HDC2	c175	palmitic acid	5737	PTGFR
Qinggan Huoxue Recipe	chaihu	HDC2	c175	palmitic acid	2239	GPC4
Qinggan Huoxue Recipe	chaihu	HDC2	c175	palmitic acid	3062	HCRTR2
Qinggan Huoxue Recipe	chaihu	HDC2	c175	palmitic acid	1558	CYP2C8
Qinggan Huoxue Recipe	chaihu	HDC2	c175	palmitic acid	338557	FFAR4
Qinggan Huoxue Recipe	chaihu	HDC2	c175	palmitic acid	1376	CPT2
Qinggan Huoxue Recipe	chaihu	HDC2	c175	palmitic acid	5770	PTPN1
Qinggan Huoxue Recipe	chaihu	HDC2	c175	palmitic acid	5730	PTGDS
Qinggan Huoxue Recipe	chaihu	HDC2	c175	palmitic acid	27063	ANKRD1
Qinggan Huoxue Recipe	chaihu	HDC2	c175	palmitic acid	5728	PTEN
Qinggan Huoxue Recipe	chaihu	HDC2	c175	palmitic acid	8202	NCOA3
Qinggan Huoxue Recipe	chaihu	HDC2	c175	palmitic acid	94233	OPN4
Qinggan Huoxue Recipe	chaihu	HDC2	c175	palmitic acid	1907	EDN2
Qinggan Huoxue Recipe	chaihu	HDC2	c175	palmitic acid	6385	SDC4
Qinggan Huoxue Recipe	chaihu	HDC2	c175	palmitic acid	27095	TRAPPC3
Qinggan Huoxue Recipe	chaihu	HDC2	c175	palmitic acid	10800	CYSLTR1
Qinggan Huoxue Recipe	chaihu	HDC2	c175	palmitic acid	6865	TACR2
Qinggan Huoxue Recipe	chaihu	HDC2	c175	palmitic acid	3061	HCRTR1
Qinggan Huoxue Recipe	chaihu	HDC2	c175	palmitic acid	2170	FABP3
Qinggan Huoxue Recipe	chaihu	HDC2	c175	palmitic acid	54797	MED18
Qinggan Huoxue Recipe	chaihu	HDC2	c175	palmitic acid	7099	TLR4
Qinggan Huoxue Recipe	chaihu	HDC2	c175	palmitic acid	9968	MED12
Qinggan Huoxue Recipe	chaihu	HDC2	c175	palmitic acid	100996758	NPY4R2
Qinggan Huoxue Recipe	chaihu	HDC2	c175	palmitic acid	1269	CNR2
Qinggan Huoxue Recipe	chaihu	HDC2	c175	palmitic acid	3339	HSPG2
Qinggan Huoxue Recipe	chaihu	HDC2	c175	palmitic acid	19	ABCA1
Qinggan Huoxue Recipe	chaihu	HDC2	c175	palmitic acid	64600	PLA2G2F
Qinggan Huoxue Recipe	chaihu	HDC2	c175	palmitic acid	26279	PLA2G2D
Qinggan Huoxue Recipe	chaihu	HDC2	c175	palmitic acid	5322	PLA2G5
Qinggan Huoxue Recipe	chaihu	HDC2	c175	palmitic acid	5320	PLA2G2A
Qinggan Huoxue Recipe	chaihu	HDC2	c175	palmitic acid	30814	PLA2G2E
Qinggan Huoxue Recipe	chaihu	HDC2	c175	palmitic acid	9630	GNA14
Qinggan Huoxue Recipe	chaihu	HDC2	c175	palmitic acid	129521	NMS
Qinggan Huoxue Recipe	chaihu	HDC2	c175	palmitic acid	10082	GPC6
Qinggan Huoxue Recipe	chaihu	HDC2	c175	palmitic acid	2262	GPC5
Qinggan Huoxue Recipe	chaihu	HDC2	c175	palmitic acid	1910	EDNRB
Qinggan Huoxue Recipe	chaihu	HDC2	c175	palmitic acid	11332	ACOT7
Qinggan Huoxue Recipe	chaihu	HDC2	c175	palmitic acid	55301	OLAH
Qinggan Huoxue Recipe	chaihu	HDC2	c175	palmitic acid	3356	HTR2A
Qinggan Huoxue Recipe	chaihu	HDC2	c175	palmitic acid	375790	AGRN
Qinggan Huoxue Recipe	chaihu	HDC2	c175	palmitic acid	1906	EDN1
Qinggan Huoxue Recipe	chaihu	HDC2	c175	palmitic acid	146	ADRA1D
Qinggan Huoxue Recipe	chaihu	HDC2	c175	palmitic acid	1543	CYP1A1
Qinggan Huoxue Recipe	chaihu	HDC2	c175	palmitic acid	5160	PDHA1
Qinggan Huoxue Recipe	chaihu	HDC2	c175	palmitic acid	2925	GRPR
Qinggan Huoxue Recipe	chaihu	HDC2	c175	palmitic acid	551	AVP
Qinggan Huoxue Recipe	chaihu	HDC2	c175	palmitic acid	148	ADRA1A
Qinggan Huoxue Recipe	chaihu	HDC2	c175	palmitic acid	1024	CDK8
Qinggan Huoxue Recipe	chaihu	HDC2	c175	palmitic acid	1133	CHRM5
Qinggan Huoxue Recipe	chaihu	HDC2	c175	palmitic acid	406	ARNTL
Qinggan Huoxue Recipe	chaihu	HDC2	c175	palmitic acid	2869	GRK5
Qinggan Huoxue Recipe	chaihu	HDC2	c175	palmitic acid	9862	MED24
Qinggan Huoxue Recipe	chaihu	HDC2	c175	palmitic acid	2719	GPC3
Qinggan Huoxue Recipe	chaihu	HDC2	c175	palmitic acid	84109	QRFPR
Qinggan Huoxue Recipe	chaihu	HDC2	c175	palmitic acid	4828	NMB
Qinggan Huoxue Recipe	chaihu	HDC2	c175	palmitic acid	3269	HRH1
Qinggan Huoxue Recipe	chaihu	HDC2	c175	palmitic acid	9969	MED13
Qinggan Huoxue Recipe	chaihu	HDC2	c175	palmitic acid	594857	NPS
Qinggan Huoxue Recipe	chaihu	HDC2	c175	palmitic acid	2642	GCGR
Qinggan Huoxue Recipe	chaihu	HDC2	c175	palmitic acid	9612	NCOR2
Qinggan Huoxue Recipe	chaihu	HDC2	c175	palmitic acid	5970	RELA
Qinggan Huoxue Recipe	chaihu	HDC2	c175	palmitic acid	9170	LPAR2
Qinggan Huoxue Recipe	chaihu	HDC2	c175	palmitic acid	152	ADRA2C
Qinggan Huoxue Recipe	chaihu	HDC2	c175	palmitic acid	4647	MYO7A
Qinggan Huoxue Recipe	chaihu	HDC2	c175	palmitic acid	7852	CXCR4
Qinggan Huoxue Recipe	chaihu	HDC2	c175	palmitic acid	2641	GCG
Qinggan Huoxue Recipe	chaihu	HDC2	c175	palmitic acid	1385	CREB1
Qinggan Huoxue Recipe	chaihu	HDC2	c175	palmitic acid	4295	MLN
Qinggan Huoxue Recipe	chaihu	HDC2	c175	palmitic acid	5601	MAPK9
Qinggan Huoxue Recipe	chaihu	HDC2	c175	palmitic acid	6915	TBXA2R
Qinggan Huoxue Recipe	chaihu	HDC2	c175	palmitic acid	8399	PLA2G10
Qinggan Huoxue Recipe	chaihu	HDC2	c175	palmitic acid	4988	OPRM1
Qinggan Huoxue Recipe	chaihu	HDC2	c175	palmitic acid	5538	PPT1
Qinggan Huoxue Recipe	chaihu	HDC2	c175	palmitic acid	4802	NFYC
Qinggan Huoxue Recipe	chaihu	HDC2	c175	palmitic acid	7124	TNF
Qinggan Huoxue Recipe	chaihu	HDC2	c175	palmitic acid	10499	NCOA2
Qinggan Huoxue Recipe	chaihu	HDC2	c175	palmitic acid	79718	TBL1XR1
Qinggan Huoxue Recipe	chaihu	HDC2	c175	palmitic acid	34	ACADM
Qinggan Huoxue Recipe	chaihu	HDC2	c175	palmitic acid	85441	HELZ2
Qinggan Huoxue Recipe	chaihu	HDC2	c175	palmitic acid	6256	RXRA
Qinggan Huoxue Recipe	chaihu	HDC2	c175	palmitic acid	5447	POR
Qinggan Huoxue Recipe	chaihu	HDC2	c175	palmitic acid	892	CCNC
Qinggan Huoxue Recipe	chaihu	HDC2	c175	palmitic acid	56413	LTB4R2
Qinggan Huoxue Recipe	chaihu	HDC2	c175	palmitic acid	8111	GPR68
Qinggan Huoxue Recipe	chaihu	HDC2	c175	palmitic acid	7296	TXNRD1
Qinggan Huoxue Recipe	chaihu	HDC2	c175	palmitic acid	567	B2M
Qinggan Huoxue Recipe	chaihu	HDC2	c175	palmitic acid	3949	LDLR
Qinggan Huoxue Recipe	chaihu	HDC2	c175	palmitic acid	80205	CHD9
Qinggan Huoxue Recipe	chaihu	HDC2	c175	palmitic acid	7124	TNF
Qinggan Huoxue Recipe	chaihu	HDC2	c175	palmitic acid	3586	IL10
Qinggan Huoxue Recipe	chaihu	HDC2	c175	palmitic acid	5728	PTEN
Qinggan Huoxue Recipe	chaihu	HDC2	c175	palmitic acid	1277	COL1A1
Qinggan Huoxue Recipe	chaihu	HDC2	c175	palmitic acid	596	BCL2
Qinggan Huoxue Recipe	chaihu	HDC2	c175	palmitic acid	10911	UTS2
Qinggan Huoxue Recipe	chaihu	HDC2	c175	palmitic acid	2767	GNA11
Qinggan Huoxue Recipe	chaihu	HDC2	c175	palmitic acid	27334	P2RY10
Qinggan Huoxue Recipe	chaihu	HDC2	c175	palmitic acid	1815	DRD4
Qinggan Huoxue Recipe	chaihu	HDC2	c175	palmitic acid	23411	SIRT1
Qinggan Huoxue Recipe	chaihu	HDC2	c175	palmitic acid	5594	MAPK1
Qinggan Huoxue Recipe	chaihu	HDC2	c175	palmitic acid	623	BDKRB1
Qinggan Huoxue Recipe	chaihu	HDC2	c175	palmitic acid	57761	TRIB3
Qinggan Huoxue Recipe	chaihu	HDC2	c175	palmitic acid	128674	PROKR2
Qinggan Huoxue Recipe	chaihu	HDC2	c175	palmitic acid	5020	OXT
Qinggan Huoxue Recipe	chaihu	HDC2	c175	palmitic acid	6907	TBL1X
Qinggan Huoxue Recipe	chaihu	HDC2	c175	palmitic acid	2862	MLNR
Qinggan Huoxue Recipe	chaihu	HDC2	c175	palmitic acid	79152	FA2H
Qinggan Huoxue Recipe	chaihu	HDC2	c175	palmitic acid	2222	FDFT1
Qinggan Huoxue Recipe	chaihu	HDC2	c175	palmitic acid	6822	SULT2A1
Qinggan Huoxue Recipe	chaihu	HDC2	c175	palmitic acid	1311	COMP
Qinggan Huoxue Recipe	chaihu	HDC2	c175	palmitic acid	4899	NRF1
Qinggan Huoxue Recipe	chaihu	HDC2	c175	palmitic acid	4353	MPO
Qinggan Huoxue Recipe	chaihu	HDC2	c175	palmitic acid	6198	RPS6KB1
Qinggan Huoxue Recipe	chaihu	HDC2	c175	palmitic acid	51003	MED31
Qinggan Huoxue Recipe	chaihu	HDC2	c175	palmitic acid	6347	CCL2
Qinggan Huoxue Recipe	chaihu	HDC2	c175	palmitic acid	2798	GNRHR
Qinggan Huoxue Recipe	chaihu	HDC2	c175	palmitic acid	116519	APOA5
Qinggan Huoxue Recipe	chaihu	HDC2	c175	palmitic acid	345	APOC3
Qinggan Huoxue Recipe	chaihu	HDC2	c175	palmitic acid	1432	MAPK14
Qinggan Huoxue Recipe	chaihu	HDC2	c175	palmitic acid	5948	RBP2
Qinggan Huoxue Recipe	chaihu	HDC2	c175	palmitic acid	5947	RBP1
Qinggan Huoxue Recipe	chaihu	HDC2	c175	palmitic acid	338	APOB
Qinggan Huoxue Recipe	chaihu	HDC2	c175	palmitic acid	84634	KISS1R
Qinggan Huoxue Recipe	chaihu	HDC2	c175	palmitic acid	5997	RGS2
Qinggan Huoxue Recipe	chaihu	HDC2	c175	palmitic acid	335	APOA1
Qinggan Huoxue Recipe	chaihu	HDC2	c175	palmitic acid	4801	NFYB
Qinggan Huoxue Recipe	chaihu	HDC2	c175	palmitic acid	8997	KALRN
Qinggan Huoxue Recipe	chaihu	HDC2	c175	palmitic acid	847	CAT
Qinggan Huoxue Recipe	chaihu	HDC2	c175	palmitic acid	2693	GHSR
Qinggan Huoxue Recipe	chaihu	HDC2	c175	palmitic acid	4035	LRP1
Qinggan Huoxue Recipe	chaihu	HDC2	c175	palmitic acid	2797	GNRH2
Qinggan Huoxue Recipe	chaihu	HDC2	c175	palmitic acid	2867	FFAR2
Qinggan Huoxue Recipe	chaihu	HDC2	c175	palmitic acid	2864	FFAR1
Qinggan Huoxue Recipe	chaihu	HDC2	c175	palmitic acid	9002	F2RL3
Qinggan Huoxue Recipe	chaihu	HDC2	c175	palmitic acid	2847	MCHR1
Qinggan Huoxue Recipe	chaihu	HDC2	c175	palmitic acid	3630	INS
Qinggan Huoxue Recipe	chaihu	HDC2	c175	palmitic acid	9440	MED17
Qinggan Huoxue Recipe	chaihu	HDC2	c175	palmitic acid	348	APOE
Qinggan Huoxue Recipe	chaihu	HDC2	c175	palmitic acid	376497	SLC27A1
Qinggan Huoxue Recipe	chaihu	HDC2	c175	palmitic acid	47	ACLY
Qinggan Huoxue Recipe	chaihu	HDC2	c175	palmitic acid	6382	SDC1
Qinggan Huoxue Recipe	chaihu	HDC2	c175	palmitic acid	56923	NMUR2
Qinggan Huoxue Recipe	chaihu	HDC2	c175	palmitic acid	1131	CHRM3
Qinggan Huoxue Recipe	chaihu	HDC2	c175	palmitic acid	84246	MED10
Qinggan Huoxue Recipe	chaihu	HDC2	c175	palmitic acid	4922	NTS
Qinggan Huoxue Recipe	chaihu	HDC2	c175	palmitic acid	5375	PMP2
Qinggan Huoxue Recipe	chaihu	HDC2	c175	palmitic acid	2167	FABP4
Qinggan Huoxue Recipe	chaihu	HDC2	c175	palmitic acid	10001	MED6
Qinggan Huoxue Recipe	chaihu	HDC2	c175	palmitic acid	2922	GRP
Qinggan Huoxue Recipe	chaihu	HDC2	c175	palmitic acid	301	ANXA1
Qinggan Huoxue Recipe	chaihu	HDC2	c175	palmitic acid	4829	NMBR
Qinggan Huoxue Recipe	chaihu	HDC2	c175	palmitic acid	3357	HTR2B
Qinggan Huoxue Recipe	chaihu	HDC2	c175	palmitic acid	29079	MED4
Qinggan Huoxue Recipe	chaihu	HDC2	c175	palmitic acid	3569	IL6
Qinggan Huoxue Recipe	chaihu	HDC2	c175	palmitic acid	23205	ACSBG1
Qinggan Huoxue Recipe	chaihu	HDC2	c175	palmitic acid	570	BAAT
Qinggan Huoxue Recipe	chaihu	HDC2	c175	palmitic acid	7097	TLR2
Qinggan Huoxue Recipe	chaihu	HDC2	c175	palmitic acid	96764	TGS1
Qinggan Huoxue Recipe	chaihu	HDC2	c175	palmitic acid	7057	THBS1
Qinggan Huoxue Recipe	chaihu	HDC2	c175	palmitic acid	5330	PLCB2
Qinggan Huoxue Recipe	chaihu	HDC2	c175	palmitic acid	6095	RORA
Qinggan Huoxue Recipe	chaihu	HDC2	c175	palmitic acid	949	SCARB1
Qinggan Huoxue Recipe	chaihu	HDC2	c175	palmitic acid	6604	SMARCD3
Qinggan Huoxue Recipe	chaihu	HDC2	c175	palmitic acid	4025	LPO
Qinggan Huoxue Recipe	chaihu	HDC2	c175	palmitic acid	6121	RPE65
Qinggan Huoxue Recipe	chaihu	HDC2	c175	palmitic acid	1387	CREBBP
Qinggan Huoxue Recipe	chaihu	HDC2	c175	palmitic acid	5465	PPARA
Qinggan Huoxue Recipe	chaihu	HDC2	c175	palmitic acid	2769	GNA15
Qinggan Huoxue Recipe	chaihu	HDC2	c175	palmitic acid	5595	MAPK3
Qinggan Huoxue Recipe	chaihu	HDC2	c175	palmitic acid	51586	MED15
Qinggan Huoxue Recipe	chaihu	HDC2	c175	palmitic acid	2033	EP300
Qinggan Huoxue Recipe	chaihu	HDC2	c175	palmitic acid	50507	NOX4
Qinggan Huoxue Recipe	chaihu	HDC2	c175	palmitic acid	3553	IL1B
Qinggan Huoxue Recipe	chaihu	HDC2	c175	palmitic acid	9441	MED26
Qinggan Huoxue Recipe	chaihu	HDC2	c175	palmitic acid	4036	LRP2
Qinggan Huoxue Recipe	chaihu	HDC2	c175	palmitic acid	5290	PIK3CA
Qinggan Huoxue Recipe	chaihu	HDC2	c175	palmitic acid	2817	GPC1
Qinggan Huoxue Recipe	chaihu	HDC2	c175	palmitic acid	10874	NMU
Qinggan Huoxue Recipe	chaihu	HDC2	c175	palmitic acid	4552	MTRR
Qinggan Huoxue Recipe	chaihu	HDC2	c175	palmitic acid	10891	PPARGC1A
Qinggan Huoxue Recipe	chaihu	HDC2	c175	palmitic acid	950	SCARB2
Qinggan Huoxue Recipe	chaihu	HDC2	c175	palmitic acid	3827	KNG1
Qinggan Huoxue Recipe	chaihu	HDC2	c175	palmitic acid	9477	MED20
Qinggan Huoxue Recipe	chaihu	HDC2	c175	palmitic acid	4986	OPRK1
Qinggan Huoxue Recipe	chaihu	HDC2	c175	palmitic acid	1374	CPT1A
Qinggan Huoxue Recipe	chaihu	HDC2	c175	palmitic acid	5244	ABCB4
Qinggan Huoxue Recipe	chaihu	HDC2	c175	palmitic acid	11010	GLIPR1
Qinggan Huoxue Recipe	chaihu	HDC2	c175	palmitic acid	8620	NPFF
Qinggan Huoxue Recipe	chaihu	HDC2	c175	palmitic acid	8477	GPR65
Qinggan Huoxue Recipe	chaihu	HDC2	c175	palmitic acid	11001	SLC27A2
Qinggan Huoxue Recipe	chaihu	HDC2	c175	palmitic acid	3480	IGF1R
Qinggan Huoxue Recipe	chaihu	HDC2	c175	palmitic acid	55090	MED9
Qinggan Huoxue Recipe	chaihu	HDC2	c175	palmitic acid	9611	NCOR1
Qinggan Huoxue Recipe	chaihu	HDC2	c175	palmitic acid	7157	TP53
Qinggan Huoxue Recipe	chaihu	HDC2	c175	palmitic acid	207	AKT1
Qinggan Huoxue Recipe	chaihu	HDC2	c175	palmitic acid	84432	PROK1
Qinggan Huoxue Recipe	chaihu	HDC2	c175	palmitic acid	5972	REN
Qinggan Huoxue Recipe	chaihu	HDC2	c175	palmitic acid	2840	GPR17
Qinggan Huoxue Recipe	chaihu	HDC2	c175	palmitic acid	185	AGTR1
Qinggan Huoxue Recipe	chaihu	HDC2	c175	palmitic acid	2169	FABP2
Qinggan Huoxue Recipe	chaihu	HDC2	c175	palmitic acid	3358	HTR2C
Qinggan Huoxue Recipe	chaihu	HDC2	c175	palmitic acid	2796	GNRH1
Qinggan Huoxue Recipe	chaihu	HDC2	c175	palmitic acid	8795	TNFRSF10B
Qinggan Huoxue Recipe	chaihu	HDC2	c175	palmitic acid	123	PLIN2
Qinggan Huoxue Recipe	chaihu	HDC2	c175	palmitic acid	5047	PAEP
Qinggan Huoxue Recipe	chaihu	HDC2	c175	palmitic acid	64106	NPFFR1
Qinggan Huoxue Recipe	chaihu	HDC2	c175	palmitic acid	5331	PLCB3
Qinggan Huoxue Recipe	chaihu	HDC2	c175	palmitic acid	150	ADRA2A
Qinggan Huoxue Recipe	chaihu	HDC2	c175	palmitic acid	2180	ACSL1
Qinggan Huoxue Recipe	chaihu	HDC2	c175	palmitic acid	84539	MCHR2
Qinggan Huoxue Recipe	chaihu	HDC2	c175	palmitic acid	23389	MED13L
Qinggan Huoxue Recipe	chaihu	HDC2	c175	palmitic acid	57105	CYSLTR2
Qinggan Huoxue Recipe	chaihu	HDC2	c175	palmitic acid	10413	YAP1
Qinggan Huoxue Recipe	chaihu	HDC2	c175	palmitic acid	2911	GRM1
Qinggan Huoxue Recipe	chaihu	HDC2	c175	palmitic acid	9412	MED21
Qinggan Huoxue Recipe	chaihu	HDC2	c175	palmitic acid	351	APP
Qinggan Huoxue Recipe	chaihu	HDC2	c175	palmitic acid	2776	GNAQ
Qinggan Huoxue Recipe	chaihu	HDC2	c175	palmitic acid	5468	PPARG
Qinggan Huoxue Recipe	chaihu	HDC2	c175	palmitic acid	3156	HMGCR
Qinggan Huoxue Recipe	chaihu	HDC2	c175	palmitic acid	112950	MED8
Qinggan Huoxue Recipe	chaihu	HDC2	c175	palmitic acid	9442	MED27
Qinggan Huoxue Recipe	chaihu	HDC2	c175	palmitic acid	221914	GPC2
Qinggan Huoxue Recipe	chaihu	HDC2	c175	palmitic acid	5731	PTGER1
Qinggan Huoxue Recipe	chaihu	HDC2	c175	palmitic acid	3060	HCRT
Qinggan Huoxue Recipe	chaihu	HDC2	c175	palmitic acid	400569	MED11
Qinggan Huoxue Recipe	chaihu	HDC2	c175	palmitic acid	886	CCKAR
Qinggan Huoxue Recipe	chaihu	HDC2	c175	palmitic acid	60675	PROK2
Qinggan Huoxue Recipe	chaihu	HDC2	c175	palmitic acid	2168	FABP1
Qinggan Huoxue Recipe	chaihu	HDC2	c175	palmitic acid	213	ALB
Qinggan Huoxue Recipe	chaihu	HDC2	c175	palmitic acid	2151	F2RL2
Qinggan Huoxue Recipe	chaihu	HDC2	c175	palmitic acid	2150	F2RL1
Qinggan Huoxue Recipe	chaihu	HDC2	c175	palmitic acid	27242	TNFRSF21
Qinggan Huoxue Recipe	chaihu	HDC2	c175	palmitic acid	23305	ACSL6
Qinggan Huoxue Recipe	chaihu	HDC2	c175	palmitic acid	2171	FABP5
Qinggan Huoxue Recipe	chaihu	HDC2	c175	palmitic acid	90390	MED30
Qinggan Huoxue Recipe	chaihu	HDC2	c175	palmitic acid	4846	NOS3
Qinggan Huoxue Recipe	chaihu	HDC2	c175	palmitic acid	552	AVPR1A
Qinggan Huoxue Recipe	chaihu	HDC2	c175	palmitic acid	8800	PEX11A
Qinggan Huoxue Recipe	chaihu	HDC2	c175	palmitic acid	6866	TAC3
Qinggan Huoxue Recipe	chaihu	HDC2	c175	palmitic acid	5469	MED1
Qinggan Huoxue Recipe	chaihu	HDC2	c175	palmitic acid	51129	ANGPTL4
Qinggan Huoxue Recipe	chaihu	HDC2	c175	palmitic acid	1581	CYP7A1
Qinggan Huoxue Recipe	chaihu	HDC2	c175	palmitic acid	3479	IGF1
Qinggan Huoxue Recipe	chaihu	HDC2	c175	palmitic acid	8841	HDAC3
Qinggan Huoxue Recipe	chaihu	HDC2	c175	palmitic acid	23179	RGL1
Qinggan Huoxue Recipe	chaihu	HDC2	c175	palmitic acid	6870	TACR3
Qinggan Huoxue Recipe	chaihu	HDC2	c175	palmitic acid	7200	TRH
Qinggan Huoxue Recipe	chaihu	HDC2	c175	palmitic acid	6869	TACR1
Qinggan Huoxue Recipe	chaihu	HDC2	c175	palmitic acid	7804	LRP8
Qinggan Huoxue Recipe	chaihu	HDC2	c175	palmitic acid	23620	NTSR2
Qinggan Huoxue Recipe	chaihu	HDC2	c175	palmitic acid	10887	PROKR1
Qinggan Huoxue Recipe	chaihu	HDC2	c175	palmitic acid	3643	INSR
Qinggan Huoxue Recipe	chaihu	HDC2	c175	palmitic acid	2194	FASN
Qinggan Huoxue Recipe	chaihu	HDC2	c175	palmitic acid	5028	P2RY1
Qinggan Huoxue Recipe	chaihu	HDC2	c175	palmitic acid	3667	IRS1
Qinggan Huoxue Recipe	chaihu	HDC2	c175	palmitic acid	10316	NMUR1
Qinggan Huoxue Recipe	chaihu	HDC2	c175	palmitic acid	2915	GRM5
Qinggan Huoxue Recipe	chaihu	HDC2	c175	palmitic acid	1128	CHRM1
Qinggan Huoxue Recipe	chaihu	HDC2	c175	palmitic acid	3576	CXCL8
Qinggan Huoxue Recipe	chaihu	HDC2	c175	palmitic acid	147	ADRA1B
Qinggan Huoxue Recipe	chaihu	HDC2	c175	palmitic acid	6383	SDC2
Qinggan Huoxue Recipe	chaihu	HDC2	c175	palmitic acid	1241	LTB4R
Qinggan Huoxue Recipe	chaihu	HDC2	c175	palmitic acid	54205	CYCS
Qinggan Huoxue Recipe	chaihu	HDC2	c175	palmitic acid	10886	NPFFR2
Qinggan Huoxue Recipe	chaihu	HDC2	c175	palmitic acid	5122	PCSK1
Qinggan Huoxue Recipe	chaihu	HDC2	c175	palmitic acid	948	CD36
Qinggan Huoxue Recipe	chaihu	HDC2	c175	palmitic acid	134	ADORA1
Qinggan Huoxue Recipe	chaihu	HDC2	c175	palmitic acid	9575	CLOCK
Qinggan Huoxue Recipe	chaihu	HDC2	c175	palmitic acid	211	ALAS1
Qinggan Huoxue Recipe	chaihu	HDC2	c175	palmitic acid	222545	GPRC6A
Qinggan Huoxue Recipe	chaihu	HDC2	c175	palmitic acid	4023	LPL
Qinggan Huoxue Recipe	chaihu	HDC2	c175	palmitic acid	5031	P2RY6
Qinggan Huoxue Recipe	chaihu	HDC2	c175	palmitic acid	7201	TRHR
Qinggan Huoxue Recipe	chaihu	HDC2	c175	palmitic acid	5029	P2RY2
Qinggan Huoxue Recipe	chaihu	HDC2	c175	palmitic acid	2829	XCR1
Qinggan Huoxue Recipe	chaihu	HDC2	c175	palmitic acid	8463	TEAD2
Qinggan Huoxue Recipe	chaihu	HDC2	c175	palmitic acid	1579	CYP4A11
Qinggan Huoxue Recipe	chaihu	HDC2	c175	palmitic acid	641371	ACOT1
Qinggan Huoxue Recipe	chaihu	HDC2	c175	palmitic acid	7351	UCP2
Qinggan Huoxue Recipe	chaihu	HDC2	c175	palmitic acid	156	GRK2
Qinggan Huoxue Recipe	chaihu	HDC2	c175	palmitic acid	5319	PLA2G1B
Qinggan Huoxue Recipe	chaihu	HDC2	c175	palmitic acid	133522	PPARGC1B
Qinggan Huoxue Recipe	chaihu	HDC2	c175	palmitic acid	55588	MED29
Qinggan Huoxue Recipe	chaihu	HDC2	c175	palmitic acid	1909	EDNRA
Qinggan Huoxue Recipe	chaihu	HDC2	c175	palmitic acid	8824	CES2
Qinggan Huoxue Recipe	chaihu	HDC2	c175	palmitic acid	7173	TPO
Qinggan Huoxue Recipe	chaihu	HDC2	c175	palmitic acid	2828	GPR4
Qinggan Huoxue Recipe	chaihu	HDC2	c175	palmitic acid	9370	ADIPOQ
Qinggan Huoxue Recipe	chaihu	HDC2	c175	palmitic acid	8648	NCOA1
Qinggan Huoxue Recipe	chaihu	HDC2	c175	palmitic acid	6863	TAC1
Qinggan Huoxue Recipe	chaihu	HDC2	c175	palmitic acid	2149	F2R
Qinggan Huoxue Recipe	chaihu	HDC2	c175	palmitic acid	3992	FADS1
Qinggan Huoxue Recipe	chaihu	HDC2	c175	palmitic acid	3157	HMGCS1
Qinggan Huoxue Recipe	chaihu	HDC2	c175	palmitic acid	2274	FHL2
Qinggan Huoxue Recipe	chaihu	HDC2	c175	palmitic acid	122970	ACOT4
Qinggan Huoxue Recipe	chaihu	HDC2	c175	palmitic acid	2837	UTS2R
Qinggan Huoxue Recipe	chaihu	HDC2	c175	palmitic acid	9282	MED14
Qinggan Huoxue Recipe	chaihu	HDC2	c175	palmitic acid	5021	OXTR
Qinggan Huoxue Recipe	chaihu	HDC2	c175	palmitic acid	1555	CYP2B6
Qinggan Huoxue Recipe	chaihu	HDC2	c175	palmitic acid	29841	GRHL1
Qinggan Huoxue Recipe	chaihu	HDC2	c175	palmitic acid	10025	MED16
Qinggan Huoxue Recipe	chaihu	HDC2	c175	palmitic acid	10498	CARM1
Qinggan Huoxue Recipe	chaihu	HDC2	c175	palmitic acid	81857	MED25
Qinggan Huoxue Recipe	chaihu	HDC2	c175	palmitic acid	4843	NOS2
Qinggan Huoxue Recipe	chaihu	HDC2	c175	palmitic acid	26230	TIAM2
Qinggan Huoxue Recipe	chaihu	HDC2	c175	palmitic acid	57121	LPAR5
Qinggan Huoxue Recipe	chaihu	HDC2	c175	palmitic acid	2865	FFAR3
Qinggan Huoxue Recipe	chaihu	HDC2	c175	palmitic acid	29933	GPR132
Qinggan Huoxue Recipe	chaihu	HDC2	c175	palmitic acid	6667	SP1
Qinggan Huoxue Recipe	chaihu	HDC2	c175	palmitic acid	151056	PLB1
Qinggan Huoxue Recipe	chaihu	HDC2	c175	palmitic acid	2520	GAST
Qinggan Huoxue Recipe	chaihu	HDC2	c175	palmitic acid	5367	PMCH
Qinggan Huoxue Recipe	chaihu	HDC2	c175	palmitic acid	4887	NPY2R
Qinggan Huoxue Recipe	chaihu	HDC2	c175	palmitic acid	10287	RGS19
Qinggan Huoxue Recipe	chaihu	HDC2	c175	palmitic acid	54331	GNG2
Qinggan Huoxue Recipe	chaihu	HDC2	c175	palmitic acid	887	CCKBR
Qinggan Huoxue Recipe	chaihu	HDC2	c175	palmitic acid	115557	ARHGEF25
Qinggan Huoxue Recipe	chaihu	HDC2	c175	palmitic acid	885	CCK
Qinggan Huoxue Recipe	chaihu	HDC2	c175	palmitic acid	135	ADORA2A
Qinggan Huoxue Recipe	chaihu	HDC2	c175	palmitic acid	468	ATF4
Qinggan Huoxue Recipe	chaihu	HDC2	c175	palmitic acid	1103	CHAT
Qinggan Huoxue Recipe	chaihu	HDC2	c175	palmitic acid	1908	EDN3
Qinggan Huoxue Recipe	chaihu	HDC2	c175	palmitic acid	9227	LRAT
Qinggan Huoxue Recipe	chaihu	HDC2	c175	palmitic acid	219541	MED19
Qinggan Huoxue Recipe	chaihu	HDC2	c175	palmitic acid	3363	HTR7
Qinggan Huoxue Recipe	chaihu	HDC2	c175	palmitic acid	3091	HIF1A
Qinggan Huoxue Recipe	chaihu	HDC2	c175	palmitic acid	23236	PLCB1
Qinggan Huoxue Recipe	chaihu	HDC2	c175	palmitic acid	4862	NPAS2
Qinggan Huoxue Recipe	chaihu	HDC2	c175	palmitic acid	7204	TRIO
Qinggan Huoxue Recipe	chaihu	HDC2	c175	palmitic acid	4889	NPY5R
Qinggan Huoxue Recipe	chaihu	HDC2	c175	palmitic acid	7060	THBS4
Qinggan Huoxue Recipe	chaihu	HDC2	c175	palmitic acid	2182	ACSL4
Qinggan Huoxue Recipe	chaihu	HDC2	c175	palmitic acid	2358	FPR2
Qinggan Huoxue Recipe	chaihu	HDC2	c175	palmitic acid	257313	UTS2B
Qinggan Huoxue Recipe	chaihu	HDC2	c175	palmitic acid	32	ACACB
Qinggan Huoxue Recipe	chaihu	HDC2	c175	palmitic acid	6837	MED22
Qinggan Huoxue Recipe	chaihu	HDC2	c175	palmitic acid	10161	LPAR6
Qinggan Huoxue Recipe	chaihu	HDC2	c175	palmitic acid	1499	CTNNB1
Qinggan Huoxue Recipe	chaihu	HDC2	c175	palmitic acid	9672	SDC3
Qinggan Huoxue Recipe	chaihu	HDC2	c175	palmitic acid	347148	QRFP
Qinggan Huoxue Recipe	chaihu	HDC2	c175	palmitic acid	4800	NFYA
Qinggan Huoxue Recipe	chaihu	HDC2	c175	palmitic acid	7005	TEAD3
Qinggan Huoxue Recipe	chaihu	HDC2	c175	palmitic acid	54600	UGT1A9
Qinggan Huoxue Recipe	chaihu	HDC2	c175	palmitic acid	6720	SREBF1
Qinggan Huoxue Recipe	chaihu	HDC2	c175	palmitic acid	51703	ACSL5
Qinggan Huoxue Recipe	chaihu	HDC2	c175	palmitic acid	6288	SAA1
Qinggan Huoxue Recipe	chaihu	HDC2	c175	palmitic acid	5733	PTGER3
Qinggan Huoxue Recipe	chaihu	HDC2	c175	palmitic acid	2695	GIP
Qinggan Huoxue Recipe	chaihu	HDC2	c175	palmitic acid	2181	ACSL3
Qinggan Huoxue Recipe	chaihu	HDC2	c175	palmitic acid	6714	SRC
Qinggan Huoxue Recipe	chaihu	HDC2	c175	palmitic acid	1902	LPAR1
Qinggan Huoxue Recipe	chaihu	HDC2	c175	palmitic acid	23054	NCOA6
Qinggan Huoxue Recipe	chaihu	HDC2	c175	palmitic acid	387129	NPSR1
Qinggan Huoxue Recipe	chaihu	HDC2	c175	palmitic acid	5599	MAPK8
Qinggan Huoxue Recipe	chaihu	HDC2	c175	palmitic acid	25942	SIN3A
Qinggan Huoxue Recipe	chaihu	HDC2	c175	palmitic acid	1066	CES1
Qinggan Huoxue Recipe	chaihu	HDC2	c175	palmitic acid	6241	RRM2
Qinggan Huoxue Recipe	chaihu	HDC2	c175	palmitic acid	25937	WWTR1
Qinggan Huoxue Recipe	chaihu	HDC2	c175	palmitic acid	6721	SREBF2
Qinggan Huoxue Recipe	chaihu	HDC2	c175	palmitic acid	2475	MTOR
Qinggan Huoxue Recipe	chaihu	HDC2	c175	palmitic acid	9374	PPT2
Qinggan Huoxue Recipe	chaihu	HDC2	c175	palmitic acid	5742	PTGS1
Qinggan Huoxue Recipe	chaihu	HDC2	c175	palmitic acid	4886	NPY1R
Qinggan Huoxue Recipe	chaihu	HDC2	c175	palmitic acid	183	AGT
Qinggan Huoxue Recipe	chaihu	HDC2	c175	palmitic acid	7058	THBS2
Qinggan Huoxue Recipe	chaihu	HDC2	c175	palmitic acid	50486	G0S2
Qinggan Huoxue Recipe	chaihu	HDC2	c175	palmitic acid	3814	KISS1
Qinggan Huoxue Recipe	chaihu	HDC2	c175	palmitic acid	64407	RGS18
Qinggan Huoxue Recipe	chaihu	HDC2	c175	palmitic acid	6375	XCL1
Qinggan Huoxue Recipe	chaihu	HDC2	c175	palmitic acid	6846	XCL2
Qinggan Huoxue Recipe	chaihu	HDC2	c175	palmitic acid	1490	CCN2
Qinggan Huoxue Recipe	chaihu	HDC2	c175	palmitic acid	336	APOA2
Qinggan Huoxue Recipe	chaihu	HDC2	c175	palmitic acid	9439	MED23
Qinggan Huoxue Recipe	chaihu	HDC2	c175	palmitic acid	913	CD1E
Qinggan Huoxue Recipe	chaihu	HDC2	c175	palmitic acid	912	CD1D
Qinggan Huoxue Recipe	chaihu	HDC2	c175	palmitic acid	7059	THBS3
Qinggan Huoxue Recipe	chaihu	HDC2	c175	palmitic acid	23097	CDK19
Qinggan Huoxue Recipe	chaihu	HDC2	c175	palmitic acid	3158	HMGCS2
Qinggan Huoxue Recipe	chaihu	HDC2	c175	palmitic acid	1268	CNR1
Qinggan Huoxue Recipe	chaihu	HDC2	c175	palmitic acid	4199	ME1
Qinggan Huoxue Recipe	chaihu	HDC2	c175	palmitic acid	6319	SCD
Qinggan Huoxue Recipe	chaihu	HDC2	c175	palmitic acid	4923	NTSR1
Qinggan Huoxue Recipe	chaihu	HDC2	c175	palmitic acid	23566	LPAR3
Qinggan Huoxue Recipe	chaihu	HDC2	c175	palmitic acid	5737	PTGFR
Qinggan Huoxue Recipe	chaihu	HDC2	c175	palmitic acid	2239	GPC4
Qinggan Huoxue Recipe	chaihu	HDC2	c175	palmitic acid	3062	HCRTR2
Qinggan Huoxue Recipe	chaihu	HDC2	c175	palmitic acid	1558	CYP2C8
Qinggan Huoxue Recipe	chaihu	HDC2	c175	palmitic acid	338557	FFAR4
Qinggan Huoxue Recipe	chaihu	HDC2	c175	palmitic acid	1376	CPT2
Qinggan Huoxue Recipe	chaihu	HDC2	c175	palmitic acid	5770	PTPN1
Qinggan Huoxue Recipe	chaihu	HDC2	c175	palmitic acid	5730	PTGDS
Qinggan Huoxue Recipe	chaihu	HDC2	c175	palmitic acid	27063	ANKRD1
Qinggan Huoxue Recipe	chaihu	HDC2	c175	palmitic acid	8202	NCOA3
Qinggan Huoxue Recipe	chaihu	HDC2	c175	palmitic acid	94233	OPN4
Qinggan Huoxue Recipe	chaihu	HDC2	c175	palmitic acid	1907	EDN2
Qinggan Huoxue Recipe	chaihu	HDC2	c175	palmitic acid	6385	SDC4
Qinggan Huoxue Recipe	chaihu	HDC2	c175	palmitic acid	27095	TRAPPC3
Qinggan Huoxue Recipe	chaihu	HDC2	c175	palmitic acid	10800	CYSLTR1
Qinggan Huoxue Recipe	chaihu	HDC2	c175	palmitic acid	6865	TACR2
Qinggan Huoxue Recipe	chaihu	HDC2	c175	palmitic acid	3061	HCRTR1
Qinggan Huoxue Recipe	chaihu	HDC2	c175	palmitic acid	2170	FABP3
Qinggan Huoxue Recipe	chaihu	HDC2	c175	palmitic acid	54797	MED18
Qinggan Huoxue Recipe	chaihu	HDC2	c175	palmitic acid	7099	TLR4
Qinggan Huoxue Recipe	chaihu	HDC2	c175	palmitic acid	9968	MED12
Qinggan Huoxue Recipe	chaihu	HDC2	c175	palmitic acid	100996758	NPY4R2
Qinggan Huoxue Recipe	chaihu	HDC2	c175	palmitic acid	1269	CNR2
Qinggan Huoxue Recipe	chaihu	HDC2	c175	palmitic acid	3339	HSPG2
Qinggan Huoxue Recipe	chaihu	HDC2	c175	palmitic acid	19	ABCA1
Qinggan Huoxue Recipe	chaihu	HDC2	c175	palmitic acid	64600	PLA2G2F
Qinggan Huoxue Recipe	chaihu	HDC2	c175	palmitic acid	26279	PLA2G2D
Qinggan Huoxue Recipe	chaihu	HDC2	c175	palmitic acid	5322	PLA2G5
Qinggan Huoxue Recipe	chaihu	HDC2	c175	palmitic acid	5320	PLA2G2A
Qinggan Huoxue Recipe	chaihu	HDC2	c175	palmitic acid	30814	PLA2G2E
Qinggan Huoxue Recipe	chaihu	HDC2	c175	palmitic acid	9630	GNA14
Qinggan Huoxue Recipe	chaihu	HDC2	c175	palmitic acid	129521	NMS
Qinggan Huoxue Recipe	chaihu	HDC2	c175	palmitic acid	10082	GPC6
Qinggan Huoxue Recipe	chaihu	HDC2	c175	palmitic acid	2262	GPC5
Qinggan Huoxue Recipe	chaihu	HDC2	c175	palmitic acid	1910	EDNRB
Qinggan Huoxue Recipe	chaihu	HDC2	c175	palmitic acid	11332	ACOT7
Qinggan Huoxue Recipe	chaihu	HDC2	c175	palmitic acid	55301	OLAH
Qinggan Huoxue Recipe	chaihu	HDC2	c175	palmitic acid	3356	HTR2A
Qinggan Huoxue Recipe	chaihu	HDC2	c175	palmitic acid	375790	AGRN
Qinggan Huoxue Recipe	chaihu	HDC2	c175	palmitic acid	1906	EDN1
Qinggan Huoxue Recipe	chaihu	HDC2	c175	palmitic acid	146	ADRA1D
Qinggan Huoxue Recipe	chaihu	HDC2	c175	palmitic acid	1543	CYP1A1
Qinggan Huoxue Recipe	chaihu	HDC2	c175	palmitic acid	5160	PDHA1
Qinggan Huoxue Recipe	chaihu	HDC2	c175	palmitic acid	2925	GRPR
Qinggan Huoxue Recipe	chaihu	HDC2	c175	palmitic acid	551	AVP
Qinggan Huoxue Recipe	chaihu	HDC2	c175	palmitic acid	148	ADRA1A
Qinggan Huoxue Recipe	chaihu	HDC2	c175	palmitic acid	1024	CDK8
Qinggan Huoxue Recipe	chaihu	HDC2	c175	palmitic acid	1133	CHRM5
Qinggan Huoxue Recipe	chaihu	HDC2	c175	palmitic acid	406	ARNTL
Qinggan Huoxue Recipe	chaihu	HDC2	c175	palmitic acid	2869	GRK5
Qinggan Huoxue Recipe	chaihu	HDC2	c175	palmitic acid	9862	MED24
Qinggan Huoxue Recipe	chaihu	HDC2	c175	palmitic acid	2719	GPC3
Qinggan Huoxue Recipe	chaihu	HDC2	c175	palmitic acid	84109	QRFPR
Qinggan Huoxue Recipe	chaihu	HDC2	c175	palmitic acid	4828	NMB
Qinggan Huoxue Recipe	chaihu	HDC2	c175	palmitic acid	3269	HRH1
Qinggan Huoxue Recipe	chaihu	HDC2	c175	palmitic acid	9969	MED13
Qinggan Huoxue Recipe	chaihu	HDC2	c175	palmitic acid	594857	NPS
Qinggan Huoxue Recipe	chaihu	HDC2	c175	palmitic acid	2642	GCGR
Qinggan Huoxue Recipe	chaihu	HDC2	c175	palmitic acid	9612	NCOR2
Qinggan Huoxue Recipe	chaihu	HDC2	c175	palmitic acid	5970	RELA
Qinggan Huoxue Recipe	chaihu	HDC2	c175	palmitic acid	9170	LPAR2
Qinggan Huoxue Recipe	chaihu	HDC2	c175	palmitic acid	152	ADRA2C
Qinggan Huoxue Recipe	chaihu	HDC2	c175	palmitic acid	4647	MYO7A
Qinggan Huoxue Recipe	chaihu	HDC2	c175	palmitic acid	7852	CXCR4
Qinggan Huoxue Recipe	chaihu	HDC2	c175	palmitic acid	2641	GCG
Qinggan Huoxue Recipe	chaihu	HDC2	c175	palmitic acid	1385	CREB1
Qinggan Huoxue Recipe	chaihu	HDC2	c175	palmitic acid	4295	MLN
Qinggan Huoxue Recipe	chaihu	HDC2	c175	palmitic acid	5601	MAPK9
Qinggan Huoxue Recipe	chaihu	HDC2	c175	palmitic acid	6915	TBXA2R
Qinggan Huoxue Recipe	chaihu	HDC2	c175	palmitic acid	8399	PLA2G10
Qinggan Huoxue Recipe	chaihu	HDC2	c175	palmitic acid	4988	OPRM1
Qinggan Huoxue Recipe	chaihu	HDC2	c175	palmitic acid	5538	PPT1
Qinggan Huoxue Recipe	chaihu	HDC2	c175	palmitic acid	4802	NFYC
Qinggan Huoxue Recipe	chaihu	HDC2	c175	palmitic acid	10499	NCOA2
Qinggan Huoxue Recipe	chaihu	HDC2	c175	palmitic acid	79718	TBL1XR1
Qinggan Huoxue Recipe	chaihu	HDC2	c175	palmitic acid	34	ACADM
Qinggan Huoxue Recipe	chaihu	HDC2	c175	palmitic acid	85441	HELZ2
Qinggan Huoxue Recipe	chaihu	HDC2	c175	palmitic acid	6256	RXRA
Qinggan Huoxue Recipe	chaihu	HDC2	c175	palmitic acid	5447	POR
Qinggan Huoxue Recipe	chaihu	HDC2	c175	palmitic acid	892	CCNC
Qinggan Huoxue Recipe	chaihu	HDC2	c175	palmitic acid	56413	LTB4R2
Qinggan Huoxue Recipe	chaihu	HDC2	c175	palmitic acid	8111	GPR68
Qinggan Huoxue Recipe	chaihu	HDC2	c175	palmitic acid	7296	TXNRD1
Qinggan Huoxue Recipe	chaihu	HDC2	c175	palmitic acid	567	B2M
Qinggan Huoxue Recipe	chaihu	HDC2	c175	palmitic acid	3949	LDLR
Qinggan Huoxue Recipe	chaihu	HDC2	c175	palmitic acid	80205	CHD9
Qinggan Huoxue Recipe	chaihu	HDC2	c175	palmitic acid	1277	COL1A1
Qinggan Huoxue Recipe	chaihu	HDC2	c175	palmitic acid	3586	IL10
Qinggan Huoxue Recipe	chaihu	HDC2	c175	palmitic acid	10911	UTS2
[truncated: 12,859 more rows]

## Sheet: Table S3
Original 316 gene targets of alcoholic liver disease from TCMNPAS database.
MCID	Symbol	GeneID	Description	Category	Score	Evidence	PubMed IDs
ALC006	F2	2147	Coagulation Factor II, Thrombin	Protein Coding	30.9	DISEASES inferred 15 Novoseek inferred 54 GeneCards inferred via :Publications (show sections)	19834427 10617832 1727803 (more) 16508230 8738722 16009691 1580929 8465712 2237274
ALC006	TNF	7124	Tumor Necrosis Factor	Protein Coding	28.46	DISEASES inferred 15 Novoseek inferred 54 GeneCards inferred via :Publications (show sections)	7694422 18336639 7810274 (more) 11113085 15864177 2339855 15122768 7587970 15046213 9047083 16702858 15550448 18687753 12865279 2190492 10614719 16344606 12695940 15902922 19721198 9195371 12586603 17036498 16258409 15349802 8525652 15331349 15288471 10811053 10782906 1995437 17331172 15318098 9300799 7911670 19094193 17478327 12663246 12663232 8738722 8514253 15601573 12163148 2044224 18848937 1…
ALC006	CXCL8	3576	C-X-C Motif Chemokine Ligand 8	Protein Coding	26.94	DISEASES inferred 15 Novoseek inferred 54 GeneCards inferred via :Publications (show sections)	7810274 11557916 7908198 (more) 8738722 10803780 10418175 9063824 8359798 17576072 8903391 9875144 19094193 8325620 17036498 10782906 15902922 8244273
ALC006	GPT	2875	Glutamic--Pyruvic Transaminase	Protein Coding	21.36	DISEASES inferred 15 Novoseek inferred 54 GeneCards inferred via :Publications (show sections)	17498256 10201476 8738722
ALC006	CYP2E1	1571	Cytochrome P450 Family 2 Subfamily E Member 1	Protein Coding	20.52	DISEASES inferred 15 Novoseek inferred 54 GeneCards inferred via :Publications (show sections)	16324524
ALC006	ALB	213	Albumin	Protein Coding	20.38	DISEASES inferred 15 Novoseek inferred 54 GeneCards inferred via :Publications (show sections)	19175915 19663083 16850375 (more) 19033535 14654322 15878216
ALC006	ICAM1	3383	Intercellular Adhesion Molecule 1	Protein Coding	20.21	DISEASES inferred 15 Novoseek inferred 54 GeneCards inferred via :Publications (show sections)	7888794 7694422 1347281 (more) 8865970 7911670 14690873 11690703
ALC006	KRT18	3875	Keratin 18	Protein Coding	19.46	DISEASES inferred 15 Novoseek inferred 54 GeneCards inferred via :Publications (show sections)	16762691 15365314 19769633 (more) 18618253
ALC006	LBP	3929	Lipopolysaccharide Binding Protein	Protein Coding	18.43	DISEASES inferred 15 Novoseek inferred 54 GeneCards inferred via :Publications (show sections)	10803780
ALC006	IL10	3586	Interleukin 10	Protein Coding	17.87	DISEASES inferred 15 Novoseek inferred 54 GeneCards inferred via :Publications (show sections)	15864177 11391079 11408022
ALC006	GGT1	2678	Gamma-Glutamyltransferase 1	Protein Coding	16.56	DISEASES inferred 15 Novoseek inferred 54 GeneCards inferred via :Publications (show sections)	16385229 19038698 17373869
ALC006	CCL2	6347	C-C Motif Chemokine Ligand 2	Protein Coding	16.21	DISEASES inferred 15 Novoseek inferred 54 GeneCards inferred via :Publications (show sections)	10446112 10547276 9875144
ALC006	HGF	3082	Hepatocyte Growth Factor	Protein Coding	15.93	DISEASES inferred 15 Novoseek inferred 54 GeneCards inferred via :Publications (show sections)	7908077 8738723
ALC006	ADAMTS13	11093	ADAM Metallopeptidase With Thrombospondin Type 1 Motif 13	Protein Coding	15.6	DISEASES inferred 15 Novoseek inferred 54 GeneCards inferred via :Publications (show sections)	19094193 19630717 17331163
ALC006	SLC17A5	26503	Solute Carrier Family 17 Member 5	Protein Coding	15.13	Novoseek inferred 54 GeneCards inferred via :Publications (show sections)	16385229 10201476 19038698 (more) 1992635
ALC006	IL6	3569	Interleukin 6	Protein Coding	13.69	DISEASES inferred 15 GeneCards inferred via :Publications (show sections)
ALC006	PNPLA3	80339	Patatin Like Phospholipase Domain Containing 3	Protein Coding	13.1	DISEASES inferred 15 GeneCards inferred via :Publications (show sections)
ALC006	TLR4	7099	Toll Like Receptor 4	Protein Coding	13.09	DISEASES inferred 15 GeneCards inferred via :Publications (show sections)
ALC006	IL1B	3553	Interleukin 1 Beta	Protein Coding	12.86	DISEASES inferred 15 GeneCards inferred via :Publications (show sections)
ALC006	ALDH2	217	Aldehyde Dehydrogenase 2 Family Member	Protein Coding	12.6	DISEASES inferred 15 GeneCards inferred via :Publications (show sections)
ALC006	TNFRSF1A	7132	TNF Receptor Superfamily Member 1A	Protein Coding	12.53	DISEASES inferred 15 GeneCards inferred via :Publications (show sections)
ALC006	CRP	1401	C-Reactive Protein	Protein Coding	12.53	DISEASES inferred 15 GeneCards inferred via :Publications (show sections)
ALC006	TLR2	7097	Toll Like Receptor 2	Protein Coding	12.45	DISEASES inferred 15 GeneCards inferred via :Publications (show sections)
ALC006	SPP1	6696	Secreted Phosphoprotein 1	Protein Coding	12.42	DISEASES inferred 15 GeneCards inferred via :Publications (show sections)
ALC006	CXCL1	2919	C-X-C Motif Chemokine Ligand 1	Protein Coding	12.07	DISEASES inferred 15 GeneCards inferred via :Publications (show sections)
ALC006	IL18	3606	Interleukin 18	Protein Coding	12.03	DISEASES inferred 15 GeneCards inferred via :Publications (show sections)
ALC006	IL22	50616	Interleukin 22	Protein Coding	11.95	DISEASES inferred 15 GeneCards inferred via :Publications (show sections)
ALC006	TLR9	54106	Toll Like Receptor 9	Protein Coding	11.88	DISEASES inferred 15 GeneCards inferred via :Publications (show sections)
ALC006	CASP3	836	Caspase 3	Protein Coding	11.87	DISEASES inferred 15 GeneCards inferred via :Publications (show sections)
ALC006	IFNG	3458	Interferon Gamma	Protein Coding	11.77	DISEASES inferred 15 GeneCards inferred via :Publications (show sections)
FTT001	PRMT7	54496	Protein Arginine Methyltransferase 7	Protein Coding	400	Pathogenic 6
FTT001	MALAT1	378938	Metastasis Associated Lung Adenocarcinoma Transcript 1	RNA Gene	150	Experimental evidence: Regulation 38	26935028
FTT001	ADIPOQ	9370	Adiponectin, C1Q And Collagen Domain Containing	Protein Coding	42.98	DISEASES inferred 15 Novoseek inferred 54 GeneCards inferred via :Publications Pathways & Interactions (show sections)	19491377 16108051 18709650 (more) 19561788 19032584 16116627 17022944 15793855 17006986 18376369 15591515 16139921 19053049 19850309 16712671 19850541 16787375 20476641 15644404 17665541 19282764 19502655 19585655 17698903 18311774 18333368 17656035 18565022 18854760 15579183 16621799 16912127 16989692 20022856 19246975 19119485 19059541 17196150 15653112 15369797 20336705 19484180 16284427 16595…
FTT001	PPARA	5465	Peroxisome Proliferator Activated Receptor Alpha	Protein Coding	41.61	DISEASES inferred 15 Novoseek inferred 54 GeneCards inferred via :Publications Pathways & Interactions (show sections)	19032584 16762007 17022944 (more) 15118095 15382158 16649140 20040336 14992586 17244467 16174475 10377439 20195242 16108051 11397807 17935056 15975614 18449947 16611275 18368030 18853997 20054868
FTT001	CYP2E1	1571	Cytochrome P450 Family 2 Subfamily E Member 1	Protein Coding	39.25	DISEASES inferred 15 Novoseek inferred 54 GeneCards inferred via :Publications Pathways & Interactions (show sections)	14606109 19307976 12883487 (more) 15554233 16321567 8942745 15670659
FTT001	PNPLA3	80339	Patatin Like Phospholipase Domain Containing 3	Protein Coding	38.46	DISEASES inferred 15 GeneCards inferred via :Disorders Publications Variants (show sections)
FTT001	INS	3630	Insulin	Protein Coding	36.36	DISEASES inferred 15 Novoseek inferred 54 GeneCards inferred via :Publications Pathways & Interactions (show sections)	15194655 18721166 10569299 (more) 15553597 10861107 16799888 18555841 11832442 17311652 15244200 18028349 11990393 14620622 19809411 17370058 19719704 16225477 12575343 10209658 16762001 14610526 11266382 18664869 12828082 19426389 17823431 19242728 19260496 18449947 12959938 11642272 19164855 17419265 15046183 18972440 18596860 17567458 16003133 18627003 16188393 17986744 19892886 18854760 17646…
FTT001	LEP	3952	Leptin	Protein Coding	33.6	DISEASES inferred 15 Novoseek inferred 54 GeneCards inferred via :Publications Pathways & Interactions (show sections)	10566739 15244198 12143049 (more) 19254460 15582127 12661780 11296700 15983199 17671040 17326204 17591076 18511214 12947343 12640189 12021250 20413174 19457782 11856796 19693638 19608019 19303970 10634920 18473416 15788885 14644019 20476641 18220305 17652166 15623370 11050055 20022856 19858588 18753993 18348717 17062890 16265231 19923096 19357846 18839053 17823431 17509993 17189544 16249287 15045…
FTT001	SREBF1	6720	Sterol Regulatory Element Binding Transcription Factor 1	Protein Coding	33.04	DISEASES inferred 15 Novoseek inferred 54 GeneCards inferred via :Publications Pathways & Interactions (show sections)	18071061 19032584 18627005 (more) 17484888 19929925
FTT001	PPARG	5468	Peroxisome Proliferator Activated Receptor Gamma	Protein Coding	31.77	DISEASES inferred 15 Novoseek inferred 54 GeneCards inferred via :Publications Pathways & Interactions (show sections)	12663234 12917338 17999673 (more) 17482764 12401884 15112352 16108051 19473107 17484888 19681867 18561986 15268815 17935056 20158085 15650565 18991162
FTT001	MLXIPL	51085	MLX Interacting Protein Like	Protein Coding	29.36	DISEASES inferred 15 Novoseek inferred 54 GeneCards inferred via :Publications Pathways & Interactions (show sections)	18950580
FTT001	ADIPOR2	79602	Adiponectin Receptor 2	Protein Coding	29	DISEASES inferred 15 Novoseek inferred 54 GeneCards inferred via :Publications Pathways & Interactions (show sections)	17006986
FTT001	GPT	2875	Glutamic--Pyruvic Transaminase	Protein Coding	28.4	DISEASES inferred 15 Novoseek inferred 54 GeneCards inferred via :Publications (show sections)	16917217 7643460 18763311 (more) 17272484 15054440 19065605 9138179 7752170 17596883 18008034 18721166 19779266 16832839 16682043 18312420 17608855 16912127 16721781 15746106 15683427 14672626 12143049 9781273 17995942 17512312 15122758 7752803 20406065 19709695 19370784 18852643 18346164 17405841 16799888 15810122 14610526 19702910 18486862 16249437 16708768 15613764 15268806 19214024 19129712 1…
FTT001	SLC17A5	26503	Solute Carrier Family 17 Member 5	Protein Coding	26.39	Novoseek inferred 54 GeneCards inferred via :Publications (show sections)	15040041 7752170 18223632 (more) 19709695 19214024 18071271 18407527 18721166 19752878 15648738 9465772 16198619 16708768 15613764 15268806 11078796 19666428 16541856 15122758 8744687 19839225 18445142 18249212 16128946 15128351 12792701 19958638 16959622 16792871 19619169 16249437 11589765 15339474 15683427 19032864 16108839 16737877
FTT001	LEPR	3953	Leptin Receptor	Protein Coding	26.35	DISEASES inferred 15 Novoseek inferred 54 GeneCards inferred via :Publications Pathways & Interactions (show sections)	18473416 18713300
FTT001	FABP1	2168	Fatty Acid Binding Protein 1	Protein Coding	25.23	DISEASES inferred 15 Novoseek inferred 54 GeneCards inferred via :Publications (show sections)	15138477 1699834 2164578 (more) 1711781 8664328 10331654 18094680 11329616 2127610 8232272 8895052 8053904 8486647 19564911 16471039 1629224 15542605 15249972 14992586 8431458 1706343 12479568 8262919 17495861 15971886 15830271 11354243 10518104 12379651 9989289 7840635 15124915 8349710 11907148 2266963 7918539 9547599 1514630 7485501 8663152 8586070 1506665 1946352 18235520 17379603 15650565 106…
FTT001	YARS1	8565	Tyrosyl-TRNA Synthetase 1	Protein Coding	25	Likely pathogenic 6	29232904
FTT001	TNF	7124	Tumor Necrosis Factor	Protein Coding	24.65	DISEASES inferred 15 GeneCards inferred via :Publications Pathways & Interactions (show sections)
FTT001	GGT1	2678	Gamma-Glutamyltransferase 1	Protein Coding	24.43	DISEASES inferred 15 Novoseek inferred 54 GeneCards inferred via :Publications (show sections)	15052692 16203871 19709695 (more) 16108838 20070391 19065605 7752170 14748879 19752878 9412928 11207900 15599315 18955457 8755840 20021625 20151095 19131466 18173779 19825792 17353063 16455615 15040041 9465772 19839225 18369681 18249212 17932318 8675165 8628133 20129611 17373869 16637860 9589232 18486862 15268806 11078796 20142825 19666428 17512312 7643460 17353691 14502317 11005136 19670414 1759…
FTT001	MTTP	4547	Microsomal Triglyceride Transfer Protein	Protein Coding	24.21	DISEASES inferred 15 Novoseek inferred 54 GeneCards inferred via :Publications (show sections)	19262398 20178560 19018985 (more) 20139103 12822207 17547292 17395903 19817962 17524368
FTT001	IL6	3569	Interleukin 6	Protein Coding	23.96	DISEASES inferred 15 GeneCards inferred via :Publications Pathways & Interactions (show sections)
FTT001	INSR	3643	Insulin Receptor	Protein Coding	23.95	DISEASES inferred 15 Novoseek inferred 54 GeneCards inferred via :Publications Pathways & Interactions (show sections)	16225476 20176643
FTT001	MAPK8	5599	Mitogen-Activated Protein Kinase 8	Protein Coding	23.83	DISEASES inferred 15 Novoseek inferred 54 GeneCards inferred via :Publications Pathways & Interactions (show sections)	20501438
FTT001	RETN	56729	Resistin	Protein Coding	23.74	DISEASES inferred 15 Novoseek inferred 54 GeneCards inferred via :Publications (show sections)	19693638 16284427 16989692 (more) 18752757 17823431 19141695 20022856 19119485 16265231 16394091 19740705 19608019
FTT001	FASN	2194	Fatty Acid Synthase	Protein Coding	23.15	DISEASES inferred 15 Novoseek inferred 54 GeneCards inferred via :Publications (show sections)	14642615 19929925 10549164 (more) 9629539 18395093 18940397 16054091
FTT001	APOB	338	Apolipoprotein B	Protein Coding	22.88	DISEASES inferred 15 Novoseek inferred 54 GeneCards inferred via :Publications (show sections)	16873790 8464156 11225149 (more) 18848826 10666008 17158591 12974215 8831609 16958621 17264435 15894400 8543556 8370676 18492086 17395903 9357195 19709695 11893777 19032864 11019990 12562873 15650565
FTT001	ACACA	31	Acetyl-CoA Carboxylase Alpha	Protein Coding	22.59	DISEASES inferred 15 Novoseek inferred 54 GeneCards inferred via :Publications (show sections)	20457939 20139635 18395093
FTT001	HFE	3077	Homeostatic Iron Regulator	Protein Coding	22.44	DISEASES inferred 15 Novoseek inferred 54 GeneCards inferred via :Publications (show sections)	15991291 20503453 14752836 (more) 15293136 15185321 16053912 17585191 18438784 12779071 19931264
FTT001	KRT18	3875	Keratin 18	Protein Coding	22.3	DISEASES inferred 15 Novoseek inferred 54 GeneCards inferred via :Publications (show sections)	19769633 19881359 18852641 (more) 19707105 16762691
FTT001	IL1B	3553	Interleukin 1 Beta	Protein Coding	22.26	DISEASES inferred 15 GeneCards inferred via :Publications Pathways & Interactions (show sections)
FTT001	SCD	6319	Stearoyl-CoA Desaturase	Protein Coding	22.22	DISEASES inferred 15 Novoseek inferred 54 GeneCards inferred via :Publications (show sections)	12538076 19691439 18952834 (more) 20022128 19258494 15333742 19119140 20216310 20205608
FTT001	IRS1	3667	Insulin Receptor Substrate 1	Protein Coding	22.19	DISEASES inferred 15 GeneCards inferred via :Publications Pathways & Interactions (show sections)
FTT001	NR1H3	10062	Nuclear Receptor Subfamily 1 Group H Member 3	Protein Coding	22.07	DISEASES inferred 15 GeneCards inferred via :Publications Pathways & Interactions (show sections)
FTT001	ADIPOR1	51094	Adiponectin Receptor 1	Protein Coding	21.99	DISEASES inferred 15 GeneCards inferred via :Publications Pathways & Interactions (show sections)
FTT001	IRS2	8660	Insulin Receptor Substrate 2	Protein Coding	21.64	DISEASES inferred 15 GeneCards inferred via :Publications Pathways & Interactions (show sections)
FTT001	PEMT	10400	Phosphatidylethanolamine N-Methyltransferase	Protein Coding	21.63	DISEASES inferred 15 Novoseek inferred 54 GeneCards inferred via :Publications (show sections)	16051693 19262398
FTT001	XBP1	7494	X-Box Binding Protein 1	Protein Coding	21.62	DISEASES inferred 15 GeneCards inferred via :Publications Pathways & Interactions (show sections)
FTT001	RBP4	5950	Retinol Binding Protein 4	Protein Coding	21.61	DISEASES inferred 15 Novoseek inferred 54 GeneCards inferred via :Publications (show sections)	17904683 17941908 19525859 (more) 18972436 18506842 18570262 19268270 19624771
FTT001	CASP3	836	Caspase 3	Protein Coding	21.31	DISEASES inferred 15 GeneCards inferred via :Publications Pathways & Interactions (show sections)
FTT001	CXCL8	3576	C-X-C Motif Chemokine Ligand 8	Protein Coding	21.23	DISEASES inferred 15 GeneCards inferred via :Publications Pathways & Interactions (show sections)
FTT001	HADHA	3030	Hydroxyacyl-CoA Dehydrogenase Trifunctional Multienzyme Complex Subunit Alpha	Protein Coding	21.16	DISEASES inferred 15 Novoseek inferred 54 GeneCards inferred via :Publications (show sections)	7846063 18408953 8777838 (more) 10352164 14988877 18240871 8094173 10331463 20363656 12931456 11295727
FTT001	IL1A	3552	Interleukin 1 Alpha	Protein Coding	21.03	DISEASES inferred 15 GeneCards inferred via :Publications Pathways & Interactions (show sections)
FTT001	MAP3K5	4217	Mitogen-Activated Protein Kinase Kinase Kinase 5	Protein Coding	20.97	DISEASES inferred 15 GeneCards inferred via :Publications Pathways & Interactions (show sections)
FTT001	DDIT3	1649	DNA Damage Inducible Transcript 3	Protein Coding	20.89	DISEASES inferred 15 GeneCards inferred via :Publications Pathways & Interactions (show sections)
FTT001	DGAT1	8694	Diacylglycerol O-Acyltransferase 1	Protein Coding	20.72	DISEASES inferred 15 Novoseek inferred 54 GeneCards inferred via :Publications (show sections)	16595853
FTT001	PLIN2	123	Perilipin 2	Protein Coding	20.64	DISEASES inferred 15 Novoseek inferred 54 GeneCards inferred via :Publications (show sections)	16403437 20032580 11397807
FTT001	ATF4	468	Activating Transcription Factor 4	Protein Coding	20.53	DISEASES inferred 15 GeneCards inferred via :Publications Pathways & Interactions (show sections)
FTT001	ACOX1	51	Acyl-CoA Oxidase 1	Protein Coding	20.34	DISEASES inferred 15 Novoseek inferred 54 GeneCards inferred via :Publications (show sections)	12213584 20195242
FTT001	FAS	355	Fas Cell Surface Death Receptor	Protein Coding	20.29	DISEASES inferred 15 GeneCards inferred via :Publications Pathways & Interactions (show sections)
FTT001	CPT1A	1374	Carnitine Palmitoyltransferase 1A	Protein Coding	20.21	DISEASES inferred 15 Novoseek inferred 54 GeneCards inferred via :Publications (show sections)	17445541
FTT001	EIF2S1	1965	Eukaryotic Translation Initiation Factor 2 Subunit Alpha	Protein Coding	20.14	DISEASES inferred 15 GeneCards inferred via :Publications Pathways & Interactions (show sections)
FTT001	PRKAB1	5564	Protein Kinase AMP-Activated Non-Catalytic Subunit Beta 1	Protein Coding	19.59	DISEASES inferred 15 GeneCards inferred via :Publications Pathways & Interactions (show sections)
FTT001	PRKAA1	5562	Protein Kinase AMP-Activated Catalytic Subunit Alpha 1	Protein Coding	19.55	DISEASES inferred 15 GeneCards inferred via :Publications Pathways & Interactions (show sections)
FTT001	RELA	5970	RELA Proto-Oncogene, NF-KB Subunit	Protein Coding	19.47	DISEASES inferred 15 GeneCards inferred via :Publications Pathways & Interactions (show sections)
FTT001	ACADM	34	Acyl-CoA Dehydrogenase Medium Chain	Protein Coding	19.18	DISEASES inferred 15 Novoseek inferred 54 GeneCards inferred via :Publications (show sections)	18045290 9702659 1288265
FTT001	ACACB	32	Acetyl-CoA Carboxylase Beta	Protein Coding	19.1	DISEASES inferred 15 Novoseek inferred 54 GeneCards inferred via :Publications (show sections)	20139635
FTT001	UCP2	7351	Uncoupling Protein 2	Protein Coding	19.06	DISEASES inferred 15 Novoseek inferred 54 GeneCards inferred via :Publications (show sections)	15970480 15387925 18846338
FTT001	SLC25A13	10165	Solute Carrier Family 25 Member 13	Protein Coding	18.99	DISEASES inferred 15 Novoseek inferred 54 GeneCards inferred via :Publications (show sections)	18620775 16737877 19405932 (more) 16199199 17591776
FTT001	SERPINE1	5054	Serpin Family E Member 1	Protein Coding	18.73	DISEASES inferred 15 Novoseek inferred 54 GeneCards inferred via :Publications (show sections)	18160600 19656511 19230890 (more) 18262228 18336665 19408737 18641190
FTT001	MIR122	406906	MicroRNA 122	RNA Gene	18.68	DISEASES inferred 15 15 GeneCards inferred via :Publications (show sections)
FTT001	APOC3	345	Apolipoprotein C3	Protein Coding	18.61	DISEASES inferred 15 Novoseek inferred 54 GeneCards inferred via :Publications (show sections)	20335584 15472476 15650565 (more) 12014573 20167877
FTT001	NDUFS1	4719	NADH:Ubiquinone Oxidoreductase Core Subunit S1	Protein Coding	18.6	DISEASES inferred 15 GeneCards inferred via :Publications Pathways & Interactions (show sections)
LVR013	MEG3	55384	Maternally Expressed 3	RNA Gene	154.95	Experimental evidence: Regulation 38 DISEASES inferred 15	27770549
LVR013	PRKCSH	5589	Protein Kinase C Substrate 80K-H	Protein Coding	53.23	DISEASES inferred 15 GeneCards inferred via :Disorders Publications Gene name Summaries Variants (show sections)
LVR013	GPT	2875	Glutamic--Pyruvic Transaminase	Protein Coding	48.15	DISEASES inferred 15 Novoseek inferred 54 GeneCards inferred via :Publications (show sections)	19839004 18454504 15239097 (more) 9696436 16334744 1740303 7579420 19267864 9469995 10372844 19082913 9750443 10435364 11490825 15983331 16881537 8573914 9177490 14500044 15297742 15770074 19148354 17512312 16556694 7608477 11039668 15211874 18058413 10389289 7873766 7718965 8780087 11395594 11553266 16549178 16685006 10500955 18763311 17272484 15810122 12569764 1992953 7509301 16810751 18088243 …
LVR013	F2	2147	Coagulation Factor II, Thrombin	Protein Coding	45.85	DISEASES inferred 15 Novoseek inferred 54 GeneCards inferred via :Publications (show sections)	10435364 11381464 17924174 (more) 12373814 12654556 15017611 15074396 19460532 9332318 17405283 18469550 20034320 16200238 2147451 1398505 12572711 12950957 20376801 8403694 7771637 8902994 9804483 19334478 10389289 11985056 16274834 16799774 17939263 14686484 8878002 19106687 19719920 8826662 8938167 9649474 11677975 15966220 7740431 2307829 9696436 14983581 15956233 18618250 19785957 12859298 1…
LVR013	SERPINA1	5265	Serpin Family A Member 1	Protein Coding	45.46	DISEASES inferred 15 Novoseek inferred 54 GeneCards inferred via :Disorders Publications Summaries (show sections)	2173441 1544671 7606551 (more) 9169667 10935704 17204961 19707397 19961268 9252072 18955864 2092568 16327507 1562749 12220457 20228200 20090075 19891586 18193338 17044896 15115878 7864587 1871543 17592477 17251342 15674733 15454659 11441335 9447774 20170533 19956452 18294358 17136953 16236857 1760450 7639071 17972336 16814390 15630900 11950825 1594889 10933583 19437508 19827990 15378547 20511674 …
LVR013	ALB	213	Albumin	Protein Coding	43.61	DISEASES inferred 15 Novoseek inferred 54 GeneCards inferred via :Publications (show sections)	19597925 15301578 16437641 (more) 10688251 15017611 15074396 8369754 1398505 12572711 8065177 16274834 8364499 1443438 12529398 9923412 9463746 8721905 2330593 11910567 11360736 1986553 15244495 9259139 11018691 12425489 19624591 19730006 18498776 19953756 17169279 19175915 18756471 15558653 12220301 18164672 16182740 16259917 17284306 19788459 11934725 12239465 15098097 16182742 16433846 1668421…
LVR013	FAH	2184	Fumarylacetoacetate Hydrolase	Protein Coding	42.1	DISEASES inferred 15 Novoseek inferred 54 GeneCards inferred via :Disorders Publications (show sections)	11209059 7545495 8589717 (more) 8253377 1644288 11196105 1297646
LVR013	PKHD1	5314	PKHD1 Ciliary IPT Domain Containing Fibrocystin/Polyductin	Protein Coding	41.19	DISEASES inferred 15 Novoseek inferred 54 GeneCards inferred via :Disorders Publications Variants (show sections)	15649945 11898128 16199545 (more) 19524688 18407555 10198164 15706593 16897190 19292732 16981847 15108277 17160262
LVR013	GGT1	2678	Gamma-Glutamyltransferase 1	Protein Coding	40.44	DISEASES inferred 15 Novoseek inferred 54 GeneCards inferred via :Publications (show sections)	15362770 15983331 1362364 (more) 8199687 15780761 10336050 14500044 19046217 8534650 19943812 1673629 11563810 17512312 19065605 19576874 20397813 1972004 19100265 17379020 8622806 15952086 17352018 1670633 1759330 16120961 16036336 8947881 9589804 11853185 14999694 11129058 9844586 9531115 10920938 8749821 7627819 10146457 17353691 16871999 7522099 7911669 8095247 20021625 19950230 20151095 1913…
LVR013	GANAB	23193	Glucosidase II Alpha Subunit	Protein Coding	40	DISEASES inferred 15 GeneCards inferred via :Disorders Publications Summaries Variants (show sections)
LVR013	SLC17A5	26503	Solute Carrier Family 17 Member 5	Protein Coding	39.29	DISEASES inferred 15 Novoseek inferred 54 GeneCards inferred via :Publications (show sections)	17915792 16334744 17975238 (more) 8946987 9431699 8943756 18788383 14500044 15297742 17575231 19840483 7909270 11233898 16549178 15213895 9046384 15770074 15211874 19542081 15654347 1439189 17669242 15770731 17352018 17379201 18484660 1857606 16770572 20118733 9448172 12677151 14999694 1907676 8727697 15462195 11520257 10609275 1352416 19246126 19478697 10989688 9074791 8593320 10369716 9267545 1…
LVR013	DLAT	1737	Dihydrolipoamide S-Acetyltransferase	Protein Coding	37.65	DISEASES inferred 15 Novoseek inferred 54 GeneCards inferred via :Disorders Publications Summaries (show sections)	11851838 17068145
LVR013	AFP	174	Alpha Fetoprotein	Protein Coding	36.97	DISEASES inferred 15 Novoseek inferred 54 GeneCards inferred via :Publications (show sections)	1708922 8652249 7691391 (more) 19719920 10603099 19785957 16314817 15884136 7686444 1707341 1378876 1691611 7516264 9917503 7524830 8894307 7686446 17004260 8520603 11508671 1283927 19469167 10967924 9094031 10626849 15189269 18065642 19062741 18233991 16615008 10365905 10920938 7504252 1377039 1699336 20414942 11205836 11776794 1715601 7691392 18616935 12717392 8884317 8642048 19793164 18658001 …
LVR013	ABCB11	8647	ATP Binding Cassette Subfamily B Member 11	Protein Coding	36.8	DISEASES inferred 15 Novoseek inferred 54 GeneCards inferred via :Disorders Publications Summaries (show sections)	12536246 14699511 18509747 (more) 20010382
LVR013	PNPLA3	80339	Patatin Like Phospholipase Domain Containing 3	Protein Coding	35.86	DISEASES inferred 15 GeneCards inferred via :Disorders Publications Variants (show sections)
LVR013	PKD1	5310	Polycystin 1, Transient Receptor Potential Channel Interacting	Protein Coding	34.67	DISEASES inferred 15 Novoseek inferred 54 GeneCards inferred via :Disorders Publications Variants (show sections)	18407555
LVR013	HSD3B7	80270	Hydroxy-Delta-5-Steroid Dehydrogenase, 3 Beta- And Steroid Delta-Isomerase 7	Protein Coding	34.57	DISEASES inferred 15 Novoseek inferred 54 GeneCards inferred via :Disorders Publications Summaries (show sections)	12679481 17645593
LVR013	SEC63	11231	SEC63 Homolog, Protein Translocation Regulator	Protein Coding	34.5	DISEASES inferred 15 GeneCards inferred via :Disorders Publications Variants (show sections)
LVR013	ADIPOQ	9370	Adiponectin, C1Q And Collagen Domain Containing	Protein Coding	34.38	DISEASES inferred 15 Novoseek inferred 54 GeneCards inferred via :Publications Pathways & Interactions (show sections)	18719649 19326095 17006986 (more) 18311774 17379020 19053049 16115302 18376369 15591515 16787375 19850541 18709650 15826715 16231590 17904683 17656035 18854760 19693638 20415685 18713296 19012034 17022944 16139921 19669362 17823431 19525862 17535379 20484835 20022856 19246975 19119485 17196150 15718867 15653112 15369797 19484180 16284427 16279898 16270401 16108051 15797948 19770674 20150538 16231…
LVR013	HGF	3082	Hepatocyte Growth Factor	Protein Coding	34.08	DISEASES inferred 15 Novoseek inferred 54 GeneCards inferred via :Publications (show sections)	9731569 8690730 9548396 (more) 8927623 9214455 11995475 15213896 18554990 10385651 1831266 9286233 9620331 19669307 18812237 14688531 9535725 9362347 17255836 12734913 15627638 10220746 1833258 7806142 10594807 8422546 15287857 8414505 8175137 10193310 10385675 11398603 1827761 12907947 10083762 16786119 11860406 7684768 19624764 14696449 10430357 16437717 11264569 11223718 8690400 8179588 182483…
LVR013	INS	3630	Insulin	Protein Coding	33.59	DISEASES inferred 15 Novoseek inferred 54 GeneCards inferred via :Publications Pathways & Interactions (show sections)	14624764 10569299 14620622 (more) 11990393 16799888 18270241 20469672 16339124 19242728 17919242 10543718 19426389 18664869 16565603 16003133 16807517 18924577 18721166 18575782 17986744 16901766 17766001 16989692 16968800 16268963 12197781 19568858 19491421 18854760 17133473 17114290 16225476 15953863 15151626 15122714 19278843 19474742 19464851 17934820 16793619 17599864 16394091 12895270 11832…
LVR013	CYP2E1	1571	Cytochrome P450 Family 2 Subfamily E Member 1	Protein Coding	32.06	DISEASES inferred 15 Novoseek inferred 54 GeneCards inferred via :Publications Pathways & Interactions (show sections)	12883487 19307976 12743671 (more) 16380384 11804663 11748356 11804847 9058590 10357784 12569554 16962935 16321567 15670660 9695719 14586387 11071897 7581484 12534643 8563770 15554233 10940340 9927612 7741759 12540792
LVR013	TNF	7124	Tumor Necrosis Factor	Protein Coding	31.79	DISEASES inferred 15 Novoseek inferred 54 GeneCards inferred via :Publications Pathways & Interactions (show sections)	11149030 8404274 9047083 (more) 1772964 10681811 19637776 11192323 8927510 18565022 1995437 9127637 18251167 7534321 8225219 8352843 7876386 17509993 15331067 20460908 11199370 8482461 8672758 10091104 11804847 20043871 9514991 11919406 10068094 9238048 19561788 16871999 16344602 15289211 15239085 11324903 10975018 16564703 15929761 14509501 11884933 10331114 9626579 9347083 7509363 16831568 1680…
LVR013	LRP5	4041	LDL Receptor Related Protein 5	Protein Coding	31.63	DISEASES inferred 15 GeneCards inferred via :Disorders Publications Variants (show sections)
LVR013	F3	2152	Coagulation Factor III, Tissue Factor	Protein Coding	31.45	DISEASES inferred 15 Novoseek inferred 54 GeneCards inferred via :Publications (show sections)	8938167 9863491 10554800 (more) 12921506 11018691 8902994 11685041 17654598 10604250 16623914 17593061 7979911 16982303 19330428 20174759 9819047
LVR013	ABCB4	5244	ATP Binding Cassette Subfamily B Member 4	Protein Coding	31.43	DISEASES inferred 15 Novoseek inferred 54 GeneCards inferred via :Disorders Publications (show sections)	20422496 19674157 11745043 (more) 18781607 17295178 20040336
LVR013	MARS1	4141	Methionyl-TRNA Synthetase 1	Protein Coding	31.26	DISEASES inferred 15 GeneCards inferred via :Disorders Publications Variants (show sections)
LVR013	KRT18	3875	Keratin 18	Protein Coding	31.24	DISEASES inferred 15 Novoseek inferred 54 GeneCards inferred via :Disorders Publications (show sections)	17971926 19769633 17105587 (more) 19587454 16911694 19881359 19707105 18852641 9011570 16575832
LVR013	NR1H4	9971	Nuclear Receptor Subfamily 1 Group H Member 4	Protein Coding	29.97	DISEASES inferred 15 Novoseek inferred 54 GeneCards inferred via :Disorders Publications (show sections)	19187229 18668687 14992012 (more) 16706681 19059462 11607932
LVR013	PKD2	5311	Polycystin 2, Transient Receptor Potential Cation Channel	Protein Coding	29.96	DISEASES inferred 15 GeneCards inferred via :Disorders Publications Variants (show sections)
LVR013	PPARA	5465	Peroxisome Proliferator Activated Receptor Alpha	Protein Coding	29.54	DISEASES inferred 15 Novoseek inferred 54 GeneCards inferred via :Publications Pathways & Interactions (show sections)	19390649 15382158 18853997 (more) 20040336 16611275 16174475 17244467 17935056 17022944
LVR013	LEP	3952	Leptin	Protein Coding	29.32	DISEASES inferred 15 Novoseek inferred 54 GeneCards inferred via :Publications Pathways & Interactions (show sections)	19303970 17540037 15582127 (more) 19254460 19858588 17060687 11296700 16231590 16696395 19422483 19693638 12889566 15318105 16249287 20022856 18753993 17062890 9753503 18473416 19012034 18839053 17823431 17509993 15492608 15228881 9514867 15329225 14758566 16989692 18511214
LVR013	ATP8B1	5205	ATPase Phospholipid Transporting 8B1	Protein Coding	29.27	DISEASES inferred 15 Novoseek inferred 54 GeneCards inferred via :Disorders Publications (show sections)	12880872 20126555 11745041 (more) 9806540
LVR013	SERPINA3	12	Serpin Family A Member 3	Protein Coding	29.11	DISEASES inferred 15 15 Novoseek inferred 54 GeneCards inferred via :Publications Summaries (show sections)	1871543 1315655 2130541
LVR013	ABCB7	22	ATP Binding Cassette Subfamily B Member 7	Protein Coding	28.95	DISEASES inferred 15 Novoseek inferred 54 GeneCards inferred via :Publications (show sections)	17278648 8199687 8266011 (more) 11594118 1350376 7916242
LVR013	DNAJB11	51726	DnaJ Heat Shock Protein Family (Hsp40) Member B11	Protein Coding	28.81	DISEASES inferred 15 GeneCards inferred via :Disorders Publications Variants (show sections)
[truncated: 306 more rows]

## Sheet: Table S4
The shared 83 gene targets in both Qinggan Huoxue Recipe and alcoholic liver disease
Symbol	GeneID	Description
[truncated: 83 more rows]

## Sheet: Table S5
Biological processes enrichiment in Qinggan Huoxue Recipe and alcoholic liver disease from TCMNPAS database.
[truncated: 4,767 more rows]

[truncated: 4 more sheets: Table S6, Table S7, Table S8, Table S9]
